# Supplementary material for: Muscarinic receptor M3 contributes to intestinal stem cell maintenance via EphB/ephrin-B signaling
Source: Life Sci Alliance. 2021 Jul 9;4(9):e202000962. doi: 10.26508/lsa.202000962 (PMC8321669; doi:10.26508/lsa.202000962)
Supplement: Supplementary file 1 [file LSA-2020-00962_SdataFS1.xlsx]

## Sheet: Sheet1
WT vs M3KO		Body weight（ｇ）	M3KO	2018.7.31
WT	M3KO			20.05g									2018.11.13		n=4
29.73	17.9												Length of small intestine	(22-25Wks)
28.43	23.09						Fig S1B						WT (cm)	M3KO (cm)
29.82	21.71												35	38.7
29.3267	20.9												39.5	35
0.777839	2.68814												36.5	37.7
													35.6	35.3
													36.65	36.675
													1.9975	1.81177
WT	29.33	0.78
M3-/-	20.9	2.69											WT	36.65	2
													M3-/-	36.68	1.81		Fig S1C
n=3	t-test	0.0463499	p<0.05
