# Supplementary material for: Muscarinic receptor M3 contributes to intestinal stem cell maintenance via EphB/ephrin-B signaling
Source: Life Sci Alliance. 2021 Jul 9;4(9):e202000962. doi: 10.26508/lsa.202000962 (PMC8321669; doi:10.26508/lsa.202000962)
Supplement: Supplementary file 2 [file LSA-2020-00962_SdataF1.xlsx]

## Sheet: Sheet1
Fig 1C	Crypt length																	WT-T1	crypt	length		WT-T2	crypt	length		WT-T3	crypt		M3KO-T1	crypt	length		M3KO-T2	crypt	length		M3KO-T3	crypt	length
	μm	STDEV			μm	STDEV												1	243.019			1	178.393			1	159.706		1	407.492			1	342.118			1	372.979
WT-1	22.24	2.764		M3KO-1	38.35	3.759												2	208.387			2	212.132			2	216.603		2	430.633			1	394.965			1	477.867
WT-2	21.3	2.569		M3KO-2	37.59	3.408												3	276.586			3	244.826			3	210.877		1	333.486			2	432.833			1	404.477
WT-3	18.63	2.423		M3KO-3	37.46	4.226												4	208.019			4	195.76			4	140.007		2	377.345			1	390.415			1	345.743
AVE	20.7233			AVE	37.8													1	225			5	195.829			5	175.57		3	436.57			1	430.163			2	364.966
STDEV	1.87281			STDEV	0.480729													2	278.095			1	260.292			1	216.333		1	393.046			1	343.628			1	336.013
																		3	234.48			2	237.929			2	193.215		2	363.793			2	352.854			2	385.24
																		1	225.858			1	253.442			3	235.228		1	406.11			1	411.733			1	342.473
	AVE	STDEV																2	221.939			2	257.529			1	193.494		1	308.11			1	334.994			2	392.404
WT	20.72	1.873		t-test	WT vs M3KO		0.00263431	p<0.005	**									3	172.676			3	206.194			2	217.495		2	317.107			1	351.115			1	365.471
M3-/-	37.8	0.481																4	246.293			1	201.358			1	210.021		3	383.648			2	379.71			2	466.893
																		5	220.495			2	210.983			2	178.645		1	385.73			3	346.237			3	378.535
																		1	222.324			1	231.603			1	175.57		1	419.539			1	375.3			1	362.752
																		2	267.152			1	216.083			2	197.59		1	408.375				375.851			2	322.245
																		3	205.779			1	182.483			3	198.862		2	386.907				34.0834			3	306.235
																		1	196.54			2	188.905			1	173.118		1	378.761							1	383.648
																		2	189.19			1	221.35			2	169.918			383.541							2	372.592
Fig 1C	Crypt area																	3	217.598			2	172.754			1	184.762			37.5871							1	354.559
	μm2	STDEV			μm2	STDEV												4	231.7			3	189.76			2	154.289										2	381.838
WT-1	1894.78	324.87		M3KO-1	4175.77	688.82												5	243.019			4	200.282			1	211.729											374.575
WT-2	1823.39	340.64		M3KO-2	3993.34	545.51												6	197.294			1	206.041			2	164.015											42.2612
WT-3	1439.93	258.2		M3KO-3	3643.75	534.53												7	212.492			2	222.324			3	189.19
AVE	1719.37			AVE	3937.62													8	216.749				213.011			4	192.234
STDEV	244.618			STDEV	270.351													9	227.862				25.6902			5	147.733
																		10	168.107							6	159.678
																		11	252.071							7	170.763
	AVE	STDEV		t-test	WT vs M3-KO		0.000219324	***	p<0.0005									12	222.648							8	168.668
WT	1719.37	244.62																1	205.866							9	210.193
M3-/-	3937.62	270.35																2	197.59								186.268
																		3	177.406								24.2314
																		4	187.83
																		1	216.832
																		2	246.603
																		1	276.342
																		2	205.801
																		1	254.7
																		2	228.709
																		3	222.83
																			222.418
																			27.6443
WT-T1	crypt	area		WT-T2	crypt	area		WT-T3	crypt		M3KO-T1	crypt	area		M3KO-T2	crypt	area		M3KO-T3	crypt	area
1	19971			1	16012			1	11712		1	44067			1	29709			1	41678
2	15885			2	15283			2	17318		2	54684			1	42489			1	49863
3	21304			3	12454			3	14942		1	35604			2	43233			1	37345
4	19364			4	18301			4	10670		2	43176			1	43258			1	36394
1	18541			5	17437			5	11067		1	45725			1	51905			2	32464
2	23968			1	23691			1	16656		2	41227			1	41454			1	30339
3	19515			2	23129			2	16474		1	47743			2	37920			2	33009
1	16322			1	22518			3	20857		1	34667			1	42942			1	36211
2	18064			2	25599			1	14967		2	41490			1	33947			2	37475
3	18873			3	18953			2	18490		3	26172			1	38534			1	37116
4	13911			1	17294			1	12957		1	40802			2	35247			2	35547
5	19155			2	18741			2	16438		1	45178			3	37722			3	46989
1	17070			1	19317			1	13296		1	48046			1	40774			1	32447
2	24854			1	20382			2	14688		2	34518				39933.4			2	33642
3	21107			1	16656			3	15296		1	43267				5455.13			3	28507
1	13938			2	18150			1	15201			41757.7							1	40368
2	16537			1	19458			2	16256			6888.17							2	31663
3	17205			2	11571			1	17367										1	34878
4	19398			3	16425			2	11646										2	36378
5	15594			4	17854			1	14145											36437.5
6	21324			1	16110			2	11364											5345.27
7	18786			2	15810			3	12835
8	18651				18233.9			4	14727
9	20637				3406.36			5	10161
10	14418							6	12152
11	20132							7	11293
12	13164							8	13095
1	18508							9	13221
2	15129							1	16631
3	16014							2	16058
4	16151								14399.3
1	20291								2582.01
2	27495
1	18315
2	23079
1	23742
2	22180
3	21426
	18947.8
	3248.69
