# Supplementary material for: Muscarinic receptor M3 contributes to intestinal stem cell maintenance via EphB/ephrin-B signaling
Source: Life Sci Alliance. 2021 Jul 9;4(9):e202000962. doi: 10.26508/lsa.202000962 (PMC8321669; doi:10.26508/lsa.202000962)
Supplement: Supplementary file 4 [file LSA-2020-00962_SdataF3.zip]

Archive with 4 entries (4 files):
- Fig 3 (Sourse Data)/Fig 3A.pdf
- Fig 3 (Sourse Data)/Fig 3B.xlsx
- Fig 3 (Sourse Data)/Fig 3D.xlsx
- Fig 3 (Sourse Data)/Fig 3E.xlsx
