# Supplementary material for: Muscarinic receptor M3 contributes to intestinal stem cell maintenance via EphB/ephrin-B signaling
Source: Life Sci Alliance. 2021 Jul 9;4(9):e202000962. doi: 10.26508/lsa.202000962 (PMC8321669; doi:10.26508/lsa.202000962)
Supplement: Supplementary file 4 [file LSA-2020-00962_SdataF3.zip › Fig 3 (Sourse Data)/Fig 3B.xlsx]

## Sheet: Sheet1
M1	M2	M3	M4	M5								WT
1.04247	1.25701	0	1.11729	0.80107		M4	t-test	0.540576				1
0.913891	0.852635		1.33793	0.668964		M5	t-test	0.151556				1
0.920188	1.02811		0.852635	0.959264		M2	t-test	0.732734				1
0.958848	0.993093			0.809766
0.0724832	1.03271			0.145345
	0.16766		1.10262
			0.242979
	M1	M2	M3	M4	M5
WT	1	1	1	1	1	0	0	0	0	0
M3-/-	0.96	1.03	0	1.1	0.81	0.072	0.168	0	0.243	0.145
