# Supplementary material for: Muscarinic receptor M3 contributes to intestinal stem cell maintenance via EphB/ephrin-B signaling
Source: Life Sci Alliance. 2021 Jul 9;4(9):e202000962. doi: 10.26508/lsa.202000962 (PMC8321669; doi:10.26508/lsa.202000962)
Supplement: Supplementary file 4 [file LSA-2020-00962_SdataF3.zip › Fig 3 (Sourse Data)/Fig 3D.xlsx]

## Sheet: Sheet1
	1 day	2 day	3 day	6 day	7 day	1st
WT	3086.18	6477.14	11108.6	28299	38830.2	765.72	1173.6	2534.44	3867.76	3895.54		WT vs M3KO
M3KO	4884.77	11286.1	16953.1	43793.8	59499.3	1245.07	2468.7	3365.85	5481.6	5758.93		1 day	0.0091374	p<0.05	*
												2 day	0.0118649	p<0.05	*
												3 day	0.0141342	p<0.05	*
	1 day	2 day	3 day	6 day	7 day	2nd						6 day	0.0121319	p<0.05	*
WT	3404.45	6139.52	10811.1	29924	37619.7	529.2	1558.47	2421.95	3944.15	4219.56		7 day	0.000817286	p<0.005	**
M3KO	4700	9290.88	16162.4	42527.7	60420.4	761.58	1301.85	2890.91	6398.17	8028.86
	1 day	2 day	3 day	6 day	7 day	3rd
WT	3505.13	7040.14	11194.7	30942.9	39719.3	580.57	1000.46	3218.03	4256.61	6806.02
M3KO	4987.22	8979.34	22791.5	41500	61235.4	797.13	1512.27	9062.21	4983.41	10465.4
	Day 1	Day 2	Day 3	Day 6	Day 7
WT	3331.92	6065.27	10613.1	29722	38723.1	218.69	1042.43	865.77	1333.45	1053.9
M3-/-	4857.33	9310.44	18002.5	42607.2	60385	145.56	1489.26	3216.09	1148.96	868.59
											1 day	（2 day）	（3 day）	6 day	7 day
										WT	3086.18	WT	WT	28299	38830.2
											3404.45	6477.14	11108.6	29924	37619.7
											3505.13	6139.52	10811.1	30942.9	39719.3
											3331.92	7040.14	11194.7	29722	38723.1
											218.69	4604.29	9338.1	1333.45	1053.9
												6065.27	10613.1
												1042.43	865.766
											1 day	2 day	3 day	6 day	7 day
										M3KO	4884.77	11286.1	16953.1	43793.8	59499.3
											4700	9290.88	16162.4	42527.7	60420.4
											4987.22	8979.34	22791.5	41500	61235.4
											4857.33	7685.47	16103	42607.2	60385
											145.563	9310.44	18002.5	1148.96	868.591
												1489.26	3216.09
