# Supplementary material for: Muscarinic receptor M3 contributes to intestinal stem cell maintenance via EphB/ephrin-B signaling
Source: Life Sci Alliance. 2021 Jul 9;4(9):e202000962. doi: 10.26508/lsa.202000962 (PMC8321669; doi:10.26508/lsa.202000962)
Supplement: Supplementary file 4 [file LSA-2020-00962_SdataF3.zip › Fig 3 (Sourse Data)/Fig 3E.xlsx]

## Sheet: Sheet1
WT Crypt vs M3KO Crypt
Lgr5			Lgr5
1.47		WT	1	0
1.87		M3-/-	1.79	0.29
2.03
1.79
0.288444
Lgr5	t-test	0.0416789	p<0.05	*	WT	WT
					1
					1
					1
WT vs M3KO
Lysozyme
1.53	1
1.34	1
1.38	1
1.41667
0.100167
	Lysozyme
WT	1	0
M3-/-	1.42	0.1
t-test	0.0187246	p<0.05	*
WT vs M3KO								WT vs M3KO								WT vs M3KO
Villin								ChgA								Mucin 2
1.57	1	t-test	0.0214412	P<0.05	*			1.2	1	t-test	0.215431					5.58	1	t-test	0.0223762	p<0.05	*
1.95	1							1.15	1							6.28	1
1.91	1							0.99	1							4.06	1
1.81								1.11333								5.30667
0.208806								0.109697								1.13496
	Villin								Chromogranin A								Mucin 2
WT	1	0						WT	1	0						WT	1	0
M3-/-	1.81	0.209						M3-/-	1.11	0.11						M3-/-	5.31	1.13
