# Supplementary material for: Muscarinic receptor M3 contributes to intestinal stem cell maintenance via EphB/ephrin-B signaling
Source: Life Sci Alliance. 2021 Jul 9;4(9):e202000962. doi: 10.26508/lsa.202000962 (PMC8321669; doi:10.26508/lsa.202000962)
Supplement: Supplementary file 5 [file LSA-2020-00962_SdataF4.zip › Fig 4 (Sourse Data)/Fig 4A.xlsx]

## Sheet: Sheet1
Category	Term	Count	%	PValue	Genes	List Total	Pop Hits	Pop Total	Fold Enrichment	Bonferroni	Benjamini	FDR
KEGG_PATHWAY	mmu04668:TNF signaling pathway	14	7.56757	6.82025e-10	NM_016896, NM_011943, NM_145857, NM_025729, NM_009316, NM_207692, NM_001038663, NM_138667, NM_011950, NM_011610, NM_007611, NM_007746, NM_009157, NM_008580	97	109	7691	10.1839	1.08442e-07	1.08442e-07	8.22655e-07
KEGG_PATHWAY	mmu04010:MAPK signaling pathway	18	9.72973	9.77149e-09	NM_016896, NM_011943, NM_009316, NM_011947, NM_207692, NM_011035, NM_001038663, NM_008279, NM_011950, NM_138667, NM_009861, NM_178220, NM_007746, NM_001044741, NM_009582, NM_009157, NM_008580, NM_013931	97	251	7691	5.68604	1.55367e-06	7.76833e-07	1.17863e-05
KEGG_PATHWAY	mmu04110:Cell cycle	12	6.48649	3.39133e-07	NM_011543, NM_009862, NM_007658, NM_009873, NM_009860, NM_007669, NM_023223, NM_009863, NM_139291, NM_007628, NM_019499, NM_008540	97	124	7691	7.6731	5.39207e-05	1.79739e-05	0.00040906
KEGG_PATHWAY	mmu04620:Toll-like receptor signaling pathway	11	5.94595	4.30045e-07	NM_011943, NM_009316, NM_007746, NM_207692, NM_001038663, NM_009157, NM_126166, NM_001276445, NM_138667, NM_011950, NM_030682, NM_011905	97	101	7691	8.6354	6.83748e-05	1.70941e-05	0.000518716
KEGG_PATHWAY	mmu04114:Oocyte meiosis	11	5.94595	1.13163e-06	NM_011543, NM_009860, NM_001025438, NM_010513, NM_001038663, NM_023223, NM_139291, NM_007589, NM_025995, NM_009790, NM_019499	97	112	7691	7.78728	0.000179912	3.59851e-05	0.00136495
KEGG_PATHWAY	mmu04912:GnRH signaling pathway	10	5.40541	1.2765e-06	NM_011943, NM_009861, NM_001025438, NM_207692, NM_011947, NM_001038663, NM_009157, NM_011950, NM_007589, NM_009790	97	88	7691	9.01007	0.000202944	3.38268e-05	0.0015397
KEGG_PATHWAY	mmu04914:Progesterone-mediated oocyte maturation	9	4.86486	1.14184e-05	NM_007658, NM_009860, NM_207692, NM_010513, NM_001038663, NM_139291, NM_011950, NM_007628, NM_019499	97	87	7691	8.20228	0.00181389	0.000259329	0.013772
KEGG_PATHWAY	mmu04722:Neurotrophin signaling pathway	10	5.40541	1.9232e-05	NM_009861, NM_001025438, NM_207692, NM_011947, NM_001038663, NM_009750, NM_008580, NM_011950, NM_007589, NM_009790	97	122	7691	6.49907	0.00305325	0.000382166	0.0231951
KEGG_PATHWAY	mmu05205:Proteoglycans in cancer	12	6.48649	4.09115e-05	NM_008055, NM_009861, NM_008057, NM_007669, NM_001025438, NM_010513, NM_011035, NM_001038663, NM_020510, NM_011950, NM_011905, NM_009851	97	203	7691	4.68701	0.00648395	0.000722524	0.0493361
KEGG_PATHWAY	mmu05169:Epstein-Barr virus infection	10	5.40541	4.57236e-05	NM_016896, NM_011943, NM_007669, NM_009316, NM_207692, NM_009157, NM_138667, NM_011950, NM_007628, NM_009851	97	136	7691	5.83005	0.00724385	0.000726757	0.0551376
KEGG_PATHWAY	mmu04550:Signaling pathways regulating pluripotency of stem cells	10	5.40541	5.1291e-05	NM_008055, NM_008057, NM_008539, NM_010513, NM_001038663, NM_001205044, NM_020510, NM_011950, NM_001205043, NM_008541, NM_008540	97	138	7691	5.74556	0.00812232	0.000741133	0.0618494
KEGG_PATHWAY	mmu04310:Wnt signaling pathway	10	5.40541	6.07109e-05	NM_008055, NM_011543, NM_010810, NM_008057, NM_001025438, NM_009316, NM_207692, NM_029457, NM_020510, NM_008540	97	141	7691	5.62331	0.00960689	0.000804121	0.0732046
KEGG_PATHWAY	mmu04621:NOD-like receptor signaling pathway	7	3.78378	7.01921e-05	NM_145857, NM_025729, NM_009316, NM_207692, NM_001038663, NM_138667, NM_011950	97	57	7691	9.7372	0.0110989	0.000858166	0.0846325
KEGG_PATHWAY	mmu05214:Glioma	7	3.78378	0.000147455	NM_009873, NM_007669, NM_001025438, NM_010513, NM_001038663, NM_007589, NM_009790	97	65	7691	8.53878	0.0231743	0.00167339	0.177714
KEGG_PATHWAY	mmu05152:Tuberculosis	10	5.40541	0.000328947	NM_145857, NM_001025438, NM_207692, NM_001038663, NM_009983, NM_001276445, NM_011950, NM_007589, NM_030682, NM_011905, NM_009790	97	176	7691	4.50504	0.0509664	0.00348133	0.396052
KEGG_PATHWAY	mmu05161:Hepatitis B	9	4.86486	0.000450883	NM_009873, NM_007669, NM_207692, NM_001038663, NM_009157, NM_126166, NM_007628, NM_011905, NM_008540	97	146	7691	4.88766	0.069196	0.00447163	0.542498
KEGG_PATHWAY	mmu04350:TGF-beta signaling pathway	7	3.78378	0.000639121	NM_011543, NM_008539, NM_001038627, NM_001038663, NM_025481, NM_008541, NM_008540	97	85	7691	6.52965	0.0966568	0.00596173	0.768185
KEGG_PATHWAY	mmu04380:Osteoclast differentiation	8	4.32432	0.000954952	NM_016896, NM_011943, NM_009316, NM_207692, NM_008037, NM_001038663, NM_138667, NM_011950	97	126	7691	5.0342	0.140934	0.00840393	1.14579
KEGG_PATHWAY	mmu04015:Rap1 signaling pathway	10	5.40541	0.00134476	NM_011943, NM_009861, NM_010513, NM_009864, NM_001038663, NM_010107, NM_007910, NM_011950, NM_007589, NM_009790	97	214	7691	3.70508	0.19262	0.011198	1.61004
KEGG_PATHWAY	mmu04068:FoxO signaling pathway	8	4.32432	0.00136934	NM_007669, NM_207692, NM_010513, NM_001038663, NM_018789, NM_019812, NM_011950, NM_008540	97	134	7691	4.73365	0.195774	0.0108346	1.63924
KEGG_PATHWAY	mmu04916:Melanogenesis	7	3.78378	0.00142386	NM_008055, NM_008057, NM_001025438, NM_001038663, NM_020510, NM_007589, NM_009790	97	99	7691	5.60627	0.202724	0.0107303	1.70399
KEGG_PATHWAY	mmu04660:T cell receptor signaling pathway	7	3.78378	0.0015786	NM_016896, NM_009861, NM_009316, NM_007746, NM_011035, NM_001038663, NM_011950	97	101	7691	5.49525	0.222131	0.0113531	1.88757
KEGG_PATHWAY	mmu05145:Toxoplasmosis	7	3.78378	0.00192625	NM_011943, NM_009316, NM_207692, NM_001038663, NM_138667, NM_011950, NM_011905	97	105	7691	5.28591	0.264032	0.0132407	2.29884
KEGG_PATHWAY	mmu04520:Adherens junction	6	3.24324	0.00197335	NM_009861, NM_009316, NM_010513, NM_009864, NM_001038663, NM_008540	97	72	7691	6.60739	0.269534	0.0130011	2.35444
KEGG_PATHWAY	mmu04014:Ras signaling pathway	10	5.40541	0.00214669	NM_009861, NM_207692, NM_010513, NM_011035, NM_001038663, NM_010107, NM_007910, NM_018789, NM_007589, NM_009790	97	229	7691	3.46239	0.289432	0.0135746	2.5588
KEGG_PATHWAY	mmu05166:HTLV-I infection	11	5.94595	0.00222738	NM_008055, NM_016896, NM_008057, NM_007669, NM_011947, NM_009157, NM_023223, NM_139291, NM_020510, NM_019499, NM_008540	97	276	7691	3.16006	0.29851	0.0135439	2.6538
KEGG_PATHWAY	mmu05133:Pertussis	6	3.24324	0.00222795	NM_007611, NM_207692, NM_001038663, NM_011950, NM_007589, NM_009790	97	74	7691	6.42881	0.298573	0.0130489	2.65447
KEGG_PATHWAY	mmu04320:Dorso-ventral axis formation	4	2.16216	0.00355195	NM_010928, NM_010929, NM_001038663, NM_008714	97	25	7691	12.6862	0.432075	0.0200031	4.20117
KEGG_PATHWAY	mmu04012:ErbB signaling pathway	6	3.24324	0.00450115	NM_007669, NM_001025438, NM_207692, NM_011035, NM_001038663, NM_009157	97	87	7691	5.46818	0.511931	0.024431	5.29611
KEGG_PATHWAY	mmu04360:Axon guidance	7	3.78378	0.00536253	NM_010111, NM_009861, NM_010142, NM_011035, NM_001038663, NM_010107, NM_007910	97	129	7691	4.30249	0.57469	0.0280956	6.27981
KEGG_PATHWAY	mmu05160:Hepatitis C	7	3.78378	0.00691163	NM_016675, NM_016887, NM_007669, NM_207692, NM_001038663, NM_001193619, NM_126166, NM_011950	97	136	7691	4.08103	0.668048	0.0349477	8.02534
KEGG_PATHWAY	mmu05206:MicroRNAs in cancer	10	5.40541	0.00732833	NM_007658, NM_026410, NM_009873, NM_009860, NM_010928, NM_007669, NM_010929, NM_008714, NM_019812, NM_009851	97	276	7691	2.87278	0.689476	0.035887	8.48977
KEGG_PATHWAY	mmu05140:Leishmaniasis	5	2.7027	0.00817884	NM_009316, NM_001038663, NM_138667, NM_011950, NM_011905	97	64	7691	6.19443	0.72904	0.0387965	9.43102
KEGG_PATHWAY	mmu04120:Ubiquitin mediated proteolysis	7	3.78378	0.00847883	NM_011543, NM_001038627, NM_023223, NM_139291, NM_025481, NM_019748, NM_177613	97	142	7691	3.9086	0.741764	0.0390376	9.76088
KEGG_PATHWAY	mmu05212:Pancreatic cancer	5	2.7027	0.00863335	NM_009861, NM_009873, NM_207692, NM_001038663, NM_008540	97	65	7691	6.09913	0.748085	0.0386246	9.93036
KEGG_PATHWAY	mmu04664:Fc epsilon RI signaling pathway	5	2.7027	0.0100952	NM_011943, NM_207692, NM_001038663, NM_009157, NM_011950	97	68	7691	5.83005	0.80077	0.0438245	11.5194
KEGG_PATHWAY	mmu05218:Melanoma	5	2.7027	0.0117091	NM_009873, NM_007669, NM_010513, NM_009864, NM_001038663	97	71	7691	5.58371	0.846297	0.0493548	13.2438
KEGG_PATHWAY	mmu04750:Inflammatory mediator regulation of TRP channels	6	3.24324	0.0203783	NM_011943, NM_001025438, NM_207692, NM_011950, NM_007589, NM_009790	97	126	7691	3.77565	0.962131	0.0825415	21.9906
KEGG_PATHWAY	mmu05200:Pathways in cancer	11	5.94595	0.0249813	NM_008055, NM_009861, NM_009873, NM_008057, NM_007669, NM_207692, NM_010513, NM_009864, NM_001038663, NM_020510, NM_008540	97	395	7691	2.20804	0.982092	0.0979999	26.2988
KEGG_PATHWAY	mmu05014:Amyotrophic lateral sclerosis (ALS)	4	2.16216	0.0254868	NM_011943, NM_008580, NM_011950, NM_011610	97	51	7691	6.21872	0.983509	0.0975333	26.7584
KEGG_PATHWAY	mmu04261:Adrenergic signaling in cardiomyocytes	6	3.24324	0.032049	NM_001025438, NM_001044741, NM_001038663, NM_011950, NM_007589, NM_009790	97	142	7691	3.35023	0.994368	0.11867	32.4906
KEGG_PATHWAY	mmu04922:Glucagon signaling pathway	5	2.7027	0.0360255	NM_001025438, NM_008100, NM_019812, NM_007589, NM_009790	97	100	7691	3.96443	0.997073	0.129685	35.7609
KEGG_PATHWAY	mmu04921:Oxytocin signaling pathway	6	3.24324	0.0391881	NM_007669, NM_001025438, NM_001044741, NM_001038663, NM_007589, NM_009790	97	150	7691	3.17155	0.998264	0.137414	38.2574
KEGG_PATHWAY	mmu05142:Chagas disease (American trypanosomiasis)	5	2.7027	0.0395026	NM_207692, NM_001038663, NM_009157, NM_011950, NM_011905	97	103	7691	3.84896	0.998352	0.135534	38.5007
KEGG_PATHWAY	mmu04390:Hippo signaling pathway	6	3.24324	0.0401436	NM_008055, NM_008057, NM_008539, NM_009864, NM_020510, NM_008540	97	151	7691	3.15054	0.998518	0.134775	38.9939
KEGG_PATHWAY	mmu05168:Herpes simplex infection	7	3.78378	0.0452729	NM_011543, NM_009316, NM_207692, NM_126166, NM_138667, NM_011905, NM_177613	97	208	7691	2.66837	0.999368	0.147975	42.812
KEGG_PATHWAY	mmu04720:Long-term potentiation	4	2.16216	0.0490506	NM_001025438, NM_001038663, NM_007589, NM_009790	97	66	7691	4.80537	0.999663	0.156457	45.4825
KEGG_PATHWAY	mmu05031:Amphetamine addiction	4	2.16216	0.0509003	NM_001025438, NM_019812, NM_007589, NM_009790	97	67	7691	4.73365	0.999753	0.158904	46.7479
KEGG_PATHWAY	mmu04919:Thyroid hormone signaling pathway	5	2.7027	0.0538414	NM_010928, NM_010929, NM_001038663, NM_008714, NM_001077695	97	114	7691	3.47757	0.999849	0.164386	48.7046
KEGG_PATHWAY	mmu04924:Renin secretion	4	2.16216	0.0586328	NM_009899, NM_007798, NM_007589, NM_009790	97	71	7691	4.46697	0.999933	0.17481	51.7516
KEGG_PATHWAY	mmu05220:Chronic myeloid leukemia	4	2.16216	0.0606481	NM_009873, NM_007669, NM_001038663, NM_008540	97	72	7691	4.40493	0.999952	0.177211	52.9828
KEGG_PATHWAY	mmu05164:Influenza A	6	3.24324	0.0622547	NM_011943, NM_207692, NM_001038663, NM_009157, NM_126166, NM_011950	97	171	7691	2.78206	0.999964	0.178431	53.9436
KEGG_PATHWAY	mmu04071:Sphingolipid signaling pathway	5	2.7027	0.0690236	NM_207692, NM_001038663, NM_008580, NM_009983, NM_011950	97	124	7691	3.19712	0.999988	0.193107	57.7974
KEGG_PATHWAY	mmu05132:Salmonella infection	4	2.16216	0.0734067	NM_009861, NM_207692, NM_001038663, NM_011950	97	78	7691	4.06609	0.999995	0.201073	60.1325
KEGG_PATHWAY	mmu03040:Spliceosome	5	2.7027	0.0843841	NM_026175, NM_027879, NM_152810, NM_175102, NM_030109	97	133	7691	2.98078	0.999999	0.224973	65.4707
KEGG_PATHWAY	mmu04728:Dopaminergic synapse	5	2.7027	0.086187	NM_001025438, NM_207692, NM_011950, NM_007589, NM_009790	97	134	7691	2.95853	0.999999	0.225783	66.2819
KEGG_PATHWAY	mmu05219:Bladder cancer	3	1.62162	0.092431	NM_007669, NM_009864, NM_001038663	97	41	7691	5.80161	1	0.237032	68.9582
KEGG_PATHWAY	mmu04024:cAMP signaling pathway	6	3.24324	0.0995139	NM_001025438, NM_207692, NM_011035, NM_001038663, NM_007589, NM_009790	97	197	7691	2.41488	1	0.249753	71.7574
Category	Term	Count	%	PValue	Genes	List Total	Pop Hits	Pop Total	Fold Enrichment	Bonferroni	Benjamini	FDR
KEGG_PATHWAY	mmu04668:TNF signaling pathway	14	7.56757	6.82025e-10	NM_016896, NM_011943, NM_145857, NM_025729, NM_009316, NM_207692, NM_001038663, NM_138667, NM_011950, NM_011610, NM_007611, NM_007746, NM_009157, NM_008580	97	109	7691	10.1839	1.08442e-07	1.08442e-07	8.22655e-07
KEGG_PATHWAY	mmu04010:MAPK signaling pathway	18	9.72973	9.77149e-09	NM_016896, NM_011943, NM_009316, NM_011947, NM_207692, NM_011035, NM_001038663, NM_008279, NM_011950, NM_138667, NM_009861, NM_178220, NM_007746, NM_001044741, NM_009582, NM_009157, NM_008580, NM_013931	97	251	7691	5.68604	1.55367e-06	7.76833e-07	1.17863e-05
KEGG_PATHWAY	mmu04110:Cell cycle	12	6.48649	3.39133e-07	NM_011543, NM_009862, NM_007658, NM_009873, NM_009860, NM_007669, NM_023223, NM_009863, NM_139291, NM_007628, NM_019499, NM_008540	97	124	7691	7.6731	5.39207e-05	1.79739e-05	0.00040906
KEGG_PATHWAY	mmu04620:Toll-like receptor signaling pathway	11	5.94595	4.30045e-07	NM_011943, NM_009316, NM_007746, NM_207692, NM_001038663, NM_009157, NM_126166, NM_001276445, NM_138667, NM_011950, NM_030682, NM_011905	97	101	7691	8.6354	6.83748e-05	1.70941e-05	0.000518716
KEGG_PATHWAY	mmu04722:Neurotrophin signaling pathway	10	5.40541	1.9232e-05	NM_009861, NM_001025438, NM_207692, NM_011947, NM_001038663, NM_009750, NM_008580, NM_011950, NM_007589, NM_009790	97	122	7691	6.49907	0.00305325	0.000382166	0.0231951
KEGG_PATHWAY	mmu04550:Signaling pathways regulating pluripotency of stem cells	10	5.40541	5.1291e-05	NM_008055, NM_008057, NM_008539, NM_010513, NM_001038663, NM_001205044, NM_020510, NM_011950, NM_001205043, NM_008541, NM_008540	97	138	7691	5.74556	0.00812232	0.000741133	0.0618494
KEGG_PATHWAY	mmu04310:Wnt signaling pathway	10	5.40541	6.07109e-05	NM_008055, NM_011543, NM_010810, NM_008057, NM_001025438, NM_009316, NM_207692, NM_029457, NM_020510, NM_008540	97	141	7691	5.62331	0.00960689	0.000804121	0.0732046
KEGG_PATHWAY	mmu04621:NOD-like receptor signaling pathway	7	3.78378	7.01921e-05	NM_145857, NM_025729, NM_009316, NM_207692, NM_001038663, NM_138667, NM_011950	97	57	7691	9.7372	0.0110989	0.000858166	0.0846325
KEGG_PATHWAY	mmu05152:Tuberculosis	10	5.40541	0.000328947	NM_145857, NM_001025438, NM_207692, NM_001038663, NM_009983, NM_001276445, NM_011950, NM_007589, NM_030682, NM_011905, NM_009790	97	176	7691	4.50504	0.0509664	0.00348133	0.396052
KEGG_PATHWAY	mmu05161:Hepatitis B	9	4.86486	0.000450883	NM_009873, NM_007669, NM_207692, NM_001038663, NM_009157, NM_126166, NM_007628, NM_011905, NM_008540	97	146	7691	4.88766	0.069196	0.00447163	0.542498
KEGG_PATHWAY	mmu04350:TGF-beta signaling pathway	7	3.78378	0.000639121	NM_011543, NM_008539, NM_001038627, NM_001038663, NM_025481, NM_008541, NM_008540	97	85	7691	6.52965	0.0966568	0.00596173	0.768185
KEGG_PATHWAY	mmu04380:Osteoclast differentiation	8	4.32432	0.000954952	NM_016896, NM_011943, NM_009316, NM_207692, NM_008037, NM_001038663, NM_138667, NM_011950	97	126	7691	5.0342	0.140934	0.00840393	1.14579
KEGG_PATHWAY	mmu04015:Rap1 signaling pathway	10	5.40541	0.00134476	NM_011943, NM_009861, NM_010513, NM_009864, NM_001038663, NM_010107, NM_007910, NM_011950, NM_007589, NM_009790	97	214	7691	3.70508	0.19262	0.011198	1.61004
KEGG_PATHWAY	mmu04068:FoxO signaling pathway	8	4.32432	0.00136934	NM_007669, NM_207692, NM_010513, NM_001038663, NM_018789, NM_019812, NM_011950, NM_008540	97	134	7691	4.73365	0.195774	0.0108346	1.63924
KEGG_PATHWAY	mmu04660:T cell receptor signaling pathway	7	3.78378	0.0015786	NM_016896, NM_009861, NM_009316, NM_007746, NM_011035, NM_001038663, NM_011950	97	101	7691	5.49525	0.222131	0.0113531	1.88757
KEGG_PATHWAY	mmu05145:Toxoplasmosis	7	3.78378	0.00192625	NM_011943, NM_009316, NM_207692, NM_001038663, NM_138667, NM_011950, NM_011905	97	105	7691	5.28591	0.264032	0.0132407	2.29884
KEGG_PATHWAY	mmu04520:Adherens junction	6	3.24324	0.00197335	NM_009861, NM_009316, NM_010513, NM_009864, NM_001038663, NM_008540	97	72	7691	6.60739	0.269534	0.0130011	2.35444
KEGG_PATHWAY	mmu04014:Ras signaling pathway	10	5.40541	0.00214669	NM_009861, NM_207692, NM_010513, NM_011035, NM_001038663, NM_010107, NM_007910, NM_018789, NM_007589, NM_009790	97	229	7691	3.46239	0.289432	0.0135746	2.5588
KEGG_PATHWAY	mmu05133:Pertussis	6	3.24324	0.00222795	NM_007611, NM_207692, NM_001038663, NM_011950, NM_007589, NM_009790	97	74	7691	6.42881	0.298573	0.0130489	2.65447
KEGG_PATHWAY	mmu04012:ErbB signaling pathway	6	3.24324	0.00450115	NM_007669, NM_001025438, NM_207692, NM_011035, NM_001038663, NM_009157	97	87	7691	5.46818	0.511931	0.024431	5.29611
KEGG_PATHWAY	mmu04360:Axon guidance	7	3.78378	0.00536253	NM_010111, NM_009861, NM_010142, NM_011035, NM_001038663, NM_010107, NM_007910	97	129	7691	4.30249	0.57469	0.0280956	6.27981
	NM_016896, NM_011943, NM_145857, NM_025729, NM_009316, NM_207692, NM_001038663, NM_138667, NM_011950, NM_011610, NM_007611, NM_007746, NM_009157, NM_008580
	NM_016896, NM_011943, NM_009316, NM_011947, NM_207692, NM_011035, NM_001038663, NM_008279, NM_011950, NM_138667, NM_009861, NM_178220, NM_007746, NM_001044741, NM_009582, NM_009157, NM_008580, NM_013931
	NM_011543, NM_009862, NM_007658, NM_009873, NM_009860, NM_007669, NM_023223, NM_009863, NM_139291, NM_007628, NM_019499, NM_008540
	NM_010111, NM_009861, NM_010142, NM_011035, NM_001038663, NM_010107, NM_007910
			Log (-FDR)
	mmu04360:Axon guidance	0.00536253	2.27063
	mmu04722:Neurotrophin signaling pathway	1.9232e-05	4.71598
	mmu04620:Toll-like receptor signaling pathway	4.30045e-07	6.36649
	mmu04110:Cell cycle	3.39133e-07	6.46963
	mmu04010:MAPK signaling pathway	9.77149e-09	8.01004
	mmu04668:TNF signaling pathway	6.82025e-10	9.1662
	mmu00591:Linoleic acid metabolism	2.3e-08
	mmu00140:Steroid hormone biosynthesis	6.8e-07
	mmu00830:Retinol metabolism	1.8e-05
	mmu05204:Chemical carcinogenesis	2.1e-05
	mmu04620:Toll-like receptor signaling pathway	mmu04110:Cell cycle	mmu04010:MAPK signaling pathway	mmu04668:TNF signaling pathway
	4.30045e-07	3.39133e-07	9.77149e-09	6.82025e-10
	Category	Term	Count	%	PValue	Genes	List Total	Pop Hits	Pop Total	Fold Enrichment	Bonferroni	Benjamini	FDR
	KEGG_PATHWAY	mmu00591:Linoleic acid metabolism	7	12.5	2.34959e-08	NM_010008, NM_021282, NM_007819, NM_007818, NM_010004, NM_028089, NM_019792	30	50	7691	35.8913	1.50373e-06	1.50373e-06	2.38695e-05
	KEGG_PATHWAY	mmu00140:Steroid hormone biosynthesis	7	12.5	6.78731e-07	NM_021282, NM_029562, NM_007819, NM_007818, NM_010004, NM_028089, NM_019792	30	87	7691	20.6272	4.34379e-05	2.17192e-05	0.000689523
	KEGG_PATHWAY	mmu00830:Retinol metabolism	6	10.7143	1.76775e-05	NM_007819, NM_007818, NM_028775, NM_010004, NM_028089, NM_019792	30	89	7691	17.2831	0.00113073	0.000377052	0.0179572
	KEGG_PATHWAY	mmu05204:Chemical carcinogenesis	6	10.7143	2.07803e-05	NM_021282, NM_007819, NM_007818, NM_010004, NM_028089, NM_019792	30	92	7691	16.7196	0.00132907	0.000332433	0.0211087
	KEGG_PATHWAY	mmu01100:Metabolic pathways	13	23.2143	0.00128153	NM_130864, NM_021282, NM_177470, NM_026212, NM_026384, NM_028775, NM_010008, NM_017366, NM_007819, NM_007818, NM_028089, NM_019792, NM_010004	30	1269	7691	2.62629	0.0787929	0.0162801	1.29429
	KEGG_PATHWAY	mmu00590:Arachidonic acid metabolism	4	7.14286	0.00440363	NM_010008, NM_021282, NM_010004, NM_028089	30	89	7691	11.5221	0.246069	0.0459849	4.38451
	KEGG_PATHWAY	mmu04726:Serotonergic synapse	4	7.14286	0.0130364	NM_010008, NM_029562, NM_010004, NM_028089	30	132	7691	7.76869	0.568211	0.113056	12.4805
	KEGG_PATHWAY	mmu00071:Fatty acid degradation	3	5.35714	0.0144688	NM_130864, NM_177470, NM_017366	30	49	7691	15.6959	0.606538	0.110056	13.7623
	KEGG_PATHWAY	mmu01212:Fatty acid metabolism	3	5.35714	0.0156142	NM_130864, NM_177470, NM_017366	30	51	7691	15.0804	0.634758	0.105876	14.7751
	KEGG_PATHWAY	mmu04750:Inflammatory mediator regulation of TRP channels	3	5.35714	0.081149	NM_010008, NM_010004, NM_028089	30	126	7691	6.10397	0.995557	0.418207	57.6741
	KEGG_PATHWAY	mmu04080:Neuroactive ligand-receptor interaction	4	7.14286	0.0906708	NM_001081424, NM_001253781, NM_001253782, NM_033269, NM_144803	30	285	7691	3.59813	0.997719	0.424782	61.9244
	mmu00591:Linoleic acid metabolism	mmu00140:Steroid hormone biosynthesis	mmu00830:Retinol metabolism	mmu05204:Chemical carcinogenesis
	2.3e-08	6.8e-07	1.8e-05	2.1e-05

## Sheet: Sheet2
Sublist	Category	Term	RT	Genes	Count	%	P-Value	Benjamini
	KEGG_PATHWAY	Linoleic acid metabolism	RT		7	9.2	2.8e-07	4.1e-05
	KEGG_PATHWAY	Steroid hormone biosynthesis	RT		7	9.2	7.7e-06	0.00055
	KEGG_PATHWAY	MAPK signaling pathway	RT		9	11.8	6.2e-05	0.003
	KEGG_PATHWAY	Retinol metabolism	RT		6	7.9	0.00013	0.0045
	KEGG_PATHWAY	Chemical carcinogenesis	RT		6	7.9	0.00015	0.0042
	KEGG_PATHWAY	Inflammatory mediator regulation of TRP channels	RT		6	7.9	0.00064	0.015
	KEGG_PATHWAY	Serotonergic synapse	RT		6	7.9	0.00079	0.016
	KEGG_PATHWAY	FoxO signaling pathway	RT		6	7.9	0.00084	0.015
	KEGG_PATHWAY	Hepatitis C	RT		5	6.6	0.0068	0.1
	KEGG_PATHWAY	Insulin signaling pathway	RT		5	6.6	0.0075	0.1
	KEGG_PATHWAY	Prolactin signaling pathway	RT		4	5.3	0.0077	0.096
	KEGG_PATHWAY	GnRH signaling pathway	RT		4	5.3	0.013	0.14
	KEGG_PATHWAY	Arachidonic acid metabolism	RT		4	5.3	0.013	0.14
	KEGG_PATHWAY	Retrograde endocannabinoid signaling	RT		4	5.3	0.02	0.18
	KEGG_PATHWAY	Fatty acid degradation	RT		3	3.9	0.03	0.26
	KEGG_PATHWAY	Type II diabetes mellitus	RT		3	3.9	0.032	0.25
	KEGG_PATHWAY	Fatty acid metabolism	RT		3	3.9	0.033	0.25
	KEGG_PATHWAY	NOD-like receptor signaling pathway	RT		3	3.9	0.04	0.28
	KEGG_PATHWAY	Signaling pathways regulating pluripotency of stem cells	RT		4	5.3	0.041	0.26
	KEGG_PATHWAY	Fc epsilon RI signaling pathway	RT		3	3.9	0.055	0.32
	KEGG_PATHWAY	Gastric acid secretion	RT		3	3.9	0.061	0.34
	KEGG_PATHWAY	Pertussis	RT		3	3.9	0.064	0.34
	KEGG_PATHWAY	Salmonella infection	RT		3	3.9	0.07	0.35
	KEGG_PATHWAY	Progesterone-mediated oocyte maturation	RT		3	3.9	0.085	0.4
Sublist	Category	Term	RT	Genes	Count	%	P-Value	Benjamini
	KEGG_PATHWAY	Linoleic acid metabolism	RT		7	12.5	2.3e-08	1.5e-06
	KEGG_PATHWAY	Steroid hormone biosynthesis	RT		7	12.5	6.8e-07	2.2e-05
	KEGG_PATHWAY	Retinol metabolism	RT		6	10.7	1.8e-05	0.00038
	KEGG_PATHWAY	Chemical carcinogenesis	RT		6	10.7	2.1e-05	0.00033
	KEGG_PATHWAY	Arachidonic acid metabolism	RT		4	7.1	0.0044	0.046
	KEGG_PATHWAY	Serotonergic synapse	RT		4	7.1	0.013	0.11
	KEGG_PATHWAY	Fatty acid degradation	RT		3	5.4	0.014	0.11
	KEGG_PATHWAY	Fatty acid metabolism	RT		3	5.4	0.016	0.11
	KEGG_PATHWAY	Inflammatory mediator regulation of TRP channels	RT		3	5.4	0.081	0.42
	KEGG_PATHWAY	Neuroactive ligand-receptor interaction	RT		4	7.1	0.091	0.42
