# Supplementary material for: Muscarinic receptor M3 contributes to intestinal stem cell maintenance via EphB/ephrin-B signaling
Source: Life Sci Alliance. 2021 Jul 9;4(9):e202000962. doi: 10.26508/lsa.202000962 (PMC8321669; doi:10.26508/lsa.202000962)
Supplement: Supplementary file 5 [file LSA-2020-00962_SdataF4.zip › Fig 4 (Sourse Data)/Fig 4B.xlsx]

## Sheet: FPKM
		m3koCr1	m3koCr2	m3koCr3	m3koCr4	m3koDuo	m3koIle	m3koJej	wildCr1	wildCr2	wildCr3	wildDuo	wildIle	wildJej		P値（Cr)	P値（腸）	変動（Cr)	変動（腸）	変動倍率	FPKM平均最大値	Cr特異的	腸特異的	Crで上昇
NM_008326	immunity-related GTPase family M member 1 [Source:MGI Symbol;Acc:MGI:107567]	40.8904	41.1789	41.2708	42.3586	26.0978	80.9918	88.2387	9.62261	9.86293	9.2318	2.17137	9.74162	5.85796	UP	8.72036e-09	0.0403642	4.32746	15.0628	0.287294	41.4247	0	0	0		Pseudocount	0.0001
NM_026496	grainyhead-like 2 (Drosophila) [Source:MGI Symbol;Acc:MGI:2182543]	4.51121	4.6952	4.61413	4.70713	0.597857	2.52437	1.82595	2.1215	2.24861	2.18403	0.236824	2.29106	1.30072	UP	7.20633e-08	0.0238118	2.1201	2.52383	0.84003	4.63192	0	1	1		変動（Cr)	0.01
NM_001114662	major facilitator superfamily domain containing 4 [Source:MGI Symbol;Acc:MGI:2442786]	7.61026	7.74537	7.47045	7.81224	5.31456	7.68512	3.42983	3.4007	3.33962	3.16779	1.53726	3.99478	2.78401	UP	8.31419e-08	0.0597555	2.31915	3.457	0.670854	7.65958	0	1	1		変動（腸）	1.5
NM_139148	chloride channel calcium activated 4 [Source:MGI Symbol;Acc:MGI:2181989]	246.453	254.092	247.895	264.27	23.2213	51.5133	39.6957	49.2617	46.6204	39.5513	1.53836	80.7477	12.972	UP	9.03365e-08	0.377432	5.60815	15.0939	0.37155	253.178	0	0	0		変動倍率	2
NM_011402	solute carrier family 34 (sodium phosphate), member 2 [Source:MGI Symbol;Acc:MGI:1342284]	55.578	58.0341	55.5991	56.7361	0.0892627	55.0167	12.1856	4.45775	3.9942	4.77977	1.12781	71.1713	7.39612	UP	1.01618e-07	0.287898	12.8069	1.64756	7.77325	56.4868	1	1	1		FPKM平均最大値	0.1
NM_007631	cyclin D1 [Source:MGI Symbol;Acc:MGI:88313]	43.0335	42.815	45.0244	44.179	4.98208	57.7883	28.2108	9.17924	8.52435	8.41091	0.355392	23.8297	2.67919	UP	1.34619e-07	0.0669109	5.02739	14.0149	0.358718	43.763	0	0	0		合計遺伝子数	176
NM_008539	SMAD family member 1 [Source:MGI Symbol;Acc:MGI:109452]	20.5718	19.9212	19.4243	20.1221	14.2765	20.8135	17.809	10.2638	10.7731	10.1594	8.81986	12.507	9.63942	UP	3.00074e-07	0.00786605	1.92424	1.84751	1.04153	20.0099	0	1	1
NM_018738	interferon gamma induced GTPase [Source:MGI Symbol;Acc:MGI:107729]	87.8054	90.598	84.5697	87.9163	83.0786	97.4556	155.048	6.88249	11.7447	8.48199	12.1942	2.76943	8.41623	UP	3.12449e-07	0.0216049	9.70758	35.1885	0.275873	87.7224	0	0	0
NM_026644	1-acylglycerol-3-phosphate O-acyltransferase 4 (lysophosphatidic acid acyltransferase, delta) [Source:MGI Symbol;Acc:MGI:1915512]	5.70475	5.53286	5.90705	5.32663	0.934608	19.365	5.05793	0.81559	0.80099	1.10198	0.182608	5.35181	0.723749	UP	3.97411e-07	0.12461	6.19884	6.98769	0.887108	5.61782	0	1	1
NM_007489	aryl hydrocarbon receptor nuclear translocator-like [Source:MGI Symbol;Acc:MGI:1096381]	22.2217	21.0082	21.6797	21.1299	1.76907	3.50893	2.24951	6.16498	5.76236	5.9933	1.1225	4.03333	3.37725	UP	4.77743e-07	0.292911	3.60081	1.57596	2.28484	21.5099	1	1	1
NM_009128	stearoyl-Coenzyme A desaturase 2 [Source:MGI Symbol;Acc:MGI:98240]	20.0538	20.8564	20.8465	20.5983	2.29636	61.405	10.3117	4.62732	4.53345	4.45859	0.612508	33.505	2.03749	UP	4.97495e-07	0.125085	4.5351	5.06078	0.896127	20.5888	0	1	1
NM_013499	complement component (3b/4b) receptor 1-like [Source:MGI Symbol;Acc:MGI:88513]	28.8207	29.2664	30.3384	29.9249	20.7164	30.7006	24.3496	17.1902	17.993	17.776	9.5414	21.466	17.1106	UP	5.68103e-07	0.00743116	1.67606	2.1712	0.771949	29.5876	0	1	1
NM_030255	apolipoprotein B mRNA editing enzyme, catalytic polypeptide 3 [Source:MGI Symbol;Acc:MGI:1933111]	21.4585	21.3028	21.5644	20.9879	9.81992	16.8067	9.5248	6.12545	5.45143	5.87786	3.57383	5.00916	3.77808	UP	6.04079e-07	0.027456	3.66573	3.35515	1.09257	21.3284	0	1	1
NM_019440	immunity-related GTPase family M member 2 [Source:MGI Symbol;Acc:MGI:1926262]	26.4359	26.0541	27.1941	25.8971	24.7574	41.2892	44.4866	3.5657	4.17092	2.78459	3.60887	1.81559	2.68395	UP	8.26335e-07	0.0173507	7.52613	22.7403	0.33096	26.3953	0	0	0
NM_026416	S100 calcium binding protein A16 [Source:MGI Symbol;Acc:MGI:1915110]	27.6314	27.7778	27.9095	26.7409	14.0534	66.9179	23.3088	19.5655	19.7595	19.0274	10.0879	36.1149	10.6764	UP	1.30129e-06	0.0918797	1.41459	2.1832	0.647943	27.5149	0	0	1
NM_007609	caspase 4, apoptosis-related cysteine peptidase [Source:MGI Symbol;Acc:MGI:107700]	52.5576	52.1312	51.833	50.2991	27.0473	74.1808	64.6704	9.93077	12.2375	10.1833	10.7191	30.3408	17.5048	UP	1.41667e-06	0.033586	4.79465	3.69442	1.29781	51.7052	0	1	1
NM_011036	regenerating islet-derived 3 beta [Source:MGI Symbol;Acc:MGI:97478]	13514.5	14423.5	13233.8	13423.4	13847.4	22853.7	17631.6	1061.61	1340.04	1063.71	1024.82	6330.91	2550.38	UP	1.75516e-06	0.00262284	11.8159	13.512	0.874474	13648.8	0	1	1
NM_008330	interferon gamma inducible protein 47 [Source:MGI Symbol;Acc:MGI:99448]	49.3817	46.3619	51.1801	49.0117	32.5238	84.9597	84.9041	9.36756	12.0209	8.29318	9.05229	9.72127	12.6482	UP	1.91087e-06	0.0384218	4.95088	8.73949	0.566496	48.9838	0	1	1
NM_010721	lamin B1 [Source:MGI Symbol;Acc:MGI:96795]	30.6271	30.8943	31.578	30.5681	5.23674	25.1772	12.547	15.9251	15.5376	14.8026	1.37972	22.1518	6.35989	UP	2.04628e-06	0.0220411	2.00475	3.79531	0.528218	30.9169	0	1	1
NM_133681	tetraspanin 1 [Source:MGI Symbol;Acc:MGI:1914055]	32.0412	32.9049	29.8434	32.3573	7.21881	93.5936	20.7564	13.286	11.1363	11.985	4.7677	64.0885	8.5245	UP	2.40842e-06	0.101798	2.61924	2.43489	1.07571	31.7867	0	1	1
NM_028992	gasdermin C4 [Source:MGI Symbol;Acc:MGI:1921798]	18.3561	20.2958	20.1664	20.3379	0.942364	41.064	15.9352	4.19227	3.61026	2.44607	0	35.9275	5.99766	UP	2.68652e-06	0.0881457	5.79257	9424.64	0.00061462	19.789	0	0	0
NM_001039530	poly (ADP-ribose) polymerase family, member 14 [Source:MGI Symbol;Acc:MGI:1919489]	29.8898	29.5032	31.2947	31.156	30.664	36.2974	48.4017	14.4654	15.0158	15.0732	13.758	8.54338	18.0275	UP	2.79761e-06	0.0130551	2.05103	4.24856	0.482759	30.4609	0	0	0
NM_025833	BAI1-associated protein 2-like 1 [Source:MGI Symbol;Acc:MGI:1914148]	50.8706	54.68	49.0514	53.1262	29.3652	41.2629	30.4219	23.6104	22.1375	20.452	17.4916	27.5063	24.5655	UP	3.63821e-06	0.0239285	2.35341	1.67881	1.40183	51.9321	0	1	1
NM_175552	WD repeat domain 3 [Source:MGI Symbol;Acc:MGI:2443143]	7.62971	7.66778	7.79187	7.23183	1.81359	5.86883	3.56332	3.87639	4.07016	3.93349	0.197481	3.72735	0.995077	UP	3.7364e-06	0.00831388	1.91419	9.17948	0.208529	7.5803	0	0	0
NR_015455		11.1779	10.1059	12.2083	11.656	1.67059	0.715061	2.70478	1.10178	0	0.694615	0	1.79902	0.389199	UP	3.77507e-06	0.225685	18.8465	16706.9	0.00112807	11.287	0	0	0
NM_007769	deleted in malignant brain tumors 1 [Source:MGI Symbol;Acc:MGI:106210]	376.259	388.427	339.083	379.355	241.169	269.567	203.207	112.418	100.465	89.6053	17.1934	58.8992	36.3877	UP	4.03444e-06	0.00366796	3.67731	14.0268	0.262164	370.781	0	0	0
NM_007675	carcinoembryonic antigen-related cell adhesion molecule 10 [Source:MGI Symbol;Acc:MGI:1347248]	44.8932	42.0358	41.7908	41.9598	9.43205	35.1449	17.3271	1.24036	1.61611	1.60647	0	11.2027	1.75597	UP	4.05426e-06	0.0302355	28.681	94321.5	0.000304077	42.6699	0	0	0
NM_178045	Ras association (RalGDS/AF-6) domain family member 4 [Source:MGI Symbol;Acc:MGI:2386853]	9.73507	9.67937	10.5995	10.342	0.663754	4.73521	2.94495	2.25916	2.1375	1.96761	0.550817	3.35029	1.00445	UP	4.32201e-06	0.0841239	4.75559	2.93171	1.62212	10.089	0	1	1
NM_145423	solute carrier family 5 (iodide transporter), member 8 [Source:MGI Symbol;Acc:MGI:2384916]	6.88375	8.02264	7.81664	7.35904	0.864009	47.8762	22.7404	1.35308	1.54651	1.92809	0.814607	32.88	3.27215	UP	4.55304e-06	0.0945663	4.67315	6.9495	0.672443	7.52052	0	1	1
NM_010848	myeloblastosis oncogene [Source:MGI Symbol;Acc:MGI:97249]	27.0307	25.1951	28.9348	26.3347	1.98336	11.1518	6.20078	7.77291	9.3414	8.04207	0	11.4089	2.76239	UP	4.91206e-06	0.125187	3.20479	19834.6	0.000161576	26.8738	0	0	0
NM_145133	TRAF-interacting protein with forkhead-associated domain [Source:MGI Symbol;Acc:MGI:2182965]	42.1287	43.2603	48.1853	42.9877	46.8348	99.7007	105.992	13.3099	12.5842	10.4409	3.56462	50.4228	11.368	UP	4.92064e-06	0.0306772	3.64444	13.1385	0.277387	44.1405	0	0	0
NM_011408	schlafen 2 [Source:MGI Symbol;Acc:MGI:1313258]	27.6702	24.8294	25.6523	26.9691	18.6859	34.6372	42.665	4.29164	5.61512	3.03875	3.59985	1.91974	5.41374	UP	4.9407e-06	0.0262152	6.09008	18.0418	0.337555	26.2802	0	0	0
NM_017466	chemokine (C-C motif) receptor-like 2 [Source:MGI Symbol;Acc:MGI:1920904]	1.8641	1.78267	1.96095	1.76484	1.20837	0.0597763	1.21992	0.547262	0.573591	0.618934	0	0.246007	0.259083	UP	5.0051e-06	0.131876	3.17784	12084.7	0.000262964	1.84314	0	0	0
NM_177733	E2F transcription factor 2 [Source:MGI Symbol;Acc:MGI:1096341]	15.4661	15.5643	14.5214	15.7248	1.87584	8.901	4.30925	4.20841	4.40198	5.33527	0.424281	5.57241	1.74134	UP	6.34468e-06	0.0230628	3.29542	4.42041	0.745499	15.3192	0	1	1
NM_172665	pyruvate dehydrogenase kinase, isoenzyme 1 [Source:MGI Symbol;Acc:MGI:1926119]	13.581	12.2014	12.8885	12.6018	5.20831	9.70668	6.59816	6.18803	5.48705	6.35066	2.89635	6.36889	3.4009	UP	6.49892e-06	0.00582432	2.13329	1.94009	1.09958	12.8182	0	1	1
NM_025682	paraspeckle protein 1 [Source:MGI Symbol;Acc:MGI:1913895]	10.6373	10.259	11.4858	11.3597	2.77466	6.77076	5.31223	4.96245	4.7843	4.25613	2.60831	6.48907	5.11703	UP	6.51513e-06	0.0125704	2.3428	1.06377	2.20235	10.9354	1	1	1
NM_007791	cysteine and glycine-rich protein 1 [Source:MGI Symbol;Acc:MGI:88549]	17.3376	18.0838	16.6925	17.0395	4.97756	27.2767	42.82	5.55527	6.10785	4.78575	3.46726	19.1865	6.1507	UP	6.52456e-06	0.144587	3.15307	6.96171	0.452916	17.2884	0	0	0
NM_172739	Rho GTPase activating protein 35 [Source:MGI Symbol;Acc:MGI:1929494]	4.13992	4.28512	4.24694	4.0047	0.627513	2.77093	1.33559	2.87875	2.73801	2.81068	0.532733	2.94794	1.14463	UP	6.7618e-06	0.386726	1.48412	1.17788	1.26	4.16917	0	0	1
NM_010739	mucin 13, epithelial transmembrane [Source:MGI Symbol;Acc:MGI:103190]	1180.09	1218.74	1153.07	1221.14	1817.22	1151.28	1294.76	636.879	586.517	568.708	939.812	576.801	845.448	UP	6.86755e-06	0.0189693	1.99753	1.99597	1.00078	1193.26	0	1	1
NM_146171	non-SMC condensin I complex, subunit D2 [Source:MGI Symbol;Acc:MGI:1915548]	19.0205	19.0878	18.5465	18.4947	2.46666	5.39585	5.19958	7.8085	7.51696	6.91969	0.966168	5.53181	1.66015	UP	7.72955e-06	0.131988	2.53366	3.13187	0.808994	18.7874	0	1	1
NM_025378	interferon induced transmembrane protein 3 [Source:MGI Symbol;Acc:MGI:1913391]	163.456	160.219	166.701	182.688	15.9484	104.588	66.2578	30.1351	31.3338	13.8538	9.9425	17.763	6.14216	UP	8.78549e-06	0.0825905	6.70178	10.7872	0.621271	168.266	0	1	1
NM_009030	retinoblastoma binding protein 4 [Source:MGI Symbol;Acc:MGI:1194912]	28.1776	28.7772	28.5122	27.1478	10.1178	19.6915	14.9002	16.1804	17.1729	17.6183	7.02731	22.1539	10.6843	UP	8.95156e-06	0.258	1.65702	1.43978	1.15089	28.1537	0	1	1
NM_133871	interferon-induced protein 44 [Source:MGI Symbol;Acc:MGI:2443016]	5.39834	5.3044	5.89797	4.72741	3.21068	10.1999	19.303	0.513761	0.101095	0.0881426	0.52729	0.174036	0.456388	UP	9.00006e-06	0.0766109	22.7448	58.5749	0.388303	5.33203	0	0	0
NM_178347	CDC23 cell division cycle 23 [Source:MGI Symbol;Acc:MGI:1098815]	6.15085	6.62592	6.12409	6.25755	1.71325	4.69905	2.29838	3.53192	3.51309	3.36099	1.54587	4.74273	2.44862	UP	9.09526e-06	0.466561	1.81324	1.10827	1.6361	6.2896	0	1	1
NM_027450	GLI pathogenesis-related 2 [Source:MGI Symbol;Acc:MGI:1917770]	9.7879	8.32053	9.20196	8.96999	1.36655	9.91766	1.35052	1.34122	1.50583	2.33588	0.60239	5.55091	1.22441	UP	9.41796e-06	0.157812	5.24974	2.26834	2.31435	9.07009	1	1	1
NM_001004173	sphingosine-1-phosphate phosphotase 2 [Source:MGI Symbol;Acc:MGI:3589109]	42.4689	44.9611	44.7662	42.3328	22.4167	29.0542	19.8998	25.0626	25.5089	24.5137	13.8115	31.8949	17.8202	UP	1.06129e-05	0.256451	1.74331	1.62304	1.0741	43.6322	0	1	1
NM_027297	PRP4 pre-mRNA processing factor 4 homolog (yeast) [Source:MGI Symbol;Acc:MGI:1917302]	4.82577	4.79854	4.88544	4.53485	1.90111	5.9122	2.63429	2.96353	2.77051	2.68203	0.287162	3.61433	1.17646	UP	1.0883e-05	0.0100728	1.69714	6.61838	0.256428	4.76115	0	0	0
NM_022317	solute carrier family 28 (sodium-coupled nucleoside transporter), member 3 [Source:MGI Symbol;Acc:MGI:2137361]	7.6963	7.35711	6.66821	7.37885	4.10459	5.09867	5.71182	3.42174	2.88452	2.97938	0.587871	4.81897	2.03723	UP	1.10534e-05	0.0766151	2.3504	6.98111	0.33668	7.27512	0	0	0
NM_008917	palmitoyl-protein thioesterase 1 [Source:MGI Symbol;Acc:MGI:1298204]	30.9921	33.8071	32.4941	35.5314	23.917	19.291	18.4767	14.5729	15.3449	13.2175	10.1204	15.1897	9.81378	UP	1.10774e-05	0.0435824	2.30943	2.36323	0.977235	33.2062	0	1	1
NM_175451	cytoskeleton-associated protein 4 [Source:MGI Symbol;Acc:MGI:2444926]	5.84022	5.15147	4.93502	5.30958	2.026	12.8221	4.56144	1.28108	0.705839	0.703364	0.876613	4.25297	1.0925	UP	1.10955e-05	0.0913523	5.91973	4.17494	1.41792	5.30907	0	1	1
NM_011110	phospholipase A2, group V [Source:MGI Symbol;Acc:MGI:101899]	17.6853	17.9073	16.999	17.5765	3.00091	17.3684	11.9629	1.76719	0.617067	1.59434	0.0879685	1.45464	0.278652	UP	1.11626e-05	0.0586484	13.2264	42.9163	0.30819	17.542	0	0	0
NM_007602	calpain 5 [Source:MGI Symbol;Acc:MGI:1100859]	7.35208	8.43209	7.92978	8.34523	1.85316	4.93175	5.16967	2.96907	2.30704	3.02888	1.67433	4.15169	1.87677	UP	1.16859e-05	0.137806	2.8951	2.75446	1.05106	8.01479	0	1	1
NM_009431	Ctr9, Paf1/RNA polymerase II complex component, homolog (S. cerevisiae) [Source:MGI Symbol;Acc:MGI:109345]	11.4826	10.8719	11.733	11.3874	6.68345	12.8303	7.73827	7.66655	8.00971	8.03811	2.85168	10.0251	7.95158	UP	1.17586e-05	0.109909	1.4382	2.34364	0.613661	11.3687	0	0	1
NM_019489	peptidylprolyl isomerase E (cyclophilin E) [Source:MGI Symbol;Acc:MGI:1917118]	25.0038	24.2982	23.7213	25.1925	6.6146	10.626	8.23532	14.1191	14.1683	14.4479	0.936737	13.4577	3.84665	UP	1.21745e-05	0.229282	1.72367	7.06067	0.244123	24.554	0	0	0
NM_011082	polymeric immunoglobulin receptor [Source:MGI Symbol;Acc:MGI:103080]	1771.87	1812.97	1693.79	1819.27	1925.67	847.835	901.795	1190.86	1187.96	1106.42	793.879	449.427	728.494	UP	1.30563e-05	0.0943652	1.52742	2.42565	0.629696	1774.47	0	1	1
NM_134156	actinin, alpha 1 [Source:MGI Symbol;Acc:MGI:2137706]	21.2029	22.2065	19.8205	20.1773	3.75921	12.7371	7.46992	11.0949	9.97649	10.4088	2.03059	11.3387	3.14125	UP	1.30709e-05	0.0577204	1.98713	2.37796	0.835641	20.8518	0	1	1
NM_015732	axin2 [Source:MGI Symbol;Acc:MGI:1270862]	19.7137	19.0368	18.2033	19.9089	3.14688	11.7821	7.84976	9.15839	9.03681	9.51287	2.7228	12.0784	3.95614	UP	1.38959e-05	0.204449	2.0805	1.98417	1.04855	19.2157	0	1	1
NM_178609	E2F transcription factor 7 [Source:MGI Symbol;Acc:MGI:1289147]	1.47951	1.5747	1.37705	1.50884	0.403319	0.670394	0.274019	0.723697	0.6742	0.594745	0	0.582673	0.0935917	UP	1.42618e-05	0.0696944	2.23558	4034.19	0.000554158	1.48503	0	0	0
NM_016851	interferon regulatory factor 6 [Source:MGI Symbol;Acc:MGI:1859211]	50.6425	51.4098	48.1379	49.7311	40.0251	47.6919	45.1818	37.2685	37.8708	36.2365	24.6122	44.7489	36.6658	UP	1.43141e-05	0.065501	1.34626	1.62623	0.827843	49.9803	0	0	1
NM_016764	peroxiredoxin 4 [Source:MGI Symbol;Acc:MGI:1859815]	41.2375	40.1953	42.6572	43.5914	16.7686	29.1402	19.6956	25.8503	25.1483	26.3698	2.29777	19.7129	4.81257	UP	1.50432e-05	0.00895767	1.62548	7.2975	0.222745	41.9203	0	0	0
NM_001159301	lectin, galactose binding, soluble 9 [Source:MGI Symbol;Acc:MGI:109496]	332.668	329.669	361.275	354.852	103.928	204.669	265.643	93.2171	126.117	101.906	54.7573	107.906	108.962	UP	1.52346e-05	0.0416808	3.2183	2.43794	1.32009	344.616	0	1	1
NM_001035122	golgi membrane protein 1 [Source:MGI Symbol;Acc:MGI:1917329]	86.448	96.1168	86.5184	89.606	36.7902	95.2327	52.6698	44.8262	44.884	38.2378	23.3774	69.1003	35.6229	UP	1.56429e-05	0.0189671	2.10255	1.57375	1.33601	89.6723	0	1	1
NM_173370	CDP-diacylglycerol synthase 1 [Source:MGI Symbol;Acc:MGI:1921846]	81.1705	80.4112	80.7806	82.7549	62.0355	56.8732	59.2951	62.7472	62.6674	64.7826	51.7457	63.705	58.9647	UP	1.56523e-05	0.411489	1.28203	1.19885	1.06938	81.2793	0	0	1
NM_011258	replication factor C (activator 1) 1 [Source:MGI Symbol;Acc:MGI:97891]	9.75616	10.8632	10.6236	10.1812	2.78574	9.6433	3.48422	4.95502	5.29737	4.42355	0.922874	5.85593	2.78633	UP	1.57428e-05	0.0716373	2.11692	3.01833	0.701355	10.356	0	1	1
NM_011163	eukaryotic translation initiation factor 2-alpha kinase 2 [Source:MGI Symbol;Acc:MGI:1353449]	20.7218	19.4093	21.7749	21.4522	17.4522	19.3592	23.4197	9.90494	11.5408	10.5829	4.65869	5.4964	7.36266	UP	1.591e-05	0.00226045	1.95195	3.7461	0.521062	20.8396	0	1	1
NR_003544		14.2164	16.1895	15.2368	14.9773	10.5266	11.5975	10.1237	6.37412	7.65336	7.27916	5.4901	8.30049	4.60564	UP	1.62155e-05	0.0103425	2.13383	2.19808	0.970767	15.155	0	1	1
NM_027144	Rho guanine nucleotide exchange factor (GEF) 12 [Source:MGI Symbol;Acc:MGI:1916882]	7.9974	8.44253	8.14387	7.86003	3.56845	3.23934	2.94576	4.82207	4.92136	4.96981	2.13183	3.46729	3.32342	UP	1.65522e-05	0.340372	1.65379	1.67386	0.988013	8.11096	0	1	1
NM_198029	fermitin family homolog 1 (Drosophila) [Source:MGI Symbol;Acc:MGI:2443583]	18.5386	18.3787	16.8128	17.5782	4.13948	8.62229	3.89851	10.0263	10.393	9.11547	3.97437	10.3134	6.34976	UP	1.6758e-05	0.115053	1.81078	1.04154	1.73856	17.8271	0	1	1
NM_177296	transportin 3 [Source:MGI Symbol;Acc:MGI:1196412]	17.9287	18.4841	19.1305	18.1498	8.86633	13.9503	12.4168	13.2201	13.7168	12.8687	6.99663	13.9529	8.58099	UP	1.71122e-05	0.114202	1.38849	1.44701	0.95956	18.4233	0	0	1
NM_018828	formin binding protein 4 [Source:MGI Symbol;Acc:MGI:1860513]	9.9247	9.37965	9.31883	10.1986	3.43634	8.8183	6.0208	6.26426	5.85083	5.79387	3.03691	7.42124	4.48245	UP	1.73821e-05	0.0450643	1.62579	1.34319	1.2104	9.70544	0	1	1
NM_008630	metallothionein 2 [Source:MGI Symbol;Acc:MGI:97172]	131.481	141.912	125.592	134.341	31.1679	53.4703	61.9655	2.00858	2.3222	2.91264	5.65034	64.4432	13.3944	UP	1.74471e-05	0.174369	55.2195	5.51603	10.0107	133.332	1	1	1
NM_033149	UDP-Gal:betaGlcNAc beta 1,3-galactosyltransferase, polypeptide 5 [Source:MGI Symbol;Acc:MGI:2136878]	13.6748	11.9378	13.248	13.4337	9.40491	2.75932	11.7534	1.17833	1.21892	0.920278	0.340517	0.30077	0.366591	UP	1.76827e-05	0.0519423	11.8213	32.0529	0.368806	13.0736	0	0	0
NM_008017	structural maintenance of chromosomes 2 [Source:MGI Symbol;Acc:MGI:106067]	10.9344	11.8363	12.0648	11.1336	1.52363	6.79553	3.56647	4.20275	4.8089	3.67516	0.0627826	5.77155	1.20535	UP	1.93757e-05	0.0272864	2.71749	24.2313	0.112148	11.4923	0	0	0
NM_025626	family with sequence similarity 107, member B [Source:MGI Symbol;Acc:MGI:1913790]	22.0364	21.7948	23.3461	23.5884	9.87006	26.4808	22.4051	8.96372	9.3321	9.20686	2.26547	18.2756	8.38304	UP	1.99187e-05	0.0199189	2.47517	4.35659	0.568144	22.6914	0	1	1
NM_008739	nuclear receptor-binding SET-domain protein 1 [Source:MGI Symbol;Acc:MGI:1276545]	12.6455	13.1964	13.3757	13.2341	9.3671	8.60251	7.78364	10.0555	10.2923	10.3556	7.90037	10.452	11.4106	UP	2.03142e-05	0.232519	1.28125	1.18565	1.08063	13.1129	0	0	1
NM_026034	armadillo repeat containing 10 [Source:MGI Symbol;Acc:MGI:1914461]	12.7594	14.6012	12.9292	12.5135	3.81732	8.74911	6.12931	4.61124	4.52996	5.39985	1.68252	7.63713	1.97811	UP	2.09117e-05	0.0549486	2.72346	3.09846	0.878971	13.2008	0	1	1
NM_019645	plakophilin 1 [Source:MGI Symbol;Acc:MGI:1328359]	9.48677	10.2232	9.03439	10.4749	1.20001	6.60253	3.12155	4.53753	3.76709	4.43689	0.673178	5.23703	1.21004	UP	2.13157e-05	0.0438925	2.30852	2.57958	0.894922	9.80481	0	1	1
NM_146167	GTPase, IMAP family member 7 [Source:MGI Symbol;Acc:MGI:1349657]	1.59582	1.41877	1.41802	1.54317	10.9772	12.0787	6.95454	0.65492	0.769562	0.647175	2.70495	0.872088	2.32068	UP	2.139e-05	0.0258223	2.16324	13.8488	0.156203	1.49395	0	0	0
NM_181416	Rho GTPase activating protein 11A [Source:MGI Symbol;Acc:MGI:2444300]	11.248	11.996	11.4805	12.5237	2.54023	5.61385	2.80798	6.27047	6.07828	5.30555	0.600141	3.92596	2.20422	UP	2.14748e-05	0.0375337	2.00721	4.23218	0.474272	11.812	0	0	0
NM_008478	L1 cell adhesion molecule [Source:MGI Symbol;Acc:MGI:96721]	9.96485	11.6533	9.89167	10.6279	2.63138	12.6701	4.0413	3.41135	3.92586	2.7029	0.663429	8.52738	2.23225	UP	2.20791e-05	0.0362883	3.14764	3.96589	0.793679	10.5344	0	1	1
NM_177744	apolipoprotein L 10A [Source:MGI Symbol;Acc:MGI:3036238]	238.813	217.205	260.244	254.133	102.19	238.824	239.179	68.2288	65.6485	52.9084	29.4374	91.3314	81.9266	UP	2.30348e-05	0.0210809	3.89642	3.47143	1.12243	242.599	0	1	1
NM_146094	fatty acid desaturase 1 [Source:MGI Symbol;Acc:MGI:1923517]	20.7081	22.7332	19.0577	21.5948	2.83143	3.64298	2.24698	7.57445	9.24147	7.8327	0.440335	2.46215	0.910058	UP	2.33747e-05	0.0249745	2.55876	6.42894	0.398006	21.0234	0	0	0
NM_010724	proteasome (prosome, macropain) subunit, beta type 8 (large multifunctional peptidase 7) [Source:MGI Symbol;Acc:MGI:1346527]	305.198	312.521	280.614	306.388	183.329	281.948	232.863	83.0194	87.3968	84.6597	69.932	24.2437	79.9266	UP	2.4531e-05	0.0278593	3.54224	11.6297	0.304586	301.18	0	0	0
NR_102366		72.9482	80.4691	76.8188	68.8614	99.5426	415.205	191.004	28.2626	30.1161	26.0218	64.4266	132.112	58.9819	UP	2.63626e-05	0.0865183	2.65784	3.23835	0.820739	74.7744	0	1	1
NM_175380	glycerol-3-phosphate dehydrogenase 1-like [Source:MGI Symbol;Acc:MGI:1289257]	28.6959	31.531	28.6424	28.4785	8.67115	17.3352	13.5576	14.1638	15.6312	16.6719	6.64911	17.5229	14.0185	UP	2.68599e-05	0.309603	1.89405	1.3041	1.45238	29.3369	0	1	1
NM_007525	BRCA1 associated RING domain 1 [Source:MGI Symbol;Acc:MGI:1328361]	1.29596	1.51115	1.39364	1.40756	0.135157	0.869641	0.601022	0.529139	0.573522	0.59788	0	0.58577	0.141137	UP	2.70102e-05	0.0445577	2.47321	1352.57	0.00182852	1.40208	0	0	0
NM_001081117	antigen identified by monoclonal antibody Ki 67 [Source:MGI Symbol;Acc:MGI:106035]	28.6726	27.5213	31.03	30.8134	3.96726	22.6363	9.70183	13.4844	10.7758	10.6426	0.918186	15.4605	4.44784	UP	2.76648e-05	0.024732	2.5364	4.3204	0.587076	29.5093	0	1	1
NM_001081363	centromere protein F [Source:MGI Symbol;Acc:MGI:1313302]	3.68862	4.07785	4.28298	3.61144	0.47067	2.38134	1.05164	1.1746	1.42757	1.57877	0	1.90898	0.384048	UP	2.84642e-05	0.00724993	2.80921	4707.7	0.000596726	3.91522	0	0	0
NM_028599	WD repeat domain 75 [Source:MGI Symbol;Acc:MGI:1920924]	8.00253	7.8379	8.72	8.77165	2.20731	3.5967	2.96634	4.03973	4.31363	4.49006	0.196664	5.17335	1.43512	UP	2.96833e-05	0.30955	1.94643	11.2186	0.1735	8.33302	0	0	0
NM_019553	DEAD (Asp-Glu-Ala-Asp) box polypeptide 21 [Source:MGI Symbol;Acc:MGI:1860494]	23.7691	25.1498	26.7655	26.4186	5.46518	16.5768	10.5592	14.4457	13.0709	12.1703	2.18974	10.4043	4.62033	UP	2.99973e-05	0.0156448	1.92953	2.49574	0.773127	25.5257	0	1	1
NM_010111	ephrin B2 [Source:MGI Symbol;Acc:MGI:105097]	18.0921	18.2501	18.9919	17.0894	18.5584	18.6996	20.3715	11.805	12.2913	11.1555	8.63295	10.1511	8.39453	UP	3.00614e-05	0.00474658	1.54084	2.42674	0.634943	18.1059	0	1	1
NM_011909	ubiquitin specific peptidase 18 [Source:MGI Symbol;Acc:MGI:1344364]	21.0481	19.8795	17.2709	20.932	53.8703	33.7289	84.8492	4.2193	6.80155	5.38067	6.23727	0.895303	4.72828	UP	3.02713e-05	0.0309103	3.61839	37.6691	0.0960573	19.7826	0	0	0
NM_001024604	ankyrin repeat domain 28 [Source:MGI Symbol;Acc:MGI:2145661]	9.7668	9.68747	10.053	9.0556	5.46558	4.01581	4.83279	6.00554	6.42041	6.21194	2.26894	4.51332	4.22235	UP	3.09933e-05	0.209803	1.55178	2.40881	0.644213	9.64072	0	1	1
NM_026862	CD177 antigen [Source:MGI Symbol;Acc:MGI:1916141]	8.30294	8.27114	7.2923	6.56142	0.352938	4.58574	1.42408	0.830377	0.326717	1.13733	0	1.73309	0.0983392	UP	3.19125e-05	0.0867564	9.94505	3530.38	0.00281699	7.60695	0	0	0
NM_001111121	coiled-coil domain containing 6 [Source:MGI Symbol;Acc:MGI:1923801]	15.6506	15.1099	16.1783	14.9417	14.5406	16.0263	15.084	9.73807	9.37656	10.4084	10.0241	11.6215	9.88625	UP	3.20387e-05	0.00138047	1.572	1.52575	1.03031	15.4701	0	1	1
NM_175265	bora, aurora kinase A activator [Source:MGI Symbol;Acc:MGI:1924994]	9.48362	8.49345	8.15255	8.8065	1.27215	4.14541	2.97484	3.82685	2.87853	3.62501	1.20305	4.49395	0.472722	UP	3.23031e-05	0.246112	2.53636	6.29188	0.403117	8.73403	0	0	0
NM_017373	nuclear factor, interleukin 3, regulated [Source:MGI Symbol;Acc:MGI:109495]	16.3724	12.6694	15.9948	15.3287	2.87344	7.45487	4.83231	3.30664	2.44569	1.18494	0.349195	1.96522	2.07154	UP	3.33598e-05	0.0317836	6.52596	8.22669	0.793267	15.0913	0	1	1
NM_021278	thymosin, beta 4, X chromosome [Source:MGI Symbol;Acc:MGI:99510]	1056.58	1068.89	1207.43	1090.73	1272.5	2640.72	2123.33	523.226	591.912	485.493	371.571	1969.15	735.614	UP	3.34986e-05	0.0214318	2.07276	3.42465	0.605247	1105.91	0	1	1
NM_001170643	ring finger protein 144B [Source:MGI Symbol;Acc:MGI:2384986]	2.27914	2.17549	2.09917	2.05749	0.892919	0.920195	0.418618	0.868465	0.873446	1.05388	1.10268	0.699823	0.967237	UP	3.38716e-05	0.252429	2.30993	1.31485	1.7568	2.15282	0	1	1
NM_029665	importin 11 [Source:MGI Symbol;Acc:MGI:2442377]	5.03751	4.99725	5.3789	5.44649	0.955889	3.57815	2.05541	3.14825	3.48619	3.18206	1.02006	3.18276	1.1496	UP	3.48656e-05	0.139448	1.59374	1.78787	0.891419	5.21504	0	1	1
NM_010620	kinesin family member 15 [Source:MGI Symbol;Acc:MGI:1098258]	7.04735	7.27125	7.15301	6.36042	0.920663	4.84992	2.31416	3.30467	3.07797	3.02322	0.277739	3.22088	0.747809	UP	3.48961e-05	0.0284175	2.21922	3.31402	0.669646	6.95801	0	1	1
NM_016675	claudin 2 [Source:MGI Symbol;Acc:MGI:1276110]	60.2183	59.8733	57.9322	60.2828	14.7339	97.1882	13.4756	33.2448	29.8966	31.6042	1.94049	65.9673	3.5356	UP	3.49117e-05	0.0571954	1.88642	7.59254	0.248457	59.5767	0	0	0
NM_172532	aldhehyde dehydrogenase family 5, subfamily A1 [Source:MGI Symbol;Acc:MGI:2441982]	8.00223	7.48743	8.25126	7.89326	2.01835	3.07913	2.17219	5.54372	5.07349	5.14227	2.09726	4.21164	2.5382	UP	3.49744e-05	0.118238	1.50547	0.962377	1.56433	7.90855	0	1	1
NM_024212	ribosomal protein L4 [Source:MGI Symbol;Acc:MGI:1915141]	643.651	636.504	591.139	628.116	195.466	549.744	398.975	401.084	415.489	372.712	82.5191	533.648	208.675	UP	3.56461e-05	0.0845192	1.57621	2.36873	0.665421	624.852	0	1	1
NM_194336	guanylate binding protein 6 [Source:MGI Symbol;Acc:MGI:2140937]	5.42045	5.11652	6.48133	6.28635	5.5766	16.6963	7.45104	0.871958	0.343521	0.321462	0.525352	0.554795	0.390031	UP	3.59165e-05	0.0549928	11.3702	30.0893	0.377883	5.82616	0	0	0
NM_020279	chemokine (C-C motif) ligand 28 [Source:MGI Symbol;Acc:MGI:1861731]	23.617	23.808	26.7196	21.9876	16.1897	18.0899	8.87515	9.6221	9.43513	7.73028	2.70746	8.60406	4.18834	UP	3.62691e-05	0.0341824	2.6915	5.97948	0.450123	24.033	0	0	0
NM_172203	NADPH oxidase 1 [Source:MGI Symbol;Acc:MGI:2450016]	4.99294	3.84039	5.03681	4.6437	0	2.75351	0.605334	0.441847	0	0	0	0.0996177	0.209281	UP	3.68877e-05	0.171878	31.4051	27.6141	1.13729	4.62846	0	1	1
NM_025857	alpha- and gamma-adaptin binding protein [Source:MGI Symbol;Acc:MGI:1914189]	19.7117	21.5835	19.2481	19.5884	6.47023	11.2722	8.56328	11.4551	11.6367	12.445	4.7428	14.8613	7.52067	UP	3.71336e-05	0.442574	1.69116	1.36421	1.23966	20.0329	0	1	1
NM_019449	unc-93 homolog B1 (C. elegans) [Source:MGI Symbol;Acc:MGI:1859307]	17.3052	19.2232	16.0978	17.7562	9.91962	21.1637	6.80099	6.23711	7.29047	7.09906	7.08791	9.29317	7.24065	UP	3.74866e-05	0.162839	2.55913	2.27733	1.12375	17.5956	0	1	1
NM_013484	complement component 2 (within H-2S) [Source:MGI Symbol;Acc:MGI:88226]	6.6789	6.65215	5.52484	6.17713	4.24782	28.7001	11.5532	1.85092	1.12028	1.94846	3.04196	7.033	3.23722	UP	3.81154e-05	0.112578	3.8161	4.08073	0.935151	6.25826	0	1	1
NM_010615	kinesin family member 11 [Source:MGI Symbol;Acc:MGI:1098231]	15.521	16.722	18.1367	16.3651	2.26526	7.59615	4.20601	8.26886	7.76083	6.52112	0.277975	7.36836	1.6573	UP	3.84169e-05	0.0755499	2.2198	8.14658	0.272482	16.6862	0	0	0
NM_194055	epithelial splicing regulatory protein 1 [Source:MGI Symbol;Acc:MGI:1917326]	27.1818	25.9849	25.216	28.5972	9.85167	19.964	12.8999	14.0815	15.761	16.1217	9.2031	19.2338	9.4388	UP	3.91657e-05	0.111499	1.74559	1.36668	1.27724	26.745	0	1	1
NM_177610	dual oxidase 2 [Source:MGI Symbol;Acc:MGI:3036280]	18.3396	20.8642	16.9399	19.4064	6.94496	54.6681	26.0026	1.11662	0.251404	0.718882	0.147299	10.5012	2.89271	UP	3.94731e-05	0.0749573	27.1477	47.1174	0.576172	18.8875	0	1	1
NM_026412	kinetochore-localized astrin/SPAG5 binding [Source:MGI Symbol;Acc:MGI:1289298]	14.3475	12.4344	13.9868	12.6003	1.39846	7.39235	4.62924	4.40896	6.00399	4.91604	0.21792	7.83736	1.01633	UP	3.98999e-05	0.17198	2.61115	6.41482	0.407049	13.3422	0	0	0
NM_011579	T cell specific GTPase 1 [Source:MGI Symbol;Acc:MGI:98734]	4.55842	5.45779	5.14448	4.77852	1.66634	10.6601	3.77319	0.244448	0.122425	0.0914079	0.759337	0.421378	0.189499	UP	3.99496e-05	0.109392	32.6108	25.2924	1.28935	4.9848	0	1	1
NM_009773	budding uninhibited by benzimidazoles 1 homolog, beta (S. cerevisiae) [Source:MGI Symbol;Acc:MGI:1333889]	13.3844	14.2685	12.9454	13.2831	1.07384	5.39508	3.35674	5.81	5.75963	5.91261	0.46015	6.46346	0.997036	UP	4.0026e-05	0.293415	2.31153	3.36648	0.68663	13.4703	0	1	1
NM_021394	Z-DNA binding protein 1 [Source:MGI Symbol;Acc:MGI:1927449]	34.4428	27.8198	27.5898	31.405	43.5483	66.2021	79.3908	2.16594	1.40746	3.96069	3.9057	2.37009	2.48972	UP	4.00714e-05	0.0157033	12.0704	31.8862	0.378547	30.3144	0	0	0
NM_028804	coiled-coil domain containing 3 [Source:MGI Symbol;Acc:MGI:1921436]	1.63659	1.84582	1.40294	1.57561	0.144396	0.789457	0.688256	0.141564	0.222779	0.387529	0.321826	0.0957982	0.301757	UP	4.02239e-05	0.179721	6.4427	8.23328	0.782519	1.61524	0	1	1
NM_001033207	NLR family, CARD domain containing 5 [Source:MGI Symbol;Acc:MGI:3612191]	3.34711	3.41454	3.4558	3.49282	2.57604	6.74883	4.87085	0.154314	0.405617	0.322906	1.00459	0.245614	0.475728	UP	4.04527e-05	0.0503105	11.6437	27.4666	0.423923	3.42757	0	0	0
NM_023598	AT rich interactive domain 5B (MRF1-like) [Source:MGI Symbol;Acc:MGI:2175912]	3.11436	3.51868	3.21086	3.52409	0.289118	1.08951	0.641488	1.53664	1.72071	1.62574	0.373303	1.15551	0.402595	UP	4.05248e-05	0.402167	2.05314	1.59324	1.28866	3.342	0	1	1
NM_080457	mucin 4 [Source:MGI Symbol;Acc:MGI:2153525]	10.8288	11.1733	11.4667	12.2041	5.3275	3.15557	4.55196	4.80343	3.92538	3.52927	1.1554	1.20821	2.38276	UP	4.14543e-05	0.0298788	2.79441	4.61064	0.606079	11.4182	0	1	1
NM_172609	translocase of outer mitochondrial membrane 22 homolog (yeast) [Source:MGI Symbol;Acc:MGI:2450248]	101.712	105.226	110.734	106.936	76.2437	107.254	108.321	75.8585	79.6023	78.4573	34.7653	101.984	63.0364	UP	4.19361e-05	0.068955	1.3614	2.19309	0.620766	106.152	0	0	1
NM_008532	epithelial cell adhesion molecule [Source:MGI Symbol;Acc:MGI:106653]	700.259	677.006	702.781	678.787	765.468	946.844	1055.73	521.874	542.65	513.679	591.357	1023.76	791.027	UP	4.29063e-05	0.179571	1.31106	1.33463	0.982341	689.708	0	0	1
NM_009886	cadherin, EGF LAG seven-pass G-type receptor 1 (flamingo homolog, Drosophila) [Source:MGI Symbol;Acc:MGI:1100883]	0.726246	0.904475	0.731206	0.839448	0.179715	1.73477	0.304191	0.159784	0.226902	0.111915	0.164265	1.04816	0.136446	UP	4.30959e-05	0.144836	4.81324	2.22849	2.15987	0.800344	1	1	1
NM_009184	PTK6 protein tyrosine kinase 6 [Source:MGI Symbol;Acc:MGI:99683]	17.8253	19.5825	18.1546	19.9585	15.8277	24.0803	20.0528	5.84311	5.51384	5.56887	1.28238	14.4285	8.65622	UP	4.31029e-05	0.0071272	3.34636	12.3416	0.271146	18.8802	0	0	0
NM_010382	histocompatibility 2, class II antigen E beta [Source:MGI Symbol;Acc:MGI:95901]	238.559	258.916	220.13	233.872	308.213	389.39	326.311	4.27692	3.07778	3.50707	21.6876	52.8547	17.7031	UP	4.3151e-05	0.00108189	65.6972	18.4323	3.56424	237.869	1	1	1
NM_020606	parvin, alpha [Source:MGI Symbol;Acc:MGI:1931144]	11.0769	12.3986	11.8365	11.1092	3.17152	6.68533	5.36962	6.3738	6.69658	6.17288	0.678778	6.00387	2.78928	UP	4.3945e-05	0.0451142	1.80924	4.67186	0.387263	11.6053	0	0	0
NM_053092	lysyl-tRNA synthetase [Source:MGI Symbol;Acc:MGI:1934754]	66.2093	68.877	60.8371	68.265	25.9011	54.4261	45.36	33.5191	37.6946	31.3411	12.4846	32.4369	24.857	UP	4.48881e-05	0.00977655	1.93205	2.07464	0.931272	66.0471	0	1	1
NM_001081407	phospholipase B1 [Source:MGI Symbol;Acc:MGI:1922406]	3.41857	2.89023	2.86042	3.00039	0	41.2713	22.0476	0.522343	0.341325	7.02856e-06	0	140.367	1.27564	UP	4.55069e-05	0.276689	10.5646	17.2823	0.611294	3.0424	0	1	1
NM_133248	glomulin, FKBP associated protein [Source:MGI Symbol;Acc:MGI:2141180]	2.38838	2.70958	2.52007	2.2919	9.52656e-11	0.00987875	1.20889	0.0326418	1.12143e-12	0.02473	0	0.0231666	4.42213e-05	UP	4.69101e-05	0.214515	128.88	8382.88	0.0153742	2.47748	0	0	0
NM_027353	CD2 antigen (cytoplasmic tail) binding protein 2 [Source:MGI Symbol;Acc:MGI:1917483]	17.2299	16.9969	15.5271	15.9292	8.02538	12.1308	8.42278	10.2208	10.4481	11.1649	6.51131	9.51425	6.93184	UP	4.81064e-05	0.0185562	1.54748	1.27501	1.2137	16.4208	0	1	1
NM_029005	mixed lineage kinase domain-like [Source:MGI Symbol;Acc:MGI:1921818]	18.0475	14.7883	18.2116	16.8799	10.466	15.8154	17.1695	6.50571	4.9255	5.30575	3.71989	4.83548	5.1113	UP	4.85295e-05	0.0128211	3.04385	3.35908	0.906157	16.9818	0	1	1
NM_198937	hematological and neurological expressed 1-like [Source:MGI Symbol;Acc:MGI:1196260]	31.5756	34.8087	35.4251	33.162	15.416	25.0974	19.1662	21.1894	22.6462	20.8232	7.22844	17.2219	15.2093	UP	5.10368e-05	0.0195886	1.56558	2.13267	0.734092	33.7428	0	1	1
NM_007573	complement component 1, q subcomponent binding protein [Source:MGI Symbol;Acc:MGI:1194505]	145.36	143.69	128.857	140.043	36.1252	68.3369	64.0459	87.3417	88.6862	78.5078	4.38402	64.8422	24.0525	UP	5.12327e-05	0.075661	1.64402	8.24003	0.199516	139.488	0	0	0
NM_028451	La ribonucleoprotein domain family, member 1 [Source:MGI Symbol;Acc:MGI:1890165]	26.4829	29.6938	26.6828	27.9211	11.2215	24.3473	15.0203	16.416	17.7634	18.0612	7.61575	20.3802	10.9665	UP	5.1711e-05	0.000625474	1.59043	1.47345	1.07939	27.6951	0	1	1
NM_181395	peroxidasin homolog (Drosophila) [Source:MGI Symbol;Acc:MGI:1916925]	1.21683	1.47168	1.14734	1.47594	0.0276434	0.586988	0.22575	0.0540973	0.255935	0.113136	0.0251384	0.479609	0	UP	5.20864e-05	0.112442	9.40836	2258.5	0.00416576	1.32795	0	0	0
NM_013726	DBF4 homolog (S. cerevisiae) [Source:MGI Symbol;Acc:MGI:1351328]	9.87855	12.6389	11.8452	10.4688	1.42362	0.306415	0.357853	1.04388	0.128696	0.734102	0.631473	0.687567	0.604908	UP	5.21712e-05	0.448172	17.632	2.25424	7.8217	11.2079	1	1	1
NM_026613	coiled-coil domain containing 34 [Source:MGI Symbol;Acc:MGI:1915451]	20.7	17.2156	19.8058	18.2259	3.21258	13.5503	9.98539	4.07986	6.55952	6.41388	0.250249	10.5635	2.56788	UP	5.22376e-05	0.0475015	3.34011	12.8328	0.260279	18.9868	0	0	0
NM_027220	protease, serine 32 [Source:MGI Symbol;Acc:MGI:1917064]	166.242	157.113	136.616	156.338	99.1496	255.335	136.109	63.2413	59.3897	71.8051	42.5887	150.796	67.4716	UP	5.27476e-05	0.0168119	2.37729	2.32807	1.02114	154.077	0	1	1
NM_001113566	serpine1 mRNA binding protein 1 [Source:MGI Symbol;Acc:MGI:1914120]	18.1501	18.6794	20.0967	18.579	7.41908	11.7163	7.43633	12.5412	12.3065	11.1895	0.000363988	10.0378	6.09701	UP	5.30946e-05	0.109909	1.5714	15990	9.82735e-05	18.8763	0	0	0
NM_001159402	uridine phosphorylase 1 [Source:MGI Symbol;Acc:MGI:1097668]	148.85	161.825	138.822	138.901	158.296	887.233	361.255	61.7288	77.2711	66.6504	61.5615	43.4129	103.607	UP	5.35131e-05	0.110292	2.14587	20.437	0.104999	147.099	0	0	0
NM_023137	ubiquitin D [Source:MGI Symbol;Acc:MGI:1344410]	228.636	212.446	253.294	236.301	418.344	802.867	886.139	1.43178	1.86269	1.52607	3.20668	6.90096	10.1258	UP	5.416e-05	0.0196583	144.79	130.456	1.10987	232.669	0	1	1
NM_001013391	cleavage and polyadenylation specific factor 6 [Source:MGI Symbol;Acc:MGI:1913948]	6.99876	7.63024	6.81828	7.43704	4.08694	8.32165	4.28068	3.94429	4.12511	4.56292	3.00334	5.56627	2.53314	UP	5.42371e-05	0.0309294	1.71489	1.68984	1.01482	7.22108	0	1	1
NM_024193	NOP56 ribonucleoprotein [Source:MGI Symbol;Acc:MGI:1914384]	30.8171	28.1332	28.1136	29.4218	6.07644	24.5891	16.2182	16.3886	18.7477	17.018	3.86724	19.2413	4.81917	UP	5.45816e-05	0.0719371	1.67511	3.3653	0.497758	29.1214	0	0	0
NM_029976	CDKN2A interacting protein N-terminal like [Source:MGI Symbol;Acc:MGI:1261797]	27.8719	25.0198	29.0705	27.0247	10.9924	35.1355	21.7837	15.9275	14.3232	15.8386	2.99892	21.4282	10.5624	UP	5.64116e-05	0.0109861	1.77351	3.66536	0.483857	27.2467	0	0	0
NM_172679	RIKEN cDNA 4932438A13 gene [Source:MGI Symbol;Acc:MGI:2444631]	9.93918	10.5999	11.7465	10.7165	5.10278	5.70232	3.80147	5.56961	4.6828	4.35914	3.42711	4.30043	4.97859	UP	5.65829e-05	0.278937	2.20724	1.48893	1.48243	10.7505	0	1	1
NM_011854	2'-5' oligoadenylate synthetase-like 2 [Source:MGI Symbol;Acc:MGI:1344390]	45.9961	50.7194	42.6773	50.6501	73.291	73.1006	126.325	20.488	23.0761	17.7951	27.5105	5.38047	20.4963	UP	5.66706e-05	0.0265184	2.32291	13.5861	0.170977	47.5107	0	0	0
NM_173761	YTH domain family 1 [Source:MGI Symbol;Acc:MGI:1917431]	13.4577	13.9931	13.9976	14.7251	8.8978	19.9757	12.0839	10.4154	10.1351	9.57984	8.02991	13.7303	7.73574	UP	5.67266e-05	0.0680233	1.39826	1.56208	0.895126	14.0434	0	0	1
NR_038073		8.97377	8.378	7.72424	8.18311	1.30925	5.52837	4.38728	4.42293	3.6056	4.33478	0	7.09124	0	UP	5.7376e-05	0.253345	2.01759	43873.8	4.59861e-05	8.31478	0	0	0
NM_013800	BarH-like homeobox 2 [Source:MGI Symbol;Acc:MGI:109617]	37.5015	41.3988	31.9764	37.8441	24.0562	18.3389	15.9123	7.89325	13.0874	10.1883	14.8682	5.67353	21.4756	UP	5.75086e-05	0.216828	3.57856	3.23232	1.10712	37.1802	0	1	1
NM_007657	CD9 antigen [Source:MGI Symbol;Acc:MGI:88348]	36.5552	34.9872	39.1505	35.0669	9.86027	71.1774	19.2824	14.4799	12.0274	9.95299	0.457855	55.252	7.50596	UP	5.85231e-05	0.0114688	2.99831	21.5313	0.139254	36.44	0	0	0
NM_199299	jade family PHD finger 2 [Source:MGI Symbol;Acc:MGI:1924151]	2.36422	2.62401	2.60171	2.75929	1.11196	1.97244	1.24862	0.70583	0.97385	1.02406	0.464102	1.36328	0.753142	UP	5.88132e-05	0.00303609	2.8706	2.39564	1.19826	2.58731	0	1	1
NM_178396	carbonic anyhydrase 12 [Source:MGI Symbol;Acc:MGI:1923709]	6.77306	6.55516	5.80657	6.26209	0.353157	7.40016	2.12146	3.26136	2.95805	2.52507	0.181652	8.52577	0.351315	UP	5.96936e-05	0.388075	2.17821	6.03719	0.360798	6.34922	0	0	0
NM_139269	phospholipase A2, group XVI [Source:MGI Symbol;Acc:MGI:2179715]	27.5083	26.3246	24.0233	27.5643	22.4214	33.9653	28.3062	9.62215	10.9688	7.53809	10.7739	7.06531	6.69167	UP	5.9886e-05	0.0231471	2.81079	4.80728	0.584695	26.3551	0	1	1
NM_028006	epsilon-tubulin 1 [Source:MGI Symbol;Acc:MGI:1919174]	1.70055	1.80067	1.76105	1.45856	0.0650192	1.54748	0.382183	0.637239	0.501582	0.612358	0	0.863532	0.0905735	UP	6.03425e-05	0.0975268	2.87809	651.192	0.00441973	1.68021	0	0	0
NM_027251	RIKEN cDNA 2010107G23 gene [Source:MGI Symbol;Acc:MGI:1917144]	9.76284	11.0452	10.8519	10.3061	3.1324	7.98148	4.62324	5.242	5.18995	5.51567	3.24694	8.87784	6.46978	UP	6.16514e-05	0.0987576	1.9736	0.964725	2.04577	10.4915	1	1	1
NM_010344	glutathione reductase [Source:MGI Symbol;Acc:MGI:95804]	108.049	94.5965	104.848	102.487	44.0064	111.098	97.1626	36.8787	37.1593	35.504	21.1879	66.8248	31.1545	UP	6.22973e-05	0.0353495	2.807	3.11873	0.900048	102.495	0	1	1
NM_007563	2,3-bisphosphoglycerate mutase [Source:MGI Symbol;Acc:MGI:1098242]	52.4387	55.9014	52.7509	56.9578	51.3402	43.3964	50.4217	32.4592	36.73	34.1492	33.3874	28.7945	43.1834	UP	6.24175e-05	0.0262382	1.58253	1.53771	1.02915	54.5122	0	1	1
NM_011338	chemokine (C-C motif) ligand 9 [Source:MGI Symbol;Acc:MGI:104533]	11.8438	10.6341	12.5667	12.6044	1.70607	7.72278	4.31991	6.25431	5.75198	5.0193	0.961471	6.9251	1.49633	UP	6.29478e-05	0.0836558	2.09898	2.88688	0.727077	11.9123	0	1	1
NM_022305	UDP-Gal:betaGlcNAc beta 1,4- galactosyltransferase, polypeptide 1 [Source:MGI Symbol;Acc:MGI:95705]	28.5663	31.4554	28.2715	29.3406	46.537	47.5113	41.019	16.8229	17.6755	16.9112	17.937	22.3476	21.4773	UP	6.34878e-05	0.00573688	1.71612	2.59446	0.661456	29.4084	0	1	1
NM_007513	solute carrier family 7 (cationic amino acid transporter, y+ system), member 1 [Source:MGI Symbol;Acc:MGI:88117]	13.1921	13.9302	12.589	14.0372	3.5312	5.8686	6.96383	5.66701	5.52735	5.72324	1.20253	3.35755	2.82931	UP	6.41911e-05	0.0174498	2.38278	2.93631	0.811487	13.4371	0	1	1
NM_019666	synaptotagmin binding, cytoplasmic RNA interacting protein [Source:MGI Symbol;Acc:MGI:1891690]	7.77998	7.85059	7.26631	8.63388	1.81195	4.52477	3.07893	2.4787	2.32824	3.35029	0.503245	3.4798	1.88453	UP	6.42181e-05	0.00207127	2.89896	3.60002	0.805264	7.88269	0	1	1
NM_025310	FtsJ homolog 3 (E. coli) [Source:MGI Symbol;Acc:MGI:1860295]	21.1587	18.5109	19.8025	19.0399	3.59547	15.1614	6.84609	9.26702	11.146	9.35607	0.892597	9.94632	3.89566	UP	6.53804e-05	0.022697	1.97802	4.02776	0.491095	19.628	0	0	0
NM_172288	nucleoporin 133 [Source:MGI Symbol;Acc:MGI:2442620]	4.57519	4.98285	4.88343	5.51819	0.695616	2.31932	1.64137	2.66118	2.29312	2.21818	0.430534	2.06666	1.05654	UP	6.55337e-05	0.0387326	2.08706	1.61556	1.29185	4.98991	0	1	1
NM_027008	potassium channel tetramerisation domain containing 5 [Source:MGI Symbol;Acc:MGI:1916509]	40.5719	44.0654	43.3279	41.2141	45.8852	57.0013	51.5188	31.9264	29.4207	30.4244	32.8217	39.0959	34.8977	UP	6.70782e-05	0.00411563	1.38261	1.47628	0.936552	42.2948	0	0	1
NM_001077265	heterogeneous nuclear ribonucleoprotein D [Source:MGI Symbol;Acc:MGI:101947]	8.29278	9.66725	9.37082	8.51569	2.03856	5.07372	2.27884	4.45748	4.21686	3.88417	5.00464e-05	5.30126	1.49688	UP	6.71333e-05	0.159017	2.14074	13586.9	0.00015756	8.96163	0	0	0
NM_008261	hepatic nuclear factor 4, alpha [Source:MGI Symbol;Acc:MGI:109128]	220.895	231.571	217.232	235.751	136.367	226.479	178.205	155.07	161.381	157.087	132.81	215.246	172.402	UP	6.76468e-05	0.0473889	1.43407	1.05219	1.36294	226.362	0	0	1
NM_009283	signal transducer and activator of transcription 1 [Source:MGI Symbol;Acc:MGI:103063]	28.8004	25.8801	24.8073	25.1966	26.1516	38.7352	29.8943	8.14307	11.0569	7.66812	3.83215	0.0527832	9.02657	UP	6.82652e-05	0.0205609	2.92215	732.469	0.00398946	26.1711	0	0	0
NM_007659	cyclin-dependent kinase 1 [Source:MGI Symbol;Acc:MGI:88351]	26.4618	25.012	27.664	29.5234	3.20199	14.7179	13.2031	13.5998	13.9973	11.0775	1.25192	15.8995	3.903	UP	6.8701e-05	0.196461	2.10721	3.38275	0.622929	27.1653	0	1	1
NM_183201	schlafen 5 [Source:MGI Symbol;Acc:MGI:1329004]	2.77762	2.15254	2.36109	2.25076	1.47635	5.50432	5.25861	0.179847	0.0992532	0.292175	0.4147	0.304426	0.170577	UP	6.99101e-05	0.0543696	12.5212	30.8109	0.406389	2.3855	0	0	0
NM_172650	potassium channel tetramerisation domain containing 3 [Source:MGI Symbol;Acc:MGI:2444629]	10.8742	10.3547	9.92593	10.2469	3.2915	8.14434	3.95962	5.85262	6.40687	6.67816	1.95985	5.9968	2.8915	UP	7.02173e-05	0.0215033	1.63965	1.67943	0.976313	10.3504	0	1	1
NM_026893	DDB1 and CUL4 associated factor 12 [Source:MGI Symbol;Acc:MGI:1916220]	20.4485	19.7418	19.7744	21.0042	21.0983	20.0961	21.553	16.1289	16.7392	16.0157	20.0838	19.4313	23.0452	UP	7.09747e-05	0.471913	1.24226	1.05051	1.18253	20.2422	0	0	1
NM_177474	DNA segment, Chr 19, Brigham & Women's Genetics 1357 expressed [Source:MGI Symbol;Acc:MGI:106253]	11.9118	13.0903	13.9708	13.2466	3.29021	9.55109	4.64883	6.87255	7.34215	5.9501	0.684145	7.55828	2.57533	UP	7.12652e-05	0.0036996	1.94221	4.80867	0.403898	13.0549	0	0	0
NM_010120	eukaryotic translation initiation factor 1A [Source:MGI Symbol;Acc:MGI:95298]	33.5496	34.2882	39.9136	35.739	30.8652	53.3839	44.8548	16.4892	18.8031	14.6973	10.9528	24.8028	12.6407	UP	7.2122e-05	0.00895261	2.1528	3.54842	0.606691	35.8726	0	1	1
NM_001164787		291.092	317.529	252.011	295.986	139.269	404.241	179.125	92.241	95.2421	74.9876	200.28	343.813	225.641	UP	7.26139e-05	0.36078	3.30499	1.17576	2.81094	289.154	1	1	1
NM_001039646	guanylate binding protein 6 [Source:MGI Symbol;Acc:MGI:2140937]	1.07846	1.14488	1.35074	1.30952	0.679627	2.07978	1.16894	0.0696206	0.10966	0.0360142	0.407323	0.189072	0.11136	UP	7.31977e-05	0.0742014	16.9902	10.9947	1.54532	1.2209	0	1	1
NM_026785	ubiquitin-conjugating enzyme E2C [Source:MGI Symbol;Acc:MGI:1915862]	112.818	96.9633	109.644	111.761	21.8023	71.7326	55.7793	54.6204	50.1436	49.8181	1.21143	52.1709	14.2935	UP	7.59334e-05	0.0312518	2.09202	17.9958	0.116251	107.797	0	0	0
NM_001159965	Ral GEF with PH domain and SH3 binding motif 2 [Source:MGI Symbol;Acc:MGI:1925505]	8.78339	8.90582	8.37195	8.64544	10.0926	7.68797e-06	0.000781881	6.8849	7.08157	6.67376	5.97825	6.2366e-07	7.19958	UP	7.60578e-05	0.392614	1.26112	1.68821	0.747019	8.67665	0	0	1
NM_019699	fatty acid desaturase 2 [Source:MGI Symbol;Acc:MGI:1930079]	80.3466	78.3407	67.9715	80.8521	7.33579	19.9986	9.00687	32.4535	32.0602	28.4114	1.41362	26.4588	7.19932	UP	7.66287e-05	0.459045	2.48192	5.18907	0.478298	76.8777	0	0	0
NM_024245	kinesin family member 23 [Source:MGI Symbol;Acc:MGI:1919069]	15.5134	13.9438	15.2899	16.6676	2.69541	10.51	4.45823	8.24501	6.53529	6.7599	0.0494151	9.58301	2.49001	UP	7.68866e-05	0.0330381	2.13836	54.4381	0.0392805	15.3537	0	0	0
NM_011497	aurora kinase A [Source:MGI Symbol;Acc:MGI:894678]	18.6177	16.8694	17.5023	18.0038	3.43697	11.5192	8.21421	8.38448	8.1941	9.80774	0.274681	8.1198	3.04869	UP	7.73503e-05	0.0125762	2.01789	12.5084	0.161323	17.7483	0	0	0
NM_013820	hexokinase 2 [Source:MGI Symbol;Acc:MGI:1315197]	6.95584	6.61278	6.93551	7.2109	2.80461	32.8261	7.64716	2.35282	2.06078	1.61353	1.05995	5.43226	1.67353	UP	7.80807e-05	0.139183	3.44866	6.04271	0.570714	6.92876	0	1	1
NM_134471	kinesin family member 2C [Source:MGI Symbol;Acc:MGI:1921054]	7.77435	6.75568	7.55064	7.7173	0.60723	4.68712	2.05592	3.04211	2.81061	3.7185	0.120552	3.67276	0.563947	UP	7.81447e-05	0.0376241	2.33492	5.03373	0.463855	7.44949	0	0	0
NM_181579	premature ovarian failure 1B [Source:MGI Symbol;Acc:MGI:1916943]	11.838	11.4673	13.4879	11.4736	8.74869	21.4005	14.3893	6.02589	5.15481	5.4343	6.19413	27.9287	11.2466	UP	7.8656e-05	0.468777	2.17874	1.41241	1.54257	12.0667	0	1	1
NM_007622	chromobox 1 [Source:MGI Symbol;Acc:MGI:105369]	26.954	28.2426	27.2024	29.3618	10.0982	13.831	11.7167	17.9256	17.8726	15.8935	8.22134	18.3025	12.473	UP	7.90642e-05	0.302909	1.62154	1.22829	1.32017	27.9402	0	1	1
NM_026024	ubiquitin-conjugating enzyme E2T (putative) [Source:MGI Symbol;Acc:MGI:1914446]	6.07074	7.32045	6.19517	5.961	1.97386	3.18057	2.2641	1.99868	2.6462	1.71619	0.484596	1.27807	5.92845e-05	UP	7.97494e-05	0.00690198	3.01206	14214.8	0.000211896	6.38684	0	0	0
NM_008255	3-hydroxy-3-methylglutaryl-Coenzyme A reductase [Source:MGI Symbol;Acc:MGI:96159]	20.8149	24.7807	23.5046	23.0158	13.6685	35.9047	20.3853	11.6175	12.5508	9.92831	12.8809	31.6966	17.2236	UP	8.00047e-05	0.057536	2.0262	1.18357	1.71195	23.029	0	1	1
NM_001033348	Ral GTPase activating protein, alpha subunit 2 (catalytic) [Source:MGI Symbol;Acc:MGI:3036245]	10.5952	10.1488	11.3556	10.3307	7.46018	9.09228	6.2111	6.42469	5.52342	5.47937	3.33677	7.70243	6.21497	UP	8.02068e-05	0.134498	1.82599	2.23571	0.816739	10.6076	0	1	1
NM_026620	family with sequence similarity 98, member B [Source:MGI Symbol;Acc:MGI:1915465]	24.7759	21.4193	26.5438	25.0009	6.84258	22.5494	13.6678	10.7076	11.9576	9.06637	1.87756	15.8174	6.70664	UP	8.08819e-05	0.00506333	2.31015	3.64426	0.633913	24.435	0	1	1
NM_212445	KDEL (Lys-Asp-Glu-Leu) containing 2 [Source:MGI Symbol;Acc:MGI:1923765]	3.56968	3.18164	3.25288	3.31104	1.28767	3.6118	2.01328	1.91714	1.98681	1.67151	0.509759	4.18018	0.717347	UP	8.12474e-05	0.230874	1.7911	2.80631	0.638239	3.32881	0	1	1
NM_021446	RIKEN cDNA 0610007P14 gene [Source:MGI Symbol;Acc:MGI:1915571]	52.0938	49.8712	47.9053	49.042	27.264	60.3331	37.4123	37.3494	39.2631	38.9128	20.1248	64.0239	30.7426	UP	8.14567e-05	0.22033	1.29135	1.35474	0.953209	49.7281	0	0	1
NM_145391	TAP binding protein-like [Source:MGI Symbol;Acc:MGI:2384853]	34.8105	32.9258	28.9214	31.1503	23.1858	30.85	23.1418	15.3488	15.0622	17.7874	18.8264	12.0392	15.655	UP	8.15043e-05	0.0726737	1.98877	2.56245	0.776122	31.952	0	1	1
NM_016985	myotubularin related protein 1 [Source:MGI Symbol;Acc:MGI:1858271]	7.2696	7.28342	7.99975	7.18148	7.7595	5.09535	6.48076	4.65979	4.87559	5.21423	4.44913	5.46271	5.76444	UP	8.23641e-05	0.189931	1.51194	1.74403	0.866922	7.43356	0	1	1
NM_001252435	discs, large homolog 1 (Drosophila) [Source:MGI Symbol;Acc:MGI:107231]	4.3727	5.73096	5.57698	6.30523	4.64975	3.27816	0.858332	0.949329	0.00165726	0.000385064	0.0597063	5.92397	0.679047	UP	8.38595e-05	0.384361	17.3271	77.7485	0.222861	5.49647	0	0	0
NM_024194	leucine rich repeat containing 40 [Source:MGI Symbol;Acc:MGI:1914394]	7.34953	6.98872	8.05872	7.76699	2.77993	3.19584	1.98624	4.01642	4.0081	4.32304	1.60333	3.36769	1.90392	UP	8.39111e-05	0.236721	1.83216	1.7338	1.05673	7.54099	0	1	1
NM_001173505	thrombopoietin [Source:MGI Symbol;Acc:MGI:101875]	2.40191	2.75152	2.64073	2.78254	1.1191	2.7129	3.4588	0.844495	0.531239	0.459511	0.457526	0.911955	0.479844	UP	8.40562e-05	0.0566843	4.32178	7.20688	0.599674	2.64417	0	1	1
NM_178256	RALBP1 associated Eps domain containing protein 2 [Source:MGI Symbol;Acc:MGI:2663511]	4.22214	4.58998	5.05839	4.4256	2.33843	2.47208	2.39405	2.42781	2.46698	2.03741	2.71703	3.87117	3.32177	UP	8.42546e-05	0.0461735	1.97943	0.860662	2.29989	4.57403	1	1	1
NM_028633	HAUS augmin-like complex, subunit 7 [Source:MGI Symbol;Acc:MGI:1920988]	13.3468	15.6155	14.2388	15.2049	4.66105	5.88475	7.22427	7.80554	8.61716	7.67498	0.394089	7.81383	4.3632	UP	8.45833e-05	0.22651	1.81778	11.8247	0.153728	14.6015	0	0	0
NM_172560	centrobin, centrosomal BRCA2 interacting protein [Source:MGI Symbol;Acc:MGI:2443290]	4.82429	4.1306	4.38285	4.56127	1.3244	2.92132	1.39698	2.22345	2.40841	2.69041	0.298455	2.45563	1.38329	UP	8.56126e-05	0.114341	1.83331	4.43637	0.413246	4.47475	0	0	0
NM_019429	protease, serine 16 (thymus) [Source:MGI Symbol;Acc:MGI:1859181]	1.62565	1.16281	1.27068	1.43293	0.636633	1.5792	0.729839	0	0	0.242414	0.0804153	0	0.380236	UP	8.56887e-05	0.0805875	16.972	15793	0.00107466	1.37302	0	0	0
NM_013683	transporter 1, ATP-binding cassette, sub-family B (MDR/TAP) [Source:MGI Symbol;Acc:MGI:98483]	57.1092	56.9742	45.9479	55.719	33.3252	55.0756	42.0325	14.0381	16.0273	12.1123	11.4259	6.12063	12.5831	UP	8.57161e-05	0.0267496	3.83643	8.99822	0.426354	53.9376	0	0	0
NM_139308	START domain containing 7 [Source:MGI Symbol;Acc:MGI:2139090]	54.4126	56.7967	52.1886	53.1992	19.7001	24.9541	19.7246	39.7998	40.8084	37.4438	12.0401	27.5116	17.5317	UP	8.58689e-05	0.24833	1.37607	1.6362	0.841014	54.1493	0	0	1
NM_025281	Ly1 antibody reactive clone [Source:MGI Symbol;Acc:MGI:107470]	28.3005	24.952	24.7854	24.1551	4.80022	14.0347	13.6164	13.056	15.2145	13.2988	0.571276	16.4509	3.75964	UP	8.62904e-05	0.1936	1.84378	8.40133	0.219462	25.5482	0	0	0
NM_010871	NLR family, apoptosis inhibitory protein 6 [Source:MGI Symbol;Acc:MGI:1298222]	14.9772	17.7629	17.2602	15.2323	8.58123	31.7157	6.95363	3.72668e-06	2.90188e-06	3.07176e-06	1.86027e-06	2.42598e-06	2.68913e-06	UP	8.82054e-05	0.0938508	157974	309646	0.510178	16.3081	0	1	1
NM_009828	cyclin A2 [Source:MGI Symbol;Acc:MGI:108069]	42.5423	45.1008	45.9047	40.6252	5.43693	22.4697	15.2427	20.651	16.7768	15.345	0.424913	22.9627	4.44981	UP	8.88316e-05	0.128872	2.47532	12.7926	0.193496	43.5433	0	0	0
NM_025645	small nuclear ribonucleoprotein 40 (U5) [Source:MGI Symbol;Acc:MGI:1913835]	34.9388	34.9257	31.1101	33.639	9.66385	20.6546	13.9584	20.0011	18.0658	16.4382	5.23438	18.7163	7.85337	UP	9.1119e-05	0.0376584	1.8523	1.84621	1.0033	33.6534	0	1	1
NM_019641	stathmin 1 [Source:MGI Symbol;Acc:MGI:96739]	95.1306	94.0252	96.943	91.492	14.2767	84.6754	49.3023	46.1147	53.1258	49.4719	3.6564	92.5485	14.4445	UP	9.11848e-05	0.208813	1.9043	3.9045	0.487719	94.3977	0	0	0
NM_001114361	echinoderm microtubule associated protein like 4 [Source:MGI Symbol;Acc:MGI:1926048]	20.4969	18.366	19.1508	17.9613	6.72824	11.7947	2.56572	12.281	11.3845	12.682	4.83174	7.77116	5.86444	UP	9.22629e-05	0.363355	1.56768	1.51775	1.0329	18.9937	0	1	1
NM_007679		6.31121	5.87565	5.38104	5.98827	9.47883	12.3031	17.0586	2.53597	1.99412	2.76101	1.83244	2.96742	4.20279	UP	9.2385e-05	0.0114926	2.42305	5.17256	0.468443	5.88904	0	0	0
NM_153416	achalasia, adrenocortical insufficiency, alacrimia [Source:MGI Symbol;Acc:MGI:2443767]	13.0094	11.2431	12.4615	12.4565	2.74748	4.59322	3.11066	7.98612	7.28994	7.41836	2.40933	4.2808	3.98328	UP	9.399e-05	0.43503	1.62497	1.14034	1.42498	12.2926	0	1	1
NM_001143689	histocompatibility 2, Q region locus 4 [Source:MGI Symbol;Acc:MGI:95933]	47.9345	55.1289	43.3992	46.8761	43.4994	49.368	49.4242	16.2045	16.4992	21.0156	14.3131	12.2897	18.2623	UP	9.44125e-05	0.00264405	2.69928	4.017	0.671965	48.3347	0	1	1
NM_025786	ring finger protein 186 [Source:MGI Symbol;Acc:MGI:1914075]	126.28	118.25	105.137	121.081	44.4935	38.0176	33.8303	57.0786	59.265	68.5857	50.3	33.7919	42.0949	UP	9.50541e-05	0.240416	1.90917	1.12505	1.69696	117.687	0	1	1
NM_178907	mitogen-activated protein kinase-activated protein kinase 3 [Source:MGI Symbol;Acc:MGI:2143163]	20.1807	18.6416	16.9767	17.7516	9.29293	11.5624	8.86452	8.70998	8.94796	10.6212	2.72651	9.36576	5.85872	UP	9.6161e-05	0.0499193	1.95065	3.40827	0.572328	18.3877	0	1	1
NM_152823	unc-5 homolog C (C. elegans)-like [Source:MGI Symbol;Acc:MGI:1923839]	37.3844	41.2304	35.9907	36.7574	36.6537	9.74259	25.6044	16.8253	20.3565	20.8588	16.7798	7.59706	15.2856	UP	9.7851e-05	0.0850195	1.9559	2.18439	0.895402	37.8407	0	1	1
NM_001039170	eukaryotic translation initiation factor 4E member 2 [Source:MGI Symbol;Acc:MGI:1914440]	30.2502	30.4341	27.516	29.0679	14.7662	13.9916	22.2882	20.105	21.8944	21.1122	3.81576	22.788	18.6198	UP	9.79125e-05	0.38422	1.39358	3.86972	0.360124	29.3171	0	0	0
NM_009270	squalene epoxidase [Source:MGI Symbol;Acc:MGI:109296]	26.4581	29.0812	23.9753	24.3051	5.57155	61.0584	16.2773	7.78285	9.02585	9.35432	1.86476	43.8629	6.11249	UP	9.85195e-05	0.0585646	2.97612	2.9877	0.996121	25.9549	0	1	1
NM_009546	tripartite motif-containing 25 [Source:MGI Symbol;Acc:MGI:102749]	31.072	29.7151	30.9403	32.1478	48.2078	41.7409	48.9959	20.193	21.4283	19.1318	28.0902	24.5618	31.2813	UP	9.85388e-05	0.00120964	1.52924	1.71618	0.891076	30.9688	0	1	1
NM_010387	histocompatibility 2, class II, locus Mb1 [Source:MGI Symbol;Acc:MGI:95922]	101.333	98.9819	81.6678	96.8997	106.198	119.85	97.5182	0.968644	0.632404	2.4484	3.23211	8.92495	5.03444	UP	9.88409e-05	0.00136155	70.1678	32.8562	2.13561	94.7206	1	1	1
NM_007916	DEAD (Asp-Glu-Ala-Asp) box polypeptide 19a [Source:MGI Symbol;Acc:MGI:99526]	13.2569	12.4446	11.6642	12.8491	3.57435	9.94902	5.04683	7.8396	8.37754	8.39843	1.59705	6.50878	4.71966	UP	9.90129e-05	0.0834805	1.52996	2.23802	0.683625	12.5537	0	1	1
NM_008670	NLR family, apoptosis inhibitory protein 1 [Source:MGI Symbol;Acc:MGI:1298223]	19.9169	18.635	20.9497	20.4774	8.86528	28.8208	9.71761	13.0876	13.1643	14.426	6.78363	22.1596	9.22113	UP	9.98755e-05	0.118787	1.47461	1.30686	1.12836	19.9947	0	0	1
NM_009171	serine hydroxymethyltransferase 1 (soluble) [Source:MGI Symbol;Acc:MGI:98299]	32.4353	28.5029	29.6071	29.9252	4.85511	13.7745	7.94278	19.3077	17.183	16.4045	0.252053	13.0978	4.51106	UP	0.000100119	0.0650092	1.70814	19.255	0.0887117	30.1176	0	0	0
NM_178615	repulsive guidance molecule family member B [Source:MGI Symbol;Acc:MGI:1916049]	12.1146	13.2092	12.1979	12.0269	3.20941	8.35108	2.72731	8.00941	8.32764	8.31746	3.1203	8.41939	3.55676	UP	0.000100194	0.221108	1.50728	1.02856	1.46543	12.3871	0	1	1
NM_001033484	IQ motif containing GTPase activating protein 3 [Source:MGI Symbol;Acc:MGI:3028642]	5.54647	5.17204	4.79358	5.80837	0.61525	3.72955	0.88832	1.77472	1.59892	2.38128	0	2.50501	0.405762	UP	0.000101605	0.0385724	2.77846	6153.5	0.000451525	5.33012	0	0	0
NM_010435	histone cell cycle regulation defective homolog A (S. cerevisiae) [Source:MGI Symbol;Acc:MGI:99430]	13.5048	13.3812	12.118	13.3074	4.74794	4.13447	5.19216	8.65577	9.0313	9.2512	3.77402	5.86212	5.18656	UP	0.000102004	0.391105	1.45642	1.25805	1.15768	13.0778	0	0	1
NM_027411	spindle apparatus coiled-coil protein 1 [Source:MGI Symbol;Acc:MGI:1917635]	4.7393	5.40197	4.74288	4.68816	0.998802	3.80507	2.58834	1.95881	2.13364	2.05848	0	2.75087	0.749335	UP	0.000103518	0.0205295	2.38644	9989.02	0.000238906	4.89308	0	0	0
NM_009402	peptidoglycan recognition protein 1 [Source:MGI Symbol;Acc:MGI:1345092]	120.793	115.007	100.385	118.261	44.1674	262.628	101.59	56.0379	49.1927	55.8702	13.7397	155.967	29.6158	UP	0.000103777	0.0435617	2.11566	3.43026	0.616764	113.612	0	1	1
NM_011600	transducin-like enhancer of split 4, homolog of Drosophila E(spl) [Source:MGI Symbol;Acc:MGI:104633]	14.1908	13.01	13.8871	13.4982	12.8483	17.974	14.6853	10.4858	10.9336	10.2832	9.7932	15.626	11.3981	UP	0.000105339	0.00468675	1.29136	1.31196	0.9843	13.6465	0	0	1
NM_013768	protein arginine N-methyltransferase 5 [Source:MGI Symbol;Acc:MGI:1351645]	17.7214	15.2568	15.2817	16.5563	2.25375	11.5269	5.17055	9.12347	9.64631	7.99827	0.518398	8.10264	3.13992	UP	0.0001079	0.0220563	1.81604	4.34688	0.41778	16.2041	0	0	0
NM_010414	huntingtin [Source:MGI Symbol;Acc:MGI:96067]	4.63073	4.99116	4.62241	4.62817	2.30325	3.36793	1.71666	3.74499	3.53324	3.62596	2.36974	2.07734	2.12458	UP	0.00010848	0.326137	1.29806	1.62124	0.800657	4.71812	0	0	1
NM_025992	hect domain and RLD 6 [Source:MGI Symbol;Acc:MGI:1914388]	8.88688	9.51764	11.5497	10.4491	15.5718	14.7331	27.7438	3.62245	3.60958	2.42261	4.12993	0.837949	2.52789	UP	0.00010951	0.0289601	3.13858	17.5804	0.178528	10.1008	0	0	0
NM_001081298	latrophilin 2 [Source:MGI Symbol;Acc:MGI:2139714]	2.83922	2.58103	2.67275	2.29172	0.757494	0.58489	0.741779	1.30466	1.1221	0.94978	0.165127	1.1723	0.295293	UP	0.000110579	0.36227	2.30655	4.58517	0.503045	2.59618	0	1	1
NM_019419	ADP-ribosylation factor-like 6 interacting protein 1 [Source:MGI Symbol;Acc:MGI:1858943]	118.777	125.028	130.228	118.663	127.667	149.691	133.402	88.4045	88.1454	93.6344	76.9589	128.959	106.254	UP	0.00011063	0.0345146	1.36767	1.6589	0.824443	123.174	0	0	1
NM_175362	caspase recruitment domain family, member 11 [Source:MGI Symbol;Acc:MGI:1916978]	6.09655	6.75981	5.88602	5.36235	1.94959	5.30888	1.27281	2.57509	2.23865	2.0892	0.16362	1.20741	1.07336	UP	0.000110853	0.107598	2.61889	11.9087	0.219915	6.02618	0	0	0
NM_010368	glucuronidase, beta [Source:MGI Symbol;Acc:MGI:95872]	16.5652	16.93	15.4219	15.9112	9.55875	11.7899	5.58603	9.56677	9.46735	8.16231	5.66496	5.63229	2.30197	UP	0.000111279	0.0182815	1.78777	2.42657	0.736749	16.2071	0	1	1
NM_027347	mediator complex subunit 23 [Source:MGI Symbol;Acc:MGI:1917458]	5.63994	5.74909	6.09703	5.54393	4.36246	3.4583	3.17389	4.18464	4.34056	4.46024	4.35629	3.46443	5.67223	UP	0.000111703	0.211331	1.33014	1.00142	1.32825	5.7575	0	0	1
NM_197982	DEAD (Asp-Glu-Ala-Asp) box polypeptide 39 [Source:MGI Symbol;Acc:MGI:1915528]	66.9977	62.6115	57.7292	65.8964	18.8719	33.1122	27.657	33.3751	39.7695	34.8999	8.4978	34.3511	15.7029	UP	0.000112116	0.116538	1.75785	2.22078	0.791544	63.3087	0	1	1
NM_145211	2'-5' oligoadenylate synthetase 1A [Source:MGI Symbol;Acc:MGI:2180860]	36.4875	40.4696	38.3304	38.5372	36.9258	64.4001	66.7975	11.7747	11.0357	15.3891	14.6059	6.6022	11.4382	UP	0.000112515	0.0293014	3.02014	9.75421	0.309625	38.4562	0	0	0
NM_153319	angiomotin [Source:MGI Symbol;Acc:MGI:108440]	4.63785	4.65476	4.88505	4.98472	1.55307	2.20223	1.45149	2.70174	3.10657	2.94147	0.993363	2.80162	0.800816	UP	0.000112561	0.331517	1.64251	1.81241	0.906256	4.79059	0	1	1
NM_001105561		41.8133	37.1552	43.4424	40.6208	56.8753	38.2772	63.4127	26.5178	25.2595	23.2201	20.7608	43.2644	40.1637	UP	0.000112631	0.136973	1.63037	2.73954	0.595125	40.7579	0	1	1
NM_001160268	pleckstrin homology domain containing, family A member 6 [Source:MGI Symbol;Acc:MGI:2388662]	22.5906	22.5803	19.5931	21.0407	9.51317	14.2656	10.9072	12.0587	12.8349	13.9035	10.6852	17.7551	12.4504	UP	0.000113345	0.0512538	1.65871	0.890314	1.86307	21.4512	0	1	1
NM_013885	chloride intracellular channel 4 (mitochondrial) [Source:MGI Symbol;Acc:MGI:1352754]	9.94382	10.7547	10.1247	11.1085	12.9906	8.35762	11.3586	5.48404	6.51612	5.66002	14.0771	5.98943	10.9311	UP	0.00011458	0.313132	1.78076	1.39539	1.27618	10.4829	0	1	1
NM_008259	forkhead box A1 [Source:MGI Symbol;Acc:MGI:1347472]	3.21046	3.54277	3.57398	3.13334	1.24733	6.61013	2.3166	1.86237	1.87868	2.16218	1.49109	7.97328	1.7374	UP	0.000118118	0.302352	1.71011	1.33335	1.28257	3.36514	0	1	1
NM_001123327	glutamine and serine rich 1 [Source:MGI Symbol;Acc:MGI:2138986]	3.11242	3.2264	3.67811	3.2528	0.868714	1.43006	1.14227	1.77854	1.34053	1.57536	0.497708	1.61933	0.646818	UP	0.000118337	0.197976	2.11995	1.76587	1.20052	3.31743	0	1	1
NM_001037997	fer (fms/fps related) protein kinase [Source:MGI Symbol;Acc:MGI:105917]	5.01296	5.24026	4.96253	3.91821	2.07059	0.000108316	2.44211	1.44628	1.43174	0.699149	1.54243	1.40455	0.000224022	UP	0.000118563	0.342308	4.01143	7537.17	0.00053222	4.78349	0	0	0
NM_009185	Scl/Tal1 interrupting locus [Source:MGI Symbol;Acc:MGI:107477]	2.54712	3.16675	2.63541	2.89499	0.311225	1.09025	0.614961	0.94771	1.1739	0.705808	0.188095	1.33718	0.24074	UP	0.000120602	0.34452	2.98244	2.55382	1.16784	2.81107	0	1	1
NM_028044	calponin 3, acidic [Source:MGI Symbol;Acc:MGI:1919244]	44.373	45.2259	51.1306	49.6435	6.54881	24.0329	16.92	17.7849	17.9267	16.884	1.38861	16.9291	4.1177	UP	0.000121352	0.033878	2.71466	4.71582	0.57565	47.5932	0	1	1
NM_001030307	dyskeratosis congenita 1, dyskerin [Source:MGI Symbol;Acc:MGI:1861727]	20.148	20.8408	19.1666	18.226	3.68122	10.9186	7.23151	10.0233	11.5695	9.34459	0.060883	7.51165	1.89937	UP	0.000122076	0.0105898	1.90015	60.3663	0.031477	19.5953	0	0	0
NM_008332	interferon-induced protein with tetratricopeptide repeats 2 [Source:MGI Symbol;Acc:MGI:99449]	3.34079	3.52707	4.21591	3.44339	2.271	7.70096	3.9475	0.278005	0.43801	0.44852	0.213238	0.440871	0.329444	UP	0.000122669	0.0537759	9.35383	17.4639	0.53561	3.63179	0	1	1
NM_008982	protein tyrosine phosphatase, receptor type, J [Source:MGI Symbol;Acc:MGI:104574]	7.27958	7.98084	7.70556	6.75743	4.07018	10.9777	4.68806	3.19439	4.02471	3.97808	3.33654	8.59288	5.36352	UP	0.000122948	0.227175	1.99088	1.27753	1.55838	7.43085	0	1	1
NM_028185	U7 snRNP-specific Sm-like protein LSM11 [Source:MGI Symbol;Acc:MGI:1919540]	1.3594	1.26807	1.2234	1.16986	0.283555	0.693334	0.441992	0.721404	0.831338	0.734789	0.128889	0.756798	0.513197	UP	0.000123154	0.468232	1.64603	2.19906	0.748516	1.25518	0	1	1
NM_027420	RIKEN cDNA 2610034B18 gene [Source:MGI Symbol;Acc:MGI:1917670]	47.4479	51.194	46.0805	47.7532	30.0199	40.1661	34.1536	31.3406	34.7864	34.2427	13.6167	26.0613	24.3777	UP	0.000124509	0.0101494	1.43825	2.20463	0.652376	48.1189	0	0	1
NM_139149	fused in sarcoma [Source:MGI Symbol;Acc:MGI:1353633]	73.9208	81.7312	66.3032	74.0623	17.5538	33.1671	24.9829	33.8363	40.1604	30.6891	7.25261	37.2368	21.7593	UP	0.00012485	0.263388	2.12075	2.42032	0.876228	74.0044	0	1	1
NM_175199	heat shock protein 12A [Source:MGI Symbol;Acc:MGI:1920692]	3.27541	2.93473	3.12479	3.48671	4.26235	11.4239	7.62804	0.313643	0.741771	0.174595	3.49032	3.6762	2.90028	UP	0.000125472	0.080173	7.81635	3.10747	2.51534	3.20541	1	1	1
NM_009399	tumor necrosis factor receptor superfamily, member 11a, NFKB activator [Source:MGI Symbol;Acc:MGI:1314891]	10.1223	11.9053	10.9612	10.188	4.48675	6.90946	3.73105	5.97595	5.73148	5.25012	5.06268	6.56919	5.3768	UP	0.000125655	0.194278	1.90961	1.0518	1.81557	10.7942	0	1	1
NM_029639	placenta expressed transcript 1 [Source:MGI Symbol;Acc:MGI:1923759]	2.39909	3.44922	3.1654	2.91938	2.37362	6.17441	3.44725	0.63564	0	0.142905	1.23104	0.427495	0.3008	UP	0.000126155	0.0643918	11.4915	14.4401	0.795807	2.98327	0	1	1
NM_008320	interferon regulatory factor 8 [Source:MGI Symbol;Acc:MGI:96395]	59.2577	61.7581	50.688	59.7067	21.176	52.269	34.2707	23.5041	26.0539	27.1481	10.8013	19.3711	19.1021	UP	0.000126273	0.0523017	2.26263	2.69829	0.838542	57.8526	0	1	1
NM_172893	poly (ADP-ribose) polymerase family, member 12 [Source:MGI Symbol;Acc:MGI:2143990]	34.5821	36.0585	34.6494	33.2075	48.234	49.6228	60.4869	22.8982	23.3609	20.7751	23.3773	18.88	28.3912	UP	0.000127498	0.00286448	1.54955	2.62832	0.58956	34.6244	0	1	1
NM_027188	SET and MYND domain containing 3 [Source:MGI Symbol;Acc:MGI:1916976]	1.69355	2.01593	1.90644	1.75217	0.448315	0.608883	0.51456	0.683034	0.768589	0.94357	0.62792	1.25948	0.416242	UP	0.000128935	0.190236	2.30699	1.23615	1.86627	1.84202	0	1	1
NM_025630	angiogenic factor with G patch and FHA domains 1 [Source:MGI Symbol;Acc:MGI:1913799]	19.7385	18.9333	17.6748	19.3034	11.2698	13.528	12.2094	14.2294	13.8031	13.0077	4.32544	10.3478	9.87158	UP	0.000129284	0.0496096	1.38248	2.60543	0.530616	18.9125	0	0	1
NM_134151	tyrosyl-tRNA synthetase [Source:MGI Symbol;Acc:MGI:2147627]	15.707	14.2782	14.0346	14.443	5.44139	12.8054	9.52844	9.2357	10.1358	10.3515	1.42348	8.6354	4.71449	UP	0.000129335	0.00157709	1.47519	3.8224	0.385932	14.6157	0	0	0
NM_175224	methionyl aminopeptidase 1 [Source:MGI Symbol;Acc:MGI:1922874]	30.411	28.2506	27.541	29.7686	18.7372	18.3204	17.2698	21.9283	21.6811	20.5557	9.61773	19.8409	17.2636	UP	0.000131537	0.262538	1.35554	1.94818	0.695796	28.9928	0	0	1
NM_013733	chromatin assembly factor 1, subunit A (p150) [Source:MGI Symbol;Acc:MGI:1351331]	8.83288	8.7547	8.3203	9.784	1.88369	4.66348	3.48872	5.25695	5.37239	4.46746	0.768453	3.26324	2.22616	UP	0.000132359	0.00212125	1.77314	2.45109	0.723408	8.92297	0	1	1
NM_011852	2'-5' oligoadenylate synthetase 1G [Source:MGI Symbol;Acc:MGI:97429]	22.235	26.4854	20.8032	23.4335	25.2523	37.4446	42.494	5.24878	6.72189	5.74604	6.28215	4.64846	5.24495	UP	0.000133121	0.0163591	3.9351	8.10175	0.485709	23.2393	0	0	0
NM_001040026	SCO cytochrome oxidase deficient homolog 1 (yeast) [Source:MGI Symbol;Acc:MGI:106362]	13.7273	12.8696	14.0954	12.7704	13.2151	12.7814	17.4794	9.44939	9.52465	9.0202	5.8878	11.4056	10.5028	UP	0.000134542	0.0566992	1.43233	2.24447	0.638159	13.3657	0	0	1
NM_172661	proline-rich coiled-coil 2B [Source:MGI Symbol;Acc:MGI:1923304]	5.29358	4.94803	4.21433	4.5832	1.57922	3.82926	1.73039	1.95901	2.409	1.95886	0.870401	1.93962	1.76826	UP	0.000134605	0.13381	2.25688	1.97418	1.1432	4.75979	0	1	1
NM_134084	peptidylprolyl isomerase F (cyclophilin F) [Source:MGI Symbol;Acc:MGI:2145814]	42.256	44.8507	41.3665	43.9456	17.939	35.4455	24.4562	32.1542	31.1299	33.861	11.6868	21.5356	17.4747	UP	0.000134677	0.0328255	1.33114	1.6459	0.808763	43.1047	0	0	1
NM_010790	maternal embryonic leucine zipper kinase [Source:MGI Symbol;Acc:MGI:106924]	14.5157	13.6495	12.6045	15.3709	1.89599	10.3455	3.8426	5.38251	5.44706	4.83737	0.116924	5.90424	1.18398	UP	0.000135633	0.0317115	2.6875	16.2026	0.165869	14.0351	0	0	0
NM_027182	thyroid hormone receptor interactor 13 [Source:MGI Symbol;Acc:MGI:1916966]	5.99028	5.30673	5.22158	5.96799	1.2023	5.79932	1.69394	3.36978	3.17977	2.75194	0.0761024	3.86745	0.71803	UP	0.000136342	0.0227119	1.81312	15.779	0.114907	5.62165	0	0	0
NM_001159394	nuclear factor of kappa light polypeptide gene enhancer in B cells inhibitor, zeta [Source:MGI Symbol;Acc:MGI:1931595]	21.5143	22.1743	19.5605	21.9551	14.7931	22.5895	14.6482	15.2861	14.1419	13.6548	12.9062	7.74134	8.19562	UP	0.000138324	0.0893238	1.48326	2.91801	0.508312	21.3011	0	0	1
NM_028295	protein disulfide isomerase associated 5 [Source:MGI Symbol;Acc:MGI:1919849]	15.4243	14.821	13.167	14.5091	5.24297	12.4202	8.49037	8.67147	9.36498	7.88761	1.54837	13.4805	5.15472	UP	0.000138452	0.161372	1.6757	3.38597	0.494894	14.4804	0	0	0
NM_010378	histocompatibility 2, class II antigen A, alpha [Source:MGI Symbol;Acc:MGI:95895]	577.703	681.241	538.332	605.527	1025.83	1163.88	1056.89	2.82669	3.15758	2.88202	41.4761	86.9372	38.0214	UP	0.000140589	0.000345799	203.246	27.7972	7.31177	600.701	1	1	1
NM_010892	NIMA (never in mitosis gene a)-related expressed kinase 2 [Source:MGI Symbol;Acc:MGI:109359]	14.1665	17.6546	14.4747	15.8059	1.30236	8.11131	4.48728	5.33637	6.21092	6.78461	0.37156	5.50771	1.89651	UP	0.000140642	0.0333487	2.5407	3.50444	0.724994	15.5254	0	1	1
NM_023475	serine hydrolase-like [Source:MGI Symbol;Acc:MGI:1890404]	73.9395	74.5343	60.7375	69.3876	24.5222	72.4456	40.5423	31.0183	38.2928	31.866	9.96755	39.6034	30.1711	UP	0.000140668	0.0539927	2.06518	2.46019	0.839439	69.6497	0	1	1
NM_013602	metallothionein 1 [Source:MGI Symbol;Acc:MGI:97171]	280.78	289.956	234.538	286.45	204.152	208.25	187.819	72.219	81.3931	68.7019	78.2433	191.297	102.059	UP	0.000141894	0.0694363	3.68304	2.60919	1.41156	272.931	0	1	1
NM_026570	YEATS domain containing 4 [Source:MGI Symbol;Acc:MGI:1927224]	22.456	25.4094	23.4455	22.6509	10.7403	19.3871	18.8686	13.603	13.8429	14.4104	3.80904	15.8537	11.6977	UP	0.000142427	0.0188413	1.68364	2.81964	0.597114	23.4905	0	1	1
NM_010830	mutS homolog 6 (E. coli) [Source:MGI Symbol;Acc:MGI:1343961]	8.99961	9.01857	8.67286	8.79043	2.44456	4.74637	3.00057	5.64213	5.72525	5.20946	0.788263	5.81377	1.94524	UP	0.000142607	0.287654	1.60531	3.10093	0.517685	8.87037	0	1	1
NM_146191	leucine-rich repeat kinase 1 [Source:MGI Symbol;Acc:MGI:2142227]	4.98505	5.49079	4.93778	5.47715	2.61516	2.64217	1.70716	3.39545	2.97944	3.43842	2.20355	1.76215	1.97342	UP	0.000142642	0.206161	1.5966	1.49937	1.06484	5.22269	0	1	1
NM_010142	Eph receptor B2 [Source:MGI Symbol;Acc:MGI:99611]	13.1978	12.0455	11.1343	12.3916	1.93692	5.18425	3.98527	5.84017	5.73829	5.42087	2.06812	5.36905	2.31945	UP	0.000143111	0.268221	2.15165	1.71817	1.25229	12.1923	0	1	1
NM_001190401	ubiquitin specific peptidase 34 [Source:MGI Symbol;Acc:MGI:109473]	8.20455	8.27192	8.60181	7.77527	4.69736	6.02683	5.05178	5.80716	5.99501	6.35824	3.44537	6.67463	5.39715	UP	0.000143413	0.44852	1.3568	1.36337	0.995179	8.21339	0	0	1
NM_008446	kinesin family member 4 [Source:MGI Symbol;Acc:MGI:108389]	8.82268	10.5477	9.62229	9.3144	1.88666	3.03468	1.93423	4.30968	5.21579	3.92409	0.568912	3.35215	1.64193	UP	0.000143427	0.230901	2.13613	3.31585	0.644216	9.57677	0	1	1
NM_148945	ribosomal protein S6 kinase polypeptide 3 [Source:MGI Symbol;Acc:MGI:104557]	12.0951	14.3041	14.3491	12.5856	3.55388	7.11069	4.22878	6.97305	6.63343	5.91265	2.71939	5.57754	3.05707	UP	0.000144726	0.0140067	2.04928	1.38327	1.48148	13.3335	0	1	1
NM_181595	protein phosphatase 1, regulatory (inhibitor) subunit 9A [Source:MGI Symbol;Acc:MGI:2442401]	1.59524	1.69615	1.66165	1.7839	0.284488	1.19607	0.49401	0.853337	0.965799	0.778737	0.103889	1.6218	0.554408	UP	0.000145436	0.310887	1.94483	2.73671	0.710645	1.68423	0	1	1
NM_024475	ubiquitin-like domain containing CTD phosphatase 1 [Source:MGI Symbol;Acc:MGI:1933105]	7.86759	8.19861	8.78379	8.36366	3.75584	13.373	4.94447	4.85378	4.09836	4.02781	1.94338	5.81971	2.80861	UP	0.000146804	0.0878563	1.91911	2.29786	0.835174	8.30341	0	1	1
NM_027897	rhophilin, Rho GTPase binding protein 2 [Source:MGI Symbol;Acc:MGI:1289234]	29.4124	28.9334	31.0837	27.2902	27.0018	26.8838	31.6598	21.4621	19.4365	19.602	25.5874	32.231	30.5898	UP	0.000151141	0.353307	1.44692	1.05528	1.37113	29.1799	0	0	1
NM_001013371	deltex 3-like (Drosophila) [Source:MGI Symbol;Acc:MGI:2656973]	30.9239	28.2813	35.7837	32.5557	27.8941	32.5965	45.1895	15.6816	15.5466	12.2516	9.16188	10.6084	15.6148	UP	0.000152112	0.00913915	2.20006	3.07269	0.716005	31.8862	0	1	1
NM_146003	SUMO/sentrin specific peptidase 6 [Source:MGI Symbol;Acc:MGI:1922075]	15.6446	15.7834	17.835	16.5141	9.82516	13.9396	8.93716	9.34306	10.5401	8.75066	3.45659	16.0976	8.07809	UP	0.000152993	0.284113	1.72288	2.84239	0.606138	16.4443	0	1	1
NM_001162996	echinoderm microtubule associated protein like 2 [Source:MGI Symbol;Acc:MGI:1919455]	8.41661	8.74282	7.01483	7.78273	2.50497	2.33252	3.65951	3.38732	4.26277	3.68971	1.37645	2.40098	2.04633	UP	0.000153251	0.10826	2.11357	1.81982	1.16142	7.98925	0	1	1
NM_024188	3-oxoacid CoA transferase 1 [Source:MGI Symbol;Acc:MGI:1914291]	66.2991	64.3035	62.9459	64.4089	66.4298	68.7971	30.6997	31.2933	34.0266	29.0067	22.8553	34.3634	15.5458	UP	0.00015362	0.0328368	2.05104	2.90653	0.705667	64.4894	0	1	1
NM_027339	LY6/PLAUR domain containing 8 [Source:MGI Symbol;Acc:MGI:1917413]	341.336	291.895	325.449	354.514	252.588	433.022	494.313	115.957	133.51	78.6263	38.1793	125.108	79.0734	UP	0.00015573	0.0163909	3.00187	6.61582	0.453742	328.298	0	0	0
NM_178751	ORAI calcium release-activated calcium modulator 2 [Source:MGI Symbol;Acc:MGI:2443195]	6.79075	7.55835	6.09249	6.42692	1.23956	4.4408	2.1348	2.61843	3.07516	3.05971	0.306545	3.13787	1.11701	UP	0.000155985	0.00523753	2.3021	4.04266	0.569453	6.71713	0	1	1
NM_001143849	phosphodiesterase 2A, cGMP-stimulated [Source:MGI Symbol;Acc:MGI:2446107]	1.78494	1.46673	1.88678	1.70594	0.782407	3.37504	0.00273568	0.000451864	0.00185817	0.000577063	1.20227	4.16515	6.30354e-06	UP	0.000156316	0.110502	1610.74	26.6753	60.3833	1.7111	1	1	1
NM_144860	mindbomb homolog 1 (Drosophila) [Source:MGI Symbol;Acc:MGI:2443157]	7.32709	6.72994	7.01102	7.62492	1.92538	3.36666	1.56654	4.83522	4.9513	4.64316	1.42273	3.21936	3.26584	UP	0.000156887	0.329647	1.49134	1.35327	1.10202	7.17324	0	0	1
NM_030014	hook homolog 1 (Drosophila) [Source:MGI Symbol;Acc:MGI:1925213]	41.7153	44.5194	47.571	41.2791	17.9602	16.2732	14.1985	24.6809	22.9017	23.669	15.877	16.8719	16.9998	UP	0.000158475	0.392679	1.84295	1.13121	1.62919	43.7712	0	1	1
NM_146153	thyroid hormone receptor associated protein 3 [Source:MGI Symbol;Acc:MGI:2442637]	31.1439	31.0749	31.2236	32.7338	11.4529	19.2024	12.9619	20.9552	18.6664	20.0532	4.75461	16.6283	13.1658	UP	0.00015879	0.135335	1.58579	2.40877	0.658342	31.5441	0	1	1
NM_029546	PWP2 periodic tryptophan protein homolog (yeast) [Source:MGI Symbol;Acc:MGI:1341200]	4.45437	3.70504	3.79729	3.77053	1.06301	2.95314	1.35533	2.08215	1.7893	1.83155	0.0435351	2.12232	0.807494	UP	0.000159328	0.0140801	2.06823	24.3636	0.0848899	3.93181	0	0	0
NM_001110517	predicted gene 14446 [Source:MGI Symbol;Acc:MGI:3650685]	41.2592	34.2843	40.5383	32.4258	12.6362	72.1433	44.702	0.00102951	1.37091	0.000325785	2.33178	8.56726	0.00017621	UP	0.000159808	0.0633629	81.1481	161841	0.000501406	37.1269	0	0	0
NM_134101	proteasome (prosome, macropain) 26S subunit, non-ATPase, 2 [Source:MGI Symbol;Acc:MGI:1096584]	47.7769	53.2558	46.7573	50.0168	27.7301	36.1506	28.7226	33.8214	34.2675	31.6314	20.0939	26.6748	23.4993	UP	0.000160211	0.0131393	1.48771	1.38002	1.07803	49.4517	0	0	1
NM_008139	guanine nucleotide binding protein, alpha q polypeptide [Source:MGI Symbol;Acc:MGI:95776]	8.22524	8.33929	9.26928	8.87559	6.42851	9.14751	8.70935	5.74864	6.34445	5.95425	5.15188	9.57494	7.49654	UP	0.000161012	0.171497	1.44242	1.24779	1.15598	8.67735	0	0	1
NM_026508	TNF receptor-associated protein 1 [Source:MGI Symbol;Acc:MGI:1915265]	67.6238	69.982	61.1775	65.7518	23.4475	35.4953	23.878	37.8629	44.4014	39.4055	12.984	26.1839	19.8753	UP	0.000161549	0.0288102	1.63065	1.80587	0.902973	66.1338	0	1	1
NM_008842	proviral integration site 1 [Source:MGI Symbol;Acc:MGI:97584]	36.7014	37.0524	31.2125	33.4592	24.5318	24.1195	33.4927	17.7482	20.9944	19.571	32.9321	14.6397	34.679	UP	0.000162372	0.497577	1.78035	1.64754	1.08062	34.6064	0	1	1
NM_172400	DnaJ (Hsp40) homolog, subfamily C, member 8 [Source:MGI Symbol;Acc:MGI:1915848]	40.9979	40.6945	41.4702	45.8497	19.3094	32.4907	31.4257	28.4548	27.4833	26.5612	10.7998	24.4863	17.9913	UP	0.000164025	0.0144029	1.53649	1.78793	0.859365	42.2531	0	1	1
NM_009004	kinesin family member 20A [Source:MGI Symbol;Acc:MGI:1201682]	12.1802	12.6614	12.3157	12.431	1.08401	4.77658	2.43614	4.03426	4.41854	3.4404	0.194323	4.75738	0.829629	UP	0.000166321	0.104614	3.12705	5.57604	0.560801	12.3971	0	1	1
NM_144818	non-SMC condensin I complex, subunit H [Source:MGI Symbol;Acc:MGI:2444777]	13.4307	15.3109	13.748	12.2216	1.38751	8.55857	3.96663	6.69653	5.04988	4.58488	0.063464	5.38229	2.18086	UP	0.00016638	0.0319428	2.51254	21.8301	0.115095	13.6778	0	0	0
NM_176976	centrosomal protein 295 [Source:MGI Symbol;Acc:MGI:2442521]	3.11403	3.42213	3.66527	3.12031	0.494476	1.60684	0.991986	1.74159	1.6405	1.55322	0.585336	1.65045	0.585116	UP	0.000166636	0.312401	2.02439	1.69525	1.19416	3.33044	0	1	1
NM_030145	LSM6 homolog, U6 small nuclear RNA associated (S. cerevisiae) [Source:MGI Symbol;Acc:MGI:1925901]	3.43446	2.63886	3.0208	2.63189	0.601213	6.64726	7.87379e-05	0.611753	0.936682	1.04307	0.500891	3.6851	0.364475	UP	0.000166803	0.239175	3.39331	1.8038	1.8812	2.9315	0	1	1
NM_010890	neural precursor cell expressed, developmentally down-regulated 4 [Source:MGI Symbol;Acc:MGI:97297]	37.6137	34.1689	39.8394	37.7146	6.49814	16.8968	12.4879	24.8825	23.1549	21.0653	2.64308	20.9945	7.2753	UP	0.000166884	0.312938	1.62081	2.45849	0.659269	37.3342	0	1	1
NM_145404	protein arginine N-methyltransferase 7 [Source:MGI Symbol;Acc:MGI:2384879]	9.17428	10.6808	9.34981	9.65461	1.38277	5.44699	3.85073	5.34118	6.13318	6.22987	0.2297	5.60863	1.9269	UP	0.000167703	0.125762	1.64618	6.01771	0.273557	9.71487	0	0	0
NM_028261	transmembrane protein 173 [Source:MGI Symbol;Acc:MGI:1919762]	2.87153	3.59872	3.23772	3.07078	1.68893	6.02853	1.54291	0.497005	0.521125	0.451242	0.29952	1.34247	1.05906	UP	0.000168364	0.114481	6.52143	5.63724	1.15685	3.19469	0	1	1
NM_008252	high mobility group box 2 [Source:MGI Symbol;Acc:MGI:96157]	37.3444	32.9221	34.9336	37.1259	5.34088	23.0397	21.024	16.7548	21.0947	18.5451	1.46081	24.2396	4.81167	UP	0.000169116	0.173685	1.89281	4.36931	0.433206	35.5815	0	0	0
NM_146235	excision repair cross-complementing rodent repair deficiency complementation group 6 like [Source:MGI Symbol;Acc:MGI:2654144]	3.88661	3.21261	3.96462	3.89265	0.576722	2.1121	0.81957	1.91137	1.43749	1.38335	0	1.3588	0.247114	UP	0.000169269	0.00435626	2.37034	5768.22	0.000410931	3.73912	0	0	0
NM_010260	guanylate binding protein 2 [Source:MGI Symbol;Acc:MGI:102772]	3.01944	2.68317	2.45654	2.54438	6.45404	27.2351	13.3662	0.617486	0.12143	0.105366	0	2.08695	0.548331	UP	0.000170573	0.0571389	9.50523	64541.4	0.000147273	2.67588	0	0	0
NM_008390	interferon regulatory factor 1 [Source:MGI Symbol;Acc:MGI:96590]	127.618	126.778	113.563	132.088	108.629	150.075	126.084	80.0372	87.4078	77.5628	72.0666	60.1455	78.7396	UP	0.000170787	0.035382	1.53071	2.4952	0.613461	125.012	0	1	1
NM_019955	receptor-interacting serine-threonine kinase 3 [Source:MGI Symbol;Acc:MGI:2154952]	28.6066	33.2612	25.9391	27.9101	13.9133	39.5998	24.7832	7.1703	12.363	9.28157	0.00984935	12.7514	7.73447	UP	0.000170816	0.0192893	3.01189	1398.42	0.00215377	28.9292	0	0	0
NM_009579	solute carrier family 30 (zinc transporter), member 1 [Source:MGI Symbol;Acc:MGI:1345281]	7.25258	6.9826	8.18587	6.7155	6.41638	16.06	6.47728	4.27896	3.61756	3.59694	2.77971	7.70873	2.84707	UP	0.000170968	0.0401989	1.90127	2.30824	0.823686	7.28414	0	1	1
NM_001110809	G patch domain containing 4 [Source:MGI Symbol;Acc:MGI:1913864]	14.6887	13.9761	11.7742	13.5026	3.4637	11.6916	2.79949	5.36219	5.91543	6.27789	0.323373	7.46245	1.55222	UP	0.000173444	0.0404886	2.30445	10.7082	0.215205	13.4854	0	0	0
NM_011260	regenerating islet-derived 3 gamma [Source:MGI Symbol;Acc:MGI:109406]	6811.7	7689.3	5967.75	6759.67	5049.07	8260.62	7392.63	475.163	448.462	388.831	453.808	3097.47	1390.54	UP	0.00017392	0.00299774	15.5596	11.126	1.39849	6807.1	0	1	1
NM_025655	transmembrane and immunoglobulin domain containing 1 [Source:MGI Symbol;Acc:MGI:1913851]	14.5591	11.0516	14.9985	12.0256	10.671	548.218	39.2633	2.39963	2.35127	0.993517	2.75641	631.42	13.8226	UP	0.000174728	0.335292	6.87177	3.87124	1.77509	13.1587	0	1	1
NM_001081055	trafficking protein particle complex 10 [Source:MGI Symbol;Acc:MGI:1336209]	31.1272	31.8302	30.4097	32.0931	23.8912	25.2589	22.3126	24.21	23.9085	25.52	17.878	18.2407	22.5678	UP	0.000175216	0.101084	1.2778	1.38475	0.922762	31.365	0	0	1
NM_001045520	clathrin interactor 1 [Source:MGI Symbol;Acc:MGI:2144243]	89.2893	79.7222	86.6114	90.0132	74.8612	49.033	69.2963	61.6278	61.2975	57.6602	41.4772	36.8095	55.5785	UP	0.000175743	0.0505788	1.43548	1.80487	0.795336	86.409	0	0	1
NM_008774	poly(A) binding protein, cytoplasmic 1 [Source:MGI Symbol;Acc:MGI:1349722]	181.142	170.668	168.326	175.023	68.5181	149.457	134.177	95.9284	79.0327	88.3022	38.2053	118.393	65.3065	UP	0.000176112	0.0381296	1.98041	2.05457	0.963903	173.79	0	1	1
NM_023042	RecQ protein-like [Source:MGI Symbol;Acc:MGI:103021]	3.64741	3.41057	3.11124	3.01727	1.11228	2.243	1.03998	1.42848	1.79194	1.80068	0.394378	1.79483	1.70418	UP	0.000178434	0.365333	1.9696	2.81988	0.698471	3.29662	0	1	1
NM_025979	microtubule associated serine/threonine kinase-like [Source:MGI Symbol;Acc:MGI:1914371]	3.00372	3.05429	3.45033	2.80298	0.71704	0.84579	0.501059	1.48197	1.04493	1.02787	0	1.11468	0.0554695	UP	0.000178794	0.208804	2.59736	7171.4	0.000362183	3.07783	0	0	0
NM_153422	phosphodiesterase 5A, cGMP-specific [Source:MGI Symbol;Acc:MGI:2651499]	16.2032	17.2358	18.5961	15.8804	6.74935	18.1584	11.0313	10.4442	9.86995	9.41315	5.2003	19.4303	11.5894	UP	0.000179243	0.461019	1.71346	1.29787	1.3202	16.9789	0	1	1
NM_007630	cyclin B2 [Source:MGI Symbol;Acc:MGI:88311]	51.8824	42.3688	49.6712	52.3074	7.08854	25.894	18.9232	18.2335	18.496	16.0896	1.72591	24.5088	4.80405	UP	0.000180325	0.102827	2.78634	4.10695	0.678444	49.0574	0	1	1
NM_025826	acyl-Coenzyme A dehydrogenase, short/branched chain [Source:MGI Symbol;Acc:MGI:1914135]	6.36227	7.50284	7.79805	6.9372	2.42328	3.1903	3.42428	3.86483	2.86941	3.04263	1.82141	3.37189	2.59029	UP	0.000180625	0.153315	2.19394	1.33042	1.64906	7.15009	0	1	1
NM_026499	serine/arginine-rich splicing factor 6 [Source:MGI Symbol;Acc:MGI:1915246]	40.9264	44.3816	43.5017	41.925	18.2378	43.1452	28.961	29.6022	25.9312	27.5487	14.1575	35.1204	20.8597	UP	0.000180686	0.0183663	1.54126	1.38837	1.11012	42.6837	0	1	1
NM_009808	caspase 12 [Source:MGI Symbol;Acc:MGI:1312922]	1.8014	1.72937	2.36311	1.72961	0.147583	0.759406	0.703137	0.434094	0	0.0989625	0	0.978922	0	UP	0.000181323	0.257452	10.7206	7032.37	0.00152447	1.90587	0	0	0
NM_198899	UDP-glucose glycoprotein glucosyltransferase 1 [Source:MGI Symbol;Acc:MGI:2443162]	11.7026	10.6888	11.6756	11.3165	6.33493	10.4014	7.58869	7.48306	7.54984	7.40316	4.85529	8.04722	5.96741	UP	0.000181491	0.0107496	1.51709	1.30474	1.16275	11.3459	0	1	1
NM_010380	histocompatibility 2, D region locus 1 [Source:MGI Symbol;Acc:MGI:95896]	671.345	686.05	553.833	642.447	871.858	952.214	810.114	284.61	337.955	303.489	443.97	220.332	444.406	UP	0.000185421	0.0230501	2.06819	4.32172	0.478557	638.419	0	0	0
NM_028791	cap methyltransferase 1 [Source:MGI Symbol;Acc:MGI:1921407]	18.4302	17.9665	16.3414	17.2233	13.5758	11.7521	12.1157	11.5856	12.9378	12.4759	6.11155	8.86683	10.5656	UP	0.000186157	0.0785762	1.41816	2.22132	0.638433	17.4903	0	0	1
NM_023294	NDC80 homolog, kinetochore complex component (S. cerevisiae) [Source:MGI Symbol;Acc:MGI:1914302]	5.64682	6.04936	7.15675	6.68455	0.0887165	5.13496	2.00759	3.1334	2.4636	2.12994	0	4.69856	0.865421	UP	0.000186655	0.107392	2.47869	888.165	0.0027908	6.38437	0	0	0
NM_133838	EH-domain containing 4 [Source:MGI Symbol;Acc:MGI:1919619]	11.7558	11.6795	11.9745	12.6094	8.90639	13.4644	19.5119	5.78058	4.80966	4.50918	5.84887	7.84608	8.2183	UP	0.000186793	0.055852	2.38512	2.37418	1.00461	12.0048	0	1	1
NM_009011	RAD23b homolog (S. cerevisiae) [Source:MGI Symbol;Acc:MGI:105128]	41.4143	41.0674	43.9728	40.8111	21.1636	33.8779	26.1375	32.0897	29.2943	29.6172	17.7637	24.9516	23.294	UP	0.000187381	0.0606	1.37854	1.35774	1.01532	41.8164	0	0	1
NM_011968	proteasome (prosome, macropain) subunit, alpha type 6 [Source:MGI Symbol;Acc:MGI:1347006]	188.334	207.782	206.595	188.496	129.759	193.387	162.023	129.159	126.391	109.88	68.7849	134.564	106.361	UP	0.000187751	0.000347504	1.62385	1.88644	0.860801	197.802	0	1	1
NM_001135115		20.4371	26.4438	23.8749	22.0862	23.4767	25.0917	35.3534	2.22501	3.064	2.57096	3.28989	0.847139	2.17387	UP	0.000189013	0.0106528	8.8587	29.616	0.299119	23.2105	0	0	0
NM_133218	zinc finger protein 704 [Source:MGI Symbol;Acc:MGI:2180715]	3.07988	3.01504	3.53761	3.23786	0.350764	2.14864	0.881279	0.66059	1.12266	1.15834	0.0237848	1.51132	0.45205	UP	0.000191043	0.0182674	3.28126	14.6898	0.223369	3.2176	0	0	0
NM_010752	MAD1 mitotic arrest deficient 1-like 1 [Source:MGI Symbol;Acc:MGI:1341857]	5.73342	4.95857	5.12255	5.47693	1.74556	1.40344	2.25747	2.70965	3.25416	2.63463	1.42616	2.50898	1.41861	UP	0.000192174	0.489313	1.85712	1.59128	1.16706	5.32287	0	1	1
NM_009238	SRY (sex determining region Y)-box 4 [Source:MGI Symbol;Acc:MGI:98366]	6.40566	7.00247	5.74822	6.46069	0.257807	3.56546	0.663087	3.41097	3.28155	3.98977	0.0576562	1.79772	0.44891	UP	0.000192297	0.148465	1.79854	4.46544	0.402769	6.40426	0	0	0
NM_001085515	expressed sequence AI464131 [Source:MGI Symbol;Acc:MGI:2140300]	4.97878	4.94188	4.63395	4.60078	1.07088	2.32528	2.20901	3.32062	3.64895	3.32686	1.28861	3.08976	2.73401	UP	0.000192311	0.0432599	1.39528	0.831048	1.67894	4.78885	0	0	1
NM_010927	nitric oxide synthase 2, inducible [Source:MGI Symbol;Acc:MGI:97361]	18.0427	16.4973	13.7704	15.971	5.49902	103.942	19.9585	0.458315	0.361057	0.50714	1.51904	20.7783	7.82098	UP	0.000192372	0.159373	36.3362	5.00241	7.26374	16.0704	1	1	1
NM_026115	histone aminotransferase 1 [Source:MGI Symbol;Acc:MGI:96013]	20.822	20.9187	20.0897	17.722	8.39262	11.9532	10.8601	12.4361	12.1491	11.0313	1.68434	10.544	4.32119	UP	0.000192547	0.0533851	1.67518	4.9825	0.336213	19.8881	0	0	0
NM_144922	heterogeneous nuclear ribonucleoprotein U-like 1 [Source:MGI Symbol;Acc:MGI:2443517]	48.7785	49.568	46.6148	50.9473	19.2371	16.4389	16.7479	35.3951	36.1032	36.1543	22.8433	22.7865	23.2114	UP	0.000192987	0.0139496	1.36487	0.842134	1.62072	48.9771	0	0	1
NM_029600	ATP-binding cassette, sub-family C (CFTR/MRP), member 3 [Source:MGI Symbol;Acc:MGI:1923658]	24.6186	25.3648	21.3868	24.1125	37.0592	12.2845	14.8901	13.4116	15.6421	14.9365	32.7748	10.0423	20.8084	UP	0.000194238	0.477023	1.6279	1.22327	1.33078	23.8707	0	1	1
NM_008707	N-myristoyltransferase 1 [Source:MGI Symbol;Acc:MGI:102579]	70.9779	66.7806	68.079	73.5381	44.7774	57.9328	49.396	50.7819	55.2769	53.1235	31.3952	45.748	49.1952	UP	0.000195809	0.0890212	1.3163	1.42625	0.92291	69.8439	0	0	1
NM_001037713	XIAP associated factor 1 [Source:MGI Symbol;Acc:MGI:3772572]	7.6138	6.14934	6.1378	6.33053	10.028	16.486	14.7268	2.90245	2.62614	2.28261	3.49405	1.17811	2.16529	UP	0.000196672	0.0237252	2.51858	13.9925	0.179995	6.55787	0	0	0
NM_010577	integrin alpha 5 (fibronectin receptor alpha) [Source:MGI Symbol;Acc:MGI:96604]	1.81803	1.45042	1.94238	1.60061	0.425624	1.36919	0.566421	0.166695	0.0656736	0.115486	0	0.396854	0	UP	0.000197255	0.0286571	14.6742	5665.21	0.00259023	1.70286	0	0	0
NM_010545	CD74 antigen (invariant polypeptide of major histocompatibility complex, class II antigen-associated) [Source:MGI Symbol;Acc:MGI:96534]	1525.3	1626.17	1238.18	1507.09	2027.4	2613.26	2092.17	7.24752	11.8686	10.0753	101.728	207.337	86.7031	UP	0.000197287	0.00245558	151.5	24.1303	6.27844	1474.19	1	1	1
NM_009702	aquarius [Source:MGI Symbol;Acc:MGI:1276102]	12.0989	11.3243	12.8001	11.9912	4.61707	6.55004	4.7208	7.44645	8.40893	8.40929	3.15175	6.50684	5.26958	UP	0.000200287	0.323004	1.49026	1.46491	1.01731	12.0536	0	0	1
NM_008057	frizzled homolog 7 (Drosophila) [Source:MGI Symbol;Acc:MGI:108570]	4.86345	5.8183	4.57295	4.49694	1.65454	2.94603	4.01569	2.18471	1.48429	1.46386	2.68122	2.66655	1.55374	UP	0.000200769	0.315437	2.88595	2.58443	1.11667	4.93791	0	1	1
NM_008466	karyopherin (importin) alpha 3 [Source:MGI Symbol;Acc:MGI:1100863]	7.93146	7.90392	8.76122	7.48456	3.30855	6.09819	6.47506	5.56015	5.17403	4.84868	2.38058	5.80492	3.67346	UP	0.000201403	0.108441	1.54405	1.76264	0.875987	8.02029	0	1	1
NM_030210	acetoacetyl-CoA synthetase [Source:MGI Symbol;Acc:MGI:1926144]	12.9154	11.9497	10.4299	11.531	3.52092	16.9295	5.57685	4.09318	5.80073	5.55104	1.60493	10.7865	3.57433	UP	0.00020181	0.0690165	2.27383	2.19374	1.03651	11.7065	0	1	1
NM_153774	importin 9 [Source:MGI Symbol;Acc:MGI:1918944]	5.4348	4.942	5.11	5.32295	1.4394	4.63094	1.89644	4.0244	3.85292	3.9248	0.507163	2.8221	1.43141	UP	0.000203979	0.0566134	1.32241	2.83778	0.466001	5.20244	0	0	0
NM_001161839	protein tyrosine phosphatase, receptor type, R [Source:MGI Symbol;Acc:MGI:109559]	17.1806	13.7935	17.5921	15.4878	23.655	18.0646	38.0403	7.5261	7.42651	5.85948	6.59049	19.4155	23.691	UP	0.000204344	0.111472	2.30828	3.58922	0.643114	16.0135	0	1	1
NM_008689	nuclear factor of kappa light polypeptide gene enhancer in B cells 1, p105 [Source:MGI Symbol;Acc:MGI:97312]	20.1098	20.393	18.4063	19.7539	16.9083	18.2614	13.6453	14.6288	15.437	14.8171	14.7037	11.7543	22.443	UP	0.000205028	0.497776	1.31447	1.55359	0.846085	19.6658	0	0	1
NM_008444	kinesin family member 3B [Source:MGI Symbol;Acc:MGI:107688]	7.75545	7.16185	8.30238	7.75145	3.49356	4.05458	3.07415	5.17664	4.33273	4.75711	2.42922	4.57237	4.00037	UP	0.00020627	0.427075	1.62816	1.43812	1.13214	7.74278	0	1	1
NM_023223	cell division cycle 20 [Source:MGI Symbol;Acc:MGI:1859866]	36.9833	39.1926	29.9663	34.3438	3.92435	12.8328	8.09195	11.6723	16.5181	15.2732	0	10.9526	2.34466	UP	0.000207386	0.0374096	2.42419	39244.5	6.17715e-05	35.1215	0	0	0
NM_001045529	microrchidia 3 [Source:MGI Symbol;Acc:MGI:2136841]	9.12181	11.0131	9.42911	9.47167	5.34903	9.52118	5.92875	4.27753	4.78013	5.61986	4.14363	5.81718	4.84178	UP	0.00020789	0.07196	1.99465	1.63672	1.21868	9.75892	0	1	1
NM_026410	cell division cycle associated 5 [Source:MGI Symbol;Acc:MGI:1915099]	9.39412	9.76074	9.15973	8.23991	1.04089	3.68129	2.42124	4.90509	4.17493	5.3843	0.823581	6.05193	1.74108	UP	0.000208491	0.328233	1.8954	1.39063	1.36297	9.13862	0	1	1
NM_001039533	pyridoxal-dependent decarboxylase domain containing 1 [Source:MGI Symbol;Acc:MGI:1920909]	55.2657	60.7666	55.206	53.1378	31.809	76.0485	42.2303	38.7259	36.7301	33.1606	19.4442	47.7189	32.1618	UP	0.000210291	0.0492317	1.54932	1.63591	0.94707	56.094	0	1	1
NM_030601	chloride channel calcium activated 2 [Source:MGI Symbol;Acc:MGI:1931471]	6.87987	5.37852	7.84179	7.46529	1.7376	4.91192	4.65897	1.97864	0.950903	0.937551	0.277263	3.71261	0.607977	UP	0.00021082	0.0666293	5.34582	7.66197	0.697708	6.89137	0	1	1
NM_134010	nucleoporin 107 [Source:MGI Symbol;Acc:MGI:2143854]	9.8279	11.1741	9.5402	9.77081	3.92641	4.67658	4.89582	6.49277	6.48398	5.78584	1.09914	4.15747	3.50375	UP	0.000213571	0.071719	1.61143	3.57202	0.451125	10.0783	0	0	0
NM_020494	DEAD (Asp-Glu-Ala-Asp) box polypeptide 24 [Source:MGI Symbol;Acc:MGI:1351337]	24.7465	24.3245	24.1566	25.4549	11.9758	20.2189	19.4034	18.5871	17.3128	17.1242	8.03789	18.4748	10.5124	UP	0.000214266	0.0741701	1.39581	1.84576	0.756229	24.6706	0	0	1
NM_023671	chloride channel, nucleotide-sensitive, 1A [Source:MGI Symbol;Acc:MGI:109638]	13.4447	13.6609	14.4471	14.4896	5.60807	12.8591	7.15829	9.79141	10.8374	10.2707	2.69288	9.1556	6.72828	UP	0.000215846	0.0700652	1.36027	2.08251	0.653185	14.0106	0	0	1
NM_031182	transcription factor AP4 [Source:MGI Symbol;Acc:MGI:103239]	7.58628	6.52619	6.68722	5.90483	0.835246	5.31174	2.77446	3.09626	2.72028	3.46077	0.491947	4.91249	1.0347	UP	0.000216623	0.105775	2.15882	2.68125	0.805154	6.67613	0	1	1
NM_133888	sphingomyelin phosphodiesterase, acid-like 3B [Source:MGI Symbol;Acc:MGI:1916022]	85.1394	91.9219	75.2113	85.4828	151.768	49.2156	123.955	42.4437	49.7052	51.6319	94.1208	11.0197	82.6481	UP	0.000216744	0.00848493	1.76182	4.46612	0.394487	84.4389	0	0	0
NM_001101431	makorin, ring finger protein 2, opposite strand [Source:MGI Symbol;Acc:MGI:1917541]	39.6099	36.2931	37.5773	40.5971	31.5648	33.9671	35.1569	25.5193	28.388	25.2678	19.9679	30.1894	30.9751	UP	0.000217047	0.0621534	1.45952	1.58077	0.923297	38.5194	0	0	1
NM_010495	inhibitor of DNA binding 1 [Source:MGI Symbol;Acc:MGI:96396]	136.698	118.569	113.397	116.06	117.661	165.781	167.119	71.4067	69.9504	59.1279	107.62	162.923	129.805	UP	0.000217762	0.1259	1.81332	1.28746	1.40844	121.181	0	1	1
NM_001013376	ribonuclease P/MRP 38 subunit [Source:MGI Symbol;Acc:MGI:2443607]	7.04082	6.42828	6.40831	8.06593	0.860804	5.94456	4.70661	2.97223	2.98666	1.92053	0	4.20506	0.300507	UP	0.00021855	0.0799098	2.65971	8609.04	0.000308944	6.98583	0	0	0
NM_026579	DNA segment, Chr 10, Wayne State University 102, expressed [Source:MGI Symbol;Acc:MGI:106381]	8.23721	9.13561	8.80972	8.57196	2.30525	7.41502	2.60797	5.67176	5.62478	5.72231	0.0963785	4.63494	2.31468	UP	0.000219395	0.0720148	1.53158	23.895	0.0640963	8.68862	0	0	0
NM_001030294	olfactomedin 4 [Source:MGI Symbol;Acc:MGI:2685142]	687.891	726.796	697.413	728.283	7.15514	39.3396	33.3183	265.581	297.243	221.551	1.72084	167.189	30.274	UP	0.000220009	0.230788	2.7159	4.15775	0.653215	710.096	0	1	1
NM_013716	GTPase activating protein (SH3 domain) binding protein 1 [Source:MGI Symbol;Acc:MGI:1351465]	35.473	32.1783	36.0358	35.1381	13.2827	50.6189	27.8651	21.7029	18.1794	21.28	5.73182	28.8087	12.0383	UP	0.000220463	0.0338794	1.70233	2.31734	0.734608	34.7063	0	1	1
NM_001081274	phosphogluconate dehydrogenase [Source:MGI Symbol;Acc:MGI:97553]	181.087	200.158	169.377	182.507	121.386	125.334	118.157	111.599	126.649	117.319	93.0753	88.2098	120.756	UP	0.00022128	0.112076	1.54639	1.42086	1.08835	183.282	0	1	1
NM_027871	Rho guanine nucleotide exchange factor (GEF) 3 [Source:MGI Symbol;Acc:MGI:1918954]	3.97462	4.35346	3.4674	3.72893	5.29296	13.5192	10.2395	2.05333	1.94061	1.70011	4.85454	9.82982	8.28407	UP	0.000221499	0.0817375	2.04476	1.37532	1.48675	3.8811	0	1	1
NM_001163332	CTTNBP2 N-terminal like [Source:MGI Symbol;Acc:MGI:1933137]	5.19926	6.5127	6.11087	6.12837	0.134495	4.25361	3.31099	2.69499	3.12591	3.11651	0.137145	3.92312	0.191613	UP	0.000221849	0.182761	2.00988	17.2711	0.116372	5.9878	0	0	0
NM_001083938	ribonuclease T2A [Source:MGI Symbol;Acc:MGI:1915445]	106.881	101.852	98.3668	100.207	83.9117	86.2927	89.7861	69.3192	75.6811	67.9487	44.2362	48.7462	57.0575	UP	0.000222457	0.00156437	1.43452	1.8969	0.756246	101.827	0	0	1
NM_001252476	protein arginine N-methyltransferase 1 [Source:MGI Symbol;Acc:MGI:107846]	61.0016	56.6739	48.6753	53.7291	7.07143	24.3978	21.8342	29.8329	30.928	24.7952	1.92588	19.2419	7.49188	UP	0.000222853	0.0577517	1.92926	3.67165	0.525446	55.02	0	1	1
NM_207105	histocompatibility 2, class II antigen A, beta 1 [Source:MGI Symbol;Acc:MGI:103070]	681.418	778.488	581.443	676.085	925.75	912.479	813.205	16.9349	13.9487	27.287	63.8111	92.2301	69.7347	UP	0.000223363	0.000918118	35.036	14.5076	2.415	679.359	1	1	1
NM_019402	poly(A) binding protein, nuclear 1 [Source:MGI Symbol;Acc:MGI:1859158]	62.4644	60.119	55.7388	63.5796	21.9634	48.1374	37.609	42.701	42.1365	37.6069	20.4194	48.9379	27.1992	UP	0.000224479	0.194935	1.4817	1.38272	1.07158	60.4755	0	0	1
NM_008377	leucine-rich repeats and immunoglobulin-like domains 1 [Source:MGI Symbol;Acc:MGI:107935]	15.1391	15.6906	12.7015	14.7543	2.71627	6.05699	3.49896	6.84766	6.3156	8.34586	0.977075	6.29888	2.38326	UP	0.000225027	0.137422	2.03234	2.77982	0.731105	14.5714	0	1	1
NM_001081215	DEAD (Asp-Glu-Ala-Asp) box polypeptide 60 [Source:MGI Symbol;Acc:MGI:2384570]	11.7142	12.7522	14.2707	11.9054	21.0783	11.1748	26.1062	7.25385	6.66415	5.61394	5.3408	2.6152	5.88492	UP	0.000225472	0.0242967	1.94459	4.43606	0.438359	12.6606	0	0	0
NM_029001	ELOVL family member 7, elongation of long chain fatty acids (yeast) [Source:MGI Symbol;Acc:MGI:1921809]	12.5884	12.5112	14.5577	12.503	11.1739	19.8695	19.8625	8.48405	7.91557	7.18945	4.71338	14.6749	8.86321	UP	0.000226267	0.0251888	1.6584	2.37065	0.699554	13.0401	0	1	1
NM_008879	lymphocyte cytosolic protein 1 [Source:MGI Symbol;Acc:MGI:104808]	6.16708	6.28287	7.07973	6.60986	14.7986	21.9036	10.771	4.40687	4.24271	4.66705	6.03154	8.18306	4.24729	UP	0.000226282	0.0225457	1.47218	2.67668	0.550003	6.53489	0	0	1
NM_030677	glutathione peroxidase 2 [Source:MGI Symbol;Acc:MGI:106609]	755.54	817.168	654.066	761.378	324.061	1210.39	843.799	225.45	241.798	221.999	109.484	534.98	247.857	UP	0.000228332	0.0367413	3.25154	3.40438	0.955105	747.038	0	1	1
NM_009425	tumor necrosis factor (ligand) superfamily, member 10 [Source:MGI Symbol;Acc:MGI:107414]	24.9932	25.7947	30.3416	27.8767	15.8125	19.987	21.1732	16.3937	14.4202	14.1259	12.8276	10.7625	11.1909	UP	0.000228527	0.0396436	1.8192	1.89199	0.961525	27.2516	0	1	1
NM_001081216	pleckstrin homology domain interacting protein [Source:MGI Symbol;Acc:MGI:1932404]	2.80282	2.90374	3.09451	2.79946	1.47315	3.58618	2.21905	1.7454	1.55881	1.40674	0.753873	3.53268	1.64044	UP	0.000229395	0.0781061	1.84679	1.95398	0.945142	2.90013	0	1	1
NM_001045530	cyclin J-like [Source:MGI Symbol;Acc:MGI:2685723]	5.54977	5.72602	5.63261	4.40206	0.848742	3.7305	0.882063	1.80275	2.4007	2.08915	1.82978	2.15892	1.97071	UP	0.000231482	0.433084	2.53987	1.72791	1.46991	5.32761	0	1	1
NM_001081060	solute carrier family 9 (sodium/hydrogen exchanger), member 3 [Source:MGI Symbol;Acc:MGI:105064]	51.068	59.7767	51.0633	57.7045	40.1078	8.82318	22.7851	26.6001	26.1265	28.7522	27.7111	2.77469	30.0199	UP	0.000233526	0.292231	2.0215	3.1798	0.63573	54.9031	0	1	1
NM_009373	transglutaminase 2, C polypeptide [Source:MGI Symbol;Acc:MGI:98731]	60.5611	61.3225	49.1181	56.9314	25.5313	47.0253	48.9287	30.2501	26.9704	25.2696	6.71536	21.138	16.3408	UP	0.000233769	0.0114996	2.07236	3.80188	0.545089	56.9833	0	1	1
NM_144920	pleckstrin homology domain containing, family A member 5 [Source:MGI Symbol;Acc:MGI:1923802]	8.81328	8.07705	7.41268	8.32077	3.55891	5.22735	2.76919	5.2078	4.8536	5.42683	1.59589	5.63918	2.65285	UP	0.000235336	0.260406	1.57976	2.22997	0.708421	8.15594	0	1	1
NM_008434	potassium voltage-gated channel, subfamily Q, member 1 [Source:MGI Symbol;Acc:MGI:108083]	30.4398	31.3978	26.8989	29.8174	4.95472	25.7195	9.93701	14.1363	15.2891	17.9889	1.17912	19.0807	5.59134	UP	0.000240957	0.0151017	1.87528	4.20178	0.446307	29.6385	0	0	0
NM_001145164	T cell specific GTPase 2 [Source:MGI Symbol;Acc:MGI:3710083]	5.17947	6.74374	6.47198	6.95327	2.88284	13.075	6.1205	0.15514	0.156982	0	0.575597	0.39024	0.566973	UP	0.000241136	0.077508	60.8525	33.4967	1.81667	6.33711	0	1	1
NM_009259	sialophorin [Source:MGI Symbol;Acc:MGI:98384]	0.609799	0.841713	0.62424	0.704924	2.95892	5.00093	2.36803	0.0982404	0.154762	0.203488	0.931935	0.133471	0.698428	UP	0.00024182	0.0529974	4.56622	37.441	0.121958	0.695169	0	0	0
NM_026472	nucleolar protein interacting with the FHA domain of MKI67 [Source:MGI Symbol;Acc:MGI:1915199]	24.8709	26.9211	21.712	23.8364	6.39452	17.5933	14.2848	12.3502	13.1797	9.66063	3.59303	16.0668	4.52978	UP	0.000242072	0.103895	2.07456	3.15348	0.657864	24.3351	0	1	1
NM_011150	lectin, galactoside-binding, soluble, 3 binding protein [Source:MGI Symbol;Acc:MGI:99554]	156.069	167.329	143.543	159.591	122.546	152.922	141.616	113.997	102.565	103.237	110.344	57.2889	83.8495	UP	0.000242472	0.0746508	1.46936	2.66931	0.550463	156.633	0	0	1
NM_001243761	class II transactivator [Source:MGI Symbol;Acc:MGI:108445]	8.62826	8.10263	6.46934	7.48892	1.84316	3.00226	3.04771	0.141332	0.279202	0.246079	1.11641	0.579585	0.65584	UP	0.000242478	0.0404899	34.513	5.1793	6.66365	7.67229	1	1	1
NM_001081341	S phase cyclin A-associated protein in the ER [Source:MGI Symbol;Acc:MGI:1925976]	1.95552	1.94092	2.10014	1.86417	0.876314	1.30811	1.35042	0.61757	0.865398	0.61994	0.254162	1.26187	1.07372	UP	0.000243295	0.100243	2.80327	3.44689	0.813275	1.96519	0	1	1
NM_025546	ribosomal L1 domain containing 1 [Source:MGI Symbol;Acc:MGI:1913659]	45.4472	37.8731	48.1013	44.6998	12.4607	37.6926	26.4731	22.9815	24.4875	19.3715	1.5213	30.6234	8.76059	UP	0.000244748	0.0309801	1.97621	8.19035	0.241285	44.0304	0	0	0
NM_145445	eukaryotic translation initiation factor 2B, subunit 2 beta [Source:MGI Symbol;Acc:MGI:2145118]	23.0212	23.3093	20.6372	23.0367	12.293	11.4802	11.9574	15.8973	15.4692	17.0917	9.33931	15.0832	16.1498	UP	0.000245763	0.276997	1.39302	1.31626	1.05832	22.5011	0	0	1
NM_178607	ring finger protein 24 [Source:MGI Symbol;Acc:MGI:1261771]	2.03116	1.97089	2.42844	2.16556	2.08227	3.19001	1.86209	1.22924	0.969014	0.94499	2.54863	3.17377	3.54343	UP	0.000245822	0.147372	2.05098	1.00512	2.04054	2.14901	1	1	1
NM_029933	B cell CLL/lymphoma 9 [Source:MGI Symbol;Acc:MGI:1924828]	5.13273	6.14194	5.60368	6.25795	1.44206	4.17552	1.78314	3.11636	2.64241	3.39874	0.709566	3.20663	1.71491	UP	0.000246013	0.0800822	1.89483	2.03217	0.93242	5.78408	0	1	1
NM_176846	exophilin 5 [Source:MGI Symbol;Acc:MGI:2443248]	6.05667	6.54485	6.52775	6.0762	4.2428	9.58637	6.94678	4.46348	4.91764	4.77481	2.84067	6.22326	4.09478	UP	0.000246903	0.0247799	1.33541	1.69648	0.787167	6.30137	0	0	1
NM_181589	cytoskeleton associated protein 2-like [Source:MGI Symbol;Acc:MGI:1917716]	9.20311	8.23588	10.5996	10.1461	1.02695	4.54659	2.75541	4.91307	4.28742	3.74509	0.16241	4.65614	0.67316	UP	0.000247757	0.137152	2.2122	6.31992	0.350035	9.54617	0	0	0
NM_001100109	signal recognition particle 54B [Source:MGI Symbol;Acc:MGI:3714357]	40.7556	38.0863	42.0442	41.4366	35.6197	33.8164	35.4295	19.2956	17.9306	14.2905	10.7247	18.5118	18.6321	UP	0.00024776	0.0118598	2.36315	3.32126	0.711523	40.5807	0	1	1
NM_007806	cytochrome b-245, alpha polypeptide [Source:MGI Symbol;Acc:MGI:1316658]	87.3063	91.3127	70.6222	83.6648	50.4074	122.857	71.4117	24.0293	20.1633	23.1582	6.41232	79.5722	38.3773	UP	0.000248207	0.00385316	3.70714	7.86092	0.471591	83.2265	0	0	0
NM_011623	topoisomerase (DNA) II alpha [Source:MGI Symbol;Acc:MGI:98790]	45.9546	43.7733	49.2138	46.3846	6.53905	27.7231	15.3576	20.7238	19.6891	14.7371	0.0960965	20.0285	3.3466	UP	0.000248779	0.017731	2.52029	67.977	0.0370757	46.3316	0	0	0
NM_197944	hematopoietic SH2 domain containing [Source:MGI Symbol;Acc:MGI:2676364]	4.46421	4.06998	4.22417	4.68831	1.04091	1.56084	1.85646	1.02502	1.60538	0.897786	0.740245	1.81764	1.69465	UP	0.000254225	0.361028	3.70848	1.40611	2.63739	4.36167	1	1	1
NM_011655	tubulin, beta 5 class I [Source:MGI Symbol;Acc:MGI:107812]	85.1764	92.7053	78.1801	85.4325	13.7181	67.2742	32.5168	49.2427	48.6005	46.1602	4.43174	39.2918	13.82	UP	0.000254717	0.0372354	1.77857	3.09537	0.574591	85.3736	0	1	1
NM_025777	dual oxidase maturation factor 2 [Source:MGI Symbol;Acc:MGI:1914061]	29.1895	32.7844	23.9436	26.7412	4.08414	89.027	41.851	0.501714	0.196872	1.34277	0	11.4334	1.24579	UP	0.00025591	0.0973584	41.3852	40842.4	0.00101329	28.1647	0	0	0
NM_001081181	RIKEN cDNA 9430016H08 gene [Source:MGI Symbol;Acc:MGI:1915365]	19.1921	17.8584	17.0718	17.0861	9.00691	14.2185	7.01822	10.2628	12.1859	10.8946	7.73684	16.1738	7.49531	UP	0.00025612	0.359013	1.6017	1.16416	1.37585	17.8021	0	1	1
NM_008371	interleukin 7 [Source:MGI Symbol;Acc:MGI:96561]	1.36038	1.16354	1.60186	1.35558	0.936178	0.903193	1.39936	0.153008	0.240723	0.208929	0	0.930942	0	UP	0.00025766	0.104362	6.81856	13994.6	0.000487228	1.37034	0	0	0
NM_144835	HEAT repeat containing 1 [Source:MGI Symbol;Acc:MGI:2442524]	3.80725	4.47843	3.73252	4.01337	1.07848	3.40044	2.25232	2.11049	2.53788	2.09713	0.515052	1.65539	0.788252	UP	0.000258591	0.0358909	1.78244	2.85712	0.623858	4.00789	0	1	1
NM_053181	pyridoxal-dependent decarboxylase domain containing 1 [Source:MGI Symbol;Acc:MGI:1920909]	28.8083	28.1636	25.6732	27.2266	10.9154	23.4383	11.392	17.3845	17.5731	17.1791	9.55136	14.3348	16.6163	UP	0.000258629	0.356997	1.58053	1.63506	0.96665	27.4679	0	1	1
NM_010718	LIM motif-containing protein kinase 2 [Source:MGI Symbol;Acc:MGI:1197517]	21.3075	26.2151	22.5614	23.5222	5.02597	7.55353	2.70136	13.1101	12.0155	14.3221	2.29479	8.18845	9.05354	UP	0.000263017	0.323062	1.77968	2.19011	0.812599	23.4016	0	1	1
NM_213614	septin 5 [Source:MGI Symbol;Acc:MGI:1195461]	193.804	202.429	173.318	198.582	120.352	332.067	224.254	109.132	113.965	116.67	100.198	237.423	186.094	UP	0.000263042	0.0755067	1.69557	1.39863	1.21231	192.033	0	1	1
NM_026170	endoplasmic reticulum-golgi intermediate compartment (ERGIC) 1 [Source:MGI Symbol;Acc:MGI:1914708]	26.4777	29.9752	26.0544	28.144	6.90065	16.4253	10.4863	20.1223	18.0867	18.4404	3.75094	15.7142	6.29518	UP	0.000263619	0.0606671	1.46495	1.83969	0.796301	27.6628	0	0	1
NM_009879	intraflagellar transport 81 [Source:MGI Symbol;Acc:MGI:1098597]	0.618765	0.82472	0.847291	0.912786	0.193566	0	0.379313	0.252941	0.0995495	0.0868267	0	0.428492	0.449401	UP	0.000264235	0.31478	5.46605	1936.66	0.00282241	0.800891	0	0	0
NM_021392	adaptor-related protein complex AP-4, mu 1 [Source:MGI Symbol;Acc:MGI:1337063]	7.91843	9.24026	7.97107	8.8469	1.64032	5.42392	2.54598	5.06407	4.51845	3.8667	5.5308	6.02789	5.22725	UP	0.000265971	0.0651301	1.8947	0.899806	2.10568	8.49417	1	1	1
NM_009870	cyclin-dependent kinase 4 [Source:MGI Symbol;Acc:MGI:88357]	109.911	121.054	103.14	108.659	22.9565	59.2198	45.927	63.7951	67.8248	64.2327	12.8068	59.1518	24.2355	UP	0.000267583	0.11537	1.69552	1.89503	0.894723	110.691	0	1	1
NM_025824	basic leucine zipper and W2 domains 1 [Source:MGI Symbol;Acc:MGI:1914132]	77.6303	78.0323	88.2819	76.908	43.0979	54.1656	49.9053	49.1466	50.3254	46.8826	29.4723	62.8585	39.8068	UP	0.000267606	0.272318	1.64422	1.46232	1.12439	80.2131	0	1	1
NM_178918	UTP15, U3 small nucleolar ribonucleoprotein, homolog (yeast) [Source:MGI Symbol;Acc:MGI:2145443]	5.19258	5.4652	6.16773	5.63221	1.23714	4.24494	4.4507	2.5127	3.04007	3.29063	0.330639	2.98933	1.27618	UP	0.000269715	0.0638449	1.90459	3.74083	0.509134	5.61443	0	1	1
NM_025279	heterogeneous nuclear ribonucleoprotein K [Source:MGI Symbol;Acc:MGI:99894]	73.8872	66.9333	72.4514	74.1812	48.8843	71.8612	70.6425	46.5618	46.9886	52.6663	30.6092	61.9245	36.1208	UP	0.00027066	0.0506821	1.47445	1.95573	0.753916	71.8633	0	0	1
NM_146089	HAUS augmin-like complex, subunit 1 [Source:MGI Symbol;Acc:MGI:2385076]	14.4867	17.4783	13.0975	13.4264	1.10692	9.38587	2.96273	4.80615	5.63276	3.66128	0	8.06862	2.47338	UP	0.000270754	0.0298241	3.11102	11070.2	0.000281027	14.6222	0	0	0
NM_010476	hydroxysteroid (17-beta) dehydrogenase 7 [Source:MGI Symbol;Acc:MGI:1330808]	5.37243	6.56307	6.52551	6.41099	4.50066	9.26097	3.98923	2.93754	3.75381	3.24791	1.83297	7.34706	4.79911	UP	0.000270773	0.178026	1.87677	2.45531	0.764372	6.218	0	1	1
NM_008907	peptidylprolyl isomerase A [Source:MGI Symbol;Acc:MGI:97749]	521.806	564.512	495.353	569.303	257.266	683.885	531.924	339.935	364.747	385.566	116.824	565.323	194.865	UP	0.000271733	0.051804	1.47969	2.7297	0.54207	537.744	0	0	1
NM_009687	apurinic/apyrimidinic endonuclease 1 [Source:MGI Symbol;Acc:MGI:88042]	48.886	46.2317	40.401	40.6239	2.73009	16.9273	12.5311	18.334	21.0538	20.2459	0.413391	23.3842	3.80895	UP	0.000272725	0.380802	2.2153	6.60278	0.33551	44.0356	0	0	0
NM_053196	sideroflexin 2 [Source:MGI Symbol;Acc:MGI:2137678]	2.47341	2.25856	2.46482	2.95256	0.765739	0.606264	0.9971	0.923426	1.27234	0.873725	0.4754	1.40926	0.205113	UP	0.000274063	0.430762	2.47975	4.85934	0.510306	2.53734	0	1	1
NM_028705	hect domain and RLD 3 [Source:MGI Symbol;Acc:MGI:1921248]	5.62359	4.96213	4.94817	5.46315	1.25305	2.59499	0.956275	3.2201	2.65852	3.24467	2.79864	1.04363	1.69028	UP	0.000277781	0.408979	1.72608	2.48636	0.694221	5.24926	0	1	1
NM_016681	checkpoint kinase 2 [Source:MGI Symbol;Acc:MGI:1355321]	9.1112	8.50003	10.0945	10.476	2.51486	5.131	3.99028	5.44461	4.14739	5.09303	0.307276	3.79003	1.0876	UP	0.000277938	0.0207035	1.95001	8.18203	0.238329	9.54543	0	0	0
NM_030676	nuclear receptor subfamily 5, group A, member 2 [Source:MGI Symbol;Acc:MGI:1346834]	7.4459	7.05848	6.5946	6.22386	0.000820414	11.0537	0.000636581	3.91597	3.57478	4.41805	0.000797247	1.76011	0.00117862	UP	0.000278254	0.211341	1.72074	6.27982	0.274011	6.83071	0	0	0
NM_183165	pyridine nucleotide-disulphide oxidoreductase domain 1 [Source:MGI Symbol;Acc:MGI:2676395]	13.9551	15.6737	16.058	14.289	11.578	13.2566	11.7924	9.97905	10.0866	8.65342	6.42373	9.67612	10.2506	UP	0.000279739	0.0409517	1.56627	1.80237	0.869005	14.9939	0	1	1
NM_172671	leucine-rich repeat-containing G protein-coupled receptor 4 [Source:MGI Symbol;Acc:MGI:1891468]	24.7778	29.1934	26.2396	22.6552	6.16663	19.1811	10.9714	10.8581	10.3598	14.0411	5.15592	19.9676	7.31616	UP	0.000280347	0.210852	2.18807	1.4996	1.4591	25.7165	0	1	1
NM_013538	cell division cycle associated 3 [Source:MGI Symbol;Acc:MGI:1315198]	62.1665	64.1204	60.7338	66.785	8.6227	42.2599	20.5692	30.3846	28.303	22.5955	0.597638	23.2332	7.6965	UP	0.000281294	0.0263666	2.34186	14.4257	0.162339	63.4514	0	0	0
NM_001004436	wings apart-like homolog (Drosophila) [Source:MGI Symbol;Acc:MGI:2675859]	24.7586	26.8754	26.7879	24.2794	19.0899	16.9662	17.2637	18.1352	18.6595	19.2745	13.75	15.8429	19.0637	UP	0.000281394	0.265723	1.37376	1.38835	0.989492	25.6753	0	0	1
NM_153546	membrane bound O-acyltransferase domain containing 1 [Source:MGI Symbol;Acc:MGI:2387184]	3.14954	2.53796	2.38125	2.88909	0.926588	8.64234	2.91682	0.389218	0.510572	0.534059	0.177484	6.50371	0.645393	UP	0.000282958	0.0358156	5.7307	5.21831	1.09819	2.73946	0	1	1
NM_013515	stomatin [Source:MGI Symbol;Acc:MGI:95403]	60.4978	59.5376	63.7646	61.6027	59.1322	96.8188	111.404	23.2709	21.4542	16.3649	17.8132	50.7462	37.7982	UP	0.000285259	0.0167075	3.01279	3.31956	0.907588	61.3507	0	1	1
NM_001164804	coronin, actin binding protein 2A [Source:MGI Symbol;Acc:MGI:1345966]	152.518	147.404	141.687	154.278	128.527	149.801	165.41	119.623	119.917	125.415	71.6786	123.573	133.087	UP	0.000285392	0.0271989	1.22458	1.7931	0.682938	148.972	0	0	1
NM_146012	CTD (carboxy-terminal domain, RNA polymerase II, polypeptide A) small phosphatase 2 [Source:MGI Symbol;Acc:MGI:1098748]	33.7673	34.4404	30.9649	31.5368	21.1124	27.0344	27.7361	20.6532	23.8272	21.993	20.8562	38.244	25.2364	UP	0.000285918	0.287568	1.47475	1.09905	1.34184	32.6773	0	0	1
NM_001205101	predicted gene 13212 [Source:MGI Symbol;Acc:MGI:3651014]	1.51306	1.32236	1.08579	1.06273	0.331925	0.69563	0.745855	0.0797493	0.28172	0.240689	0.637335	0.692908	0.198055	UP	0.000286516	0.387183	6.205	3.7645	1.64829	1.24599	0	1	1
NM_144544	RIKEN cDNA 2210407C18 gene [Source:MGI Symbol;Acc:MGI:1925604]	668.491	758.301	683.193	648.407	780.199	67.8923	211.084	457.851	484.386	431.563	221.149	23.7804	182.766	UP	0.000286818	0.175348	1.50589	3.52793	0.426848	689.598	0	0	0
NM_009104	ribonucleotide reductase M2 [Source:MGI Symbol;Acc:MGI:98181]	15.2248	16.6216	16.7627	15.5031	6.72443	14.2711	10.9272	10.9079	9.26747	9.56369	0.95185	9.73319	1.87421	UP	0.000287724	0.0204566	1.61686	7.06395	0.228889	16.0281	0	0	0
NM_133983	CD276 antigen [Source:MGI Symbol;Acc:MGI:2183926]	2.46127	2.15241	1.96701	2.6429	0.356618	0.535282	0.306168	0.698857	0.733637	0.961597	0	0.631967	0.082789	UP	0.000288401	0.176862	2.88925	3567.18	0.000809953	2.3059	0	0	0
NM_007509	ATPase, H+ transporting, lysosomal V1 subunit B2 [Source:MGI Symbol;Acc:MGI:109618]	40.4132	41.808	39.7988	38.5409	37.5371	38.4969	29.7473	32.8606	32.9706	34.5164	27.0489	35.1616	36.8735	UP	0.000288635	0.352545	1.20003	1.38775	0.864735	40.1402	0	0	1
NM_025602	coiled-coil domain containing 59 [Source:MGI Symbol;Acc:MGI:1289302]	26.5191	23.778	26.1885	24.1808	17.6305	28.1226	19.9393	15.9848	13.7505	12.9748	9.39582	15.8646	11.8828	UP	0.000288908	0.0100763	1.76772	1.87641	0.942076	25.1666	0	1	1
NM_144731	UDP-N-acetyl-alpha-D-galactosamine: polypeptide N-acetylgalactosaminyltransferase 7 [Source:MGI Symbol;Acc:MGI:1349449]	15.0032	17.2852	17.4977	18.3991	5.92193	9.40452	7.71328	9.39891	10.7621	9.71543	5.76587	5.97443	6.92843	UP	0.000289755	0.141758	1.71167	1.57412	1.08738	17.0463	0	1	1
NM_020007	muscleblind-like 1 (Drosophila) [Source:MGI Symbol;Acc:MGI:1928482]	7.90595	8.93984	9.00322	9.49137	2.75433	4.87147e-09	0.000276364	4.1958	4.33007	4.10399	1.71564	1.3544	1.71404	UP	0.000290379	0.257783	2.09859	1.60539	1.30722	8.83509	0	1	1
NM_007754	carboxypeptidase D [Source:MGI Symbol;Acc:MGI:107265]	10.1177	9.42445	11.1744	10.7711	8.20836	13.9923	6.82929	6.77963	7.08956	6.15061	6.05421	13.2678	6.03697	UP	0.000291601	0.0597117	1.55424	1.3558	1.14636	10.3719	0	1	1
NM_033320	glucuronyl C5-epimerase [Source:MGI Symbol;Acc:MGI:2136405]	5.99172	7.42629	6.65816	6.17502	2.56505	4.71892	2.1053	3.13902	3.89604	3.4287	0.906103	5.01984	2.28815	UP	0.000292375	0.299963	1.88155	2.83066	0.664706	6.5628	0	1	1
NM_029497	URB1 ribosome biogenesis 1 homolog (S. cerevisiae) [Source:MGI Symbol;Acc:MGI:2146468]	1.17548	0.89577	1.03362	1.01094	0.371168	1.06681	0.864114	0.5326	0.49638	0.405525	0.337974	1.02414	0.413369	UP	0.000292896	0.165138	2.15162	2.09015	1.02941	1.02895	0	1	1
NM_178625	transmembrane protein 209 [Source:MGI Symbol;Acc:MGI:1919899]	5.97524	6.19398	6.92906	5.88884	1.32928	3.20675	2.42783	3.58119	2.64918	2.91661	0.298479	3.75626	1.23429	UP	0.000294005	0.210498	2.04877	4.45236	0.460153	6.24678	0	0	0
NM_144874	cytochrome c oxidase assembly protein 15 [Source:MGI Symbol;Acc:MGI:1920112]	14.5665	14.4163	14.3208	15.1531	6.24829	6.62582	6.55165	9.59048	8.56997	9.58993	2.26869	5.93692	4.35017	UP	0.000294198	0.068854	1.57988	2.75406	0.573655	14.6142	0	1	1
NM_175465	SEC14 and spectrin domains 1 [Source:MGI Symbol;Acc:MGI:1916262]	5.3379	4.49444	5.64495	5.32026	1.64391	3.46092	1.85709	2.66019	2.69333	3.16504	1.72211	3.61946	2.26011	UP	0.000295614	0.0803479	1.83105	0.956199	1.91493	5.19939	0	1	1
NM_023258	PYD and CARD domain containing [Source:MGI Symbol;Acc:MGI:1931465]	166.346	176.153	143.186	158.112	53.2597	161.236	117.442	76.3412	92.9932	96.507	15.1242	109.955	37.9112	UP	0.000297717	0.0219736	1.8163	3.52147	0.515778	160.949	0	1	1
NM_008566	minichromosome maintenance deficient 5, cell division cycle 46 (S. cerevisiae) [Source:MGI Symbol;Acc:MGI:103197]	21.1438	20.7592	17.2389	20.1666	2.64286	10.1302	5.23309	11.9745	11.0864	9.3684	0.04946	8.85968	1.91718	UP	0.000297963	0.0286439	1.83418	53.3285	0.034394	19.8271	0	0	0
NM_001029844	vaccinia related kinase 1 [Source:MGI Symbol;Acc:MGI:1261847]	4.98899	4.94585	6.00413	5.16699	1.74111	5.25623	3.16103	2.80882	2.44542	1.92861	0.643485	3.31061	1.42636	UP	0.000298552	0.0123347	2.20374	2.70549	0.814544	5.27649	0	1	1
NM_011119	proliferation-associated 2G4 [Source:MGI Symbol;Acc:MGI:894684]	69.5516	69.2123	61.0703	70.3219	16.2619	57.3591	35.0914	46.3232	47.6624	43.7924	8.19709	42.8505	15.8443	UP	0.000298754	0.0250091	1.4706	2.21476	0.664003	67.539	0	0	1
NM_026301	ring finger protein 125 [Source:MGI Symbol;Acc:MGI:1914914]	9.22903	10.6965	10.8589	12.4599	8.46493	2.21657	6.85237	2.46802	3.14313	2.65218	2.96396	1.44017	3.49905	UP	0.000299247	0.0715666	3.92485	2.85589	1.3743	10.8111	0	1	1
NM_027994	cullin associated and neddylation disassociated 1 [Source:MGI Symbol;Acc:MGI:1261820]	9.01524	10.0399	9.23619	9.11124	6.37509	7.80584	7.38188	6.97268	7.30977	6.88425	5.06514	6.82429	4.65297	UP	0.000299715	0.0445697	1.32528	1.58648	0.835362	9.35064	0	0	1
NM_010881	nuclear receptor coactivator 1 [Source:MGI Symbol;Acc:MGI:1276523]	6.40025	6.19616	7.18369	6.4987	4.22782	4.20879	5.06287	4.57432	4.22135	4.55103	3.19282	4.68162	3.04669	UP	0.000300199	0.178502	1.47669	1.66174	0.888642	6.5697	0	0	1
NM_172260	centrosomal protein 68 [Source:MGI Symbol;Acc:MGI:2667663]	2.7833	3.19527	2.62756	2.76914	0.615508	1.13855	0.569479	1.43105	1.66204	1.77716	0.0348136	1.02537	0.37496	UP	0.000300542	0.0882051	1.7517	17.6323	0.0993461	2.84382	0	0	0
NM_134163	muscleblind-like 3 (Drosophila) [Source:MGI Symbol;Acc:MGI:2444912]	2.75445	2.18361	2.63351	2.61604	0.899903	1.73727	1.1519	1.43302	1.45324	1.17351	0.286338	1.70526	0.436988	UP	0.000304529	0.0833666	1.88199	3.14205	0.598968	2.5469	0	1	1
NM_013552	hyaluronan mediated motility receptor (RHAMM) [Source:MGI Symbol;Acc:MGI:104667]	7.55647	9.66382	9.37314	8.38063	0.955176	5.06972	2.57389	3.27405	2.87392	2.78072	0	2.41574	0.86464	UP	0.000307666	0.034493	2.93772	9552.76	0.000307525	8.74351	0	0	0
NM_001164787	small proline-rich protein 2A2 [Source:MGI Symbol;Acc:MGI:3845026]	275.689	319.847	238.57	303.124	124.941	363.991	179.655	94.0063	97.5619	75.2742	204.482	313.253	228.003	UP	0.0003111	0.289916	3.19635	1.16197	2.7508	284.308	1	1	1
NM_027808	alpha-kinase 1 [Source:MGI Symbol;Acc:MGI:1918731]	5.2792	5.17847	6.8962	6.05581	5.59626	6.208	6.74157	0.90678	0.595526	0.629253	0.768358	4.52631	1.82719	UP	0.000311134	0.034955	8.2358	7.28258	1.13089	5.85242	0	1	1
NM_009085	polymerase (RNA) I polypeptide C [Source:MGI Symbol;Acc:MGI:103288]	23.6805	22.1286	23.9532	26.1255	12.4686	15.6138	11.9194	16.1508	16.0051	13.7991	4.96909	20.4712	13.3556	UP	0.000311422	0.461533	1.56492	2.5092	0.623671	23.9719	0	1	1
NM_001024230	predicted gene 5431 [Source:MGI Symbol;Acc:MGI:3645205]	11.3128	10.6172	14.3813	11.8643	10.9496	18.01	24.9657	2.69843	1.97589	1.9104	4.05945	1.02064	2.4678	UP	0.000311648	0.0386923	5.487	17.6442	0.310981	12.0439	0	0	0
NM_010162	exostoses (multiple) 1 [Source:MGI Symbol;Acc:MGI:894663]	23.0746	22.3247	21.9824	21.3134	17.528	31.2231	27.9362	11.394	13.6131	12.1867	4.73731	14.7459	9.9165	UP	0.000313237	0.00477312	1.7885	3.69993	0.483387	22.1738	0	0	0
NM_022315	SPARC related modular calcium binding 2 [Source:MGI Symbol;Acc:MGI:1929881]	30.5055	36.1943	29.5092	29.4015	2.83159	9.58395	7.40072	15.4633	18.3071	14.4552	0.361388	15.8436	2.72367	UP	0.000313356	0.468734	1.95348	7.83343	0.249377	31.4026	0	0	0
NM_001101605	predicted gene 14446 [Source:MGI Symbol;Acc:MGI:3650685]	79.7331	104.94	89.1773	88.5684	97.5073	167.055	250.458	12.7907	13.6604	12.2231	19.7282	3.10722	15.4688	UP	0.000314124	0.0364869	7.02826	53.7618	0.13073	90.6047	0	0	0
NM_173434		0.694633	0.729582	0.889599	0.720445	0.671405	1.41289	0.668043	0.118526	0.103584	0.107783	0.594554	0.133486	0.25259	UP	0.00031507	0.120408	6.89292	10.5774	0.651666	0.758565	0	1	1
NM_001159627	hephaestin [Source:MGI Symbol;Acc:MGI:1332240]	2.76683	2.78773	2.18736	3.0262	0.000185639	0.000164538	0.000171503	0.0110208	0.000100642	0.000637353	0.000931052	0.0617582	0.00118322	UP	0.000315107	0.203151	669.751	0.277036	2417.56	2.69203	1	1	1
NM_008608	matrix metallopeptidase 14 (membrane-inserted) [Source:MGI Symbol;Acc:MGI:101900]	12.0226	13.1714	12.0984	11.9083	4.66441	2.90491	2.6047	7.76731	8.79554	7.64489	3.82522	2.06254	2.3725	UP	0.000316114	0.0439928	1.52432	1.40839	1.08231	12.3002	0	1	1
NM_019642	ribophorin II [Source:MGI Symbol;Acc:MGI:98085]	119.141	124.594	107.415	118.558	77.5493	118.545	87.7066	77.6474	85.0964	73.2533	43.104	85.978	60.9872	UP	0.000318701	0.00274907	1.49273	1.79912	0.829703	117.427	0	0	1
NM_019836	nitric oxide associated 1 [Source:MGI Symbol;Acc:MGI:1914306]	9.93518	9.71191	8.81858	9.41259	3.20744	5.42852	5.15091	5.13326	5.99008	6.14534	0.52392	7.38009	1.76425	UP	0.000320396	0.249234	1.64509	6.12103	0.26876	9.46956	0	0	0
NM_013528	glutamine fructose-6-phosphate transaminase 1 [Source:MGI Symbol;Acc:MGI:95698]	58.8889	57.7502	68.3195	60.6715	55.1164	107.894	74.9141	40.5369	37.6158	33.2354	27.215	79.332	52.6325	UP	0.000321404	0.0028565	1.65388	2.02522	0.816642	61.4075	0	1	1
NM_008568	minichromosome maintenance deficient 7 (S. cerevisiae) [Source:MGI Symbol;Acc:MGI:1298398]	12.5086	15.6715	13.0462	14.6803	2.02065	8.36945	5.11465	5.23183	6.23485	7.56819	0.502486	6.53469	2.59029	UP	0.000322649	0.0111129	2.20278	4.0207	0.547859	13.9767	0	1	1
NM_008251	high mobility group nucleosomal binding domain 1 [Source:MGI Symbol;Acc:MGI:96120]	71.2431	59.9291	75.3665	62.5436	9.69219	54.2836	34.3415	37.3082	33.187	29.2898	1.51485	40.1537	10.4237	UP	0.000325581	0.0391991	2.02246	6.39776	0.31612	67.2706	0	0	0
NM_025883	zinc finger, DHHC domain containing 6 [Source:MGI Symbol;Acc:MGI:1914230]	17.346	20.4252	19.537	19.3649	8.99769	12.7303	8.31927	12.7218	13.6035	12.4053	5.73058	12.8643	7.89956	UP	0.000325636	0.188896	1.48474	1.57011	0.945626	19.1683	0	0	1
NM_178645	bleomycin hydrolase [Source:MGI Symbol;Acc:MGI:1345186]	22.5318	25.1842	23.7047	26.0809	8.23662	25.3746	12.7688	16.238	16.3288	13.8745	4.23993	27.723	8.37823	UP	0.00032567	0.226966	1.57459	1.94261	0.810555	24.3754	0	1	1
NM_001112711	G protein-coupled receptor kinase 6 [Source:MGI Symbol;Acc:MGI:1347078]	22.018	27.2099	19.8954	21.3719	6.87005	16.1992	12.1933	8.19575	7.78998	5.48457	3.37024	12.0683	7.06291	UP	0.000326753	0.00611287	3.16115	2.03841	1.55079	22.6238	0	1	1
NM_008892	polymerase (DNA directed), alpha 1 [Source:MGI Symbol;Acc:MGI:99660]	4.7751	5.17281	4.18788	4.04314	0.516793	1.55175	1.73601	2.02329	2.28597	1.78153	0	1.79166	0.431731	UP	0.00032932	0.179307	2.23843	5168.93	0.000433055	4.54473	0	0	0
NM_027123	FAST kinase domains 3 [Source:MGI Symbol;Acc:MGI:1916827]	4.18752	4.54818	5.03574	4.44517	1.97038	2.37611	1.14075	2.57675	2.40655	2.41492	0.510116	3.04628	1.14398	UP	0.000330268	0.358625	1.84669	3.86205	0.478163	4.55415	0	0	0
NM_025813	major facilitator superfamily domain containing 1 [Source:MGI Symbol;Acc:MGI:1914118]	16.3988	15.965	16.7393	16.6002	9.77225	17.4202	11.0553	10.7664	9.95305	9.54279	6.11519	15.5259	9.96489	UP	0.000332277	0.0499741	1.62834	1.59802	1.01898	16.4258	0	1	1
NM_054102	influenza virus NS1A binding protein [Source:MGI Symbol;Acc:MGI:2152389]	100.885	97.5956	114.092	104.212	49.2253	110.998	75.9182	70.9818	66.5785	59.0157	27.1324	113.953	55.0081	UP	0.00033244	0.121729	1.59016	1.81426	0.876481	104.196	0	1	1
NM_013672	trans-acting transcription factor 1 [Source:MGI Symbol;Acc:MGI:98372]	12.4855	12.7609	13.9296	12.8503	8.40134	10.8198	8.97804	9.24355	9.62432	9.41303	6.44638	14.078	8.77967	UP	0.000333897	0.416174	1.37972	1.30326	1.05867	13.0066	0	0	1
NM_176999	ATPase, class V, type 10B [Source:MGI Symbol;Acc:MGI:2442688]	24.3253	25.3526	23.5089	25.6339	37.5399	31.5105	28.5271	10.9376	12.764	13.8325	22.7592	15.3448	17.5677	UP	0.000336037	0.0060973	1.97461	2.05349	0.961588	24.7052	0	1	1
NM_026030	eukaryotic translation initiation factor 2, subunit 2 (beta) [Source:MGI Symbol;Acc:MGI:1914454]	22.0768	22.8877	25.8785	22.6042	11.4329	47.0575	24.1084	11.888	13.4955	15.0079	9.07989	30.6276	8.76651	UP	0.000336392	0.0641551	1.73515	2.75004	0.630956	23.3618	0	1	1
NM_011960	poly (ADP-ribose) glycohydrolase [Source:MGI Symbol;Acc:MGI:1347094]	7.69338	8.15887	8.58848	7.12899	5.24875	5.58284	4.60065	5.30488	4.99643	4.62318	4.6653	5.35645	5.62909	UP	0.000339071	0.447583	1.58646	1.12506	1.41011	7.89243	0	1	1
NM_001015507	Vpr (HIV-1) binding protein [Source:MGI Symbol;Acc:MGI:2445220]	5.92454	7.12819	6.9316	6.51286	3.10802	8.46061	3.87248	3.94458	4.00528	4.50864	2.57037	3.4613	3.13855	UP	0.000339415	0.143751	1.59511	2.4443	0.652584	6.6243	0	1	1
NM_001025438	calcium/calmodulin-dependent protein kinase II, delta [Source:MGI Symbol;Acc:MGI:1341265]	23.6853	21.5567	20.7872	20.0256	14.0051	15.8068	20.646	14.0944	13.6527	11.6286	9.95205	24.0673	16.6491	UP	0.00033958	0.493941	1.63911	1.40725	1.16475	21.5137	0	1	1
NM_025829	eukaryotic translation initiation factor 4E member 3 [Source:MGI Symbol;Acc:MGI:1914142]	6.94082	5.23146	7.09979	7.08513	8.67062	8.14314	9.89061	1.20385	2.36763	2.46705	1.84329	4.68064	3.95562	UP	0.000341164	0.0164639	3.27351	4.70368	0.695947	6.5893	0	1	1
NM_029394	sorting nexing 24 [Source:MGI Symbol;Acc:MGI:1916476]	7.04282	5.58776	7.14947	6.05491	1.16135	2.98711	2.68501	2.69509	2.28017	3.35898	0	1.95277	0.735843	UP	0.000342558	0.0201572	2.32485	11614.5	0.000200168	6.45874	0	0	0
NM_175154	galactokinase 2 [Source:MGI Symbol;Acc:MGI:1917226]	13.8633	15.4024	15.3013	13.8287	7.84117	12.9405	10.4216	9.97669	10.2681	9.66841	5.24143	15.082	8.73999	UP	0.000342664	0.335915	1.46412	1.49599	0.9787	14.5989	0	0	1
NM_207212	WT1-interacting protein [Source:MGI Symbol;Acc:MGI:2141920]	5.44782	5.87571	4.2708	4.18881	1.41648	7.8074	4.12191	0.397271	1.09258	0.940371	0.53437	1.06997	1.26922	UP	0.000343278	0.0897837	6.10472	7.29625	0.836693	4.94578	0	1	1
NM_020010	cytochrome P450, family 51 [Source:MGI Symbol;Acc:MGI:106040]	18.5022	19.5559	19.9679	18.4778	7.72979	45.418	13.7973	10.2028	9.29122	7.87913	2.23733	41.2976	7.49313	UP	0.000343891	0.00706111	2.09612	3.45481	0.606727	19.1259	0	1	1
NM_001003913	methionine-tRNA synthetase [Source:MGI Symbol;Acc:MGI:1345633]	17.0443	20.3557	16.828	19.5465	4.4374	10.001	8.44914	10.7766	10.898	8.93449	1.85383	6.28294	3.87982	UP	0.000344866	0.0121405	1.80765	2.39356	0.755214	18.4436	0	1	1
NM_134115	serine/threonine kinase 38 [Source:MGI Symbol;Acc:MGI:2442572]	35.3478	34.7565	36.1346	36.1496	12.4957	29.4188	13.8324	25.1047	23.6233	22.7116	11.2388	23.1806	12.9635	UP	0.000346191	0.124066	1.49485	1.26911	1.17787	35.5971	0	0	1
NM_173762	centromere protein E [Source:MGI Symbol;Acc:MGI:1098230]	6.33312	4.95894	7.26025	6.75437	1.04795	3.46162	2.23299	1.23025	2.29985	1.71836	0.318285	2.73658	0.648372	UP	0.000346561	0.0355849	3.61615	3.44362	1.0501	6.32667	0	1	1
NM_008628	mutS homolog 2 (E. coli) [Source:MGI Symbol;Acc:MGI:101816]	12.9172	10.6535	13.0088	12.5809	1.86373	7.43305	3.51755	6.0879	6.37409	5.73167	0.945737	4.29206	2.07688	UP	0.000351737	0.0559721	2.02653	1.97056	1.0284	12.2901	0	1	1
NM_028013	endonuclease domain containing 1 [Source:MGI Symbol;Acc:MGI:1919196]	5.26807	5.04234	4.5512	5.03872	3.90428	16.0338	3.10241	3.25327	2.62762	2.98764	1.61407	7.35918	3.29673	UP	0.000351918	0.153533	1.68292	2.41882	0.695763	4.97508	0	1	1
NM_001013380	dynein, cytoplasmic 1 light intermediate chain 2 [Source:MGI Symbol;Acc:MGI:107738]	11.5782	12.866	12.5926	12.0851	6.88111	8.80304	7.81416	8.06835	9.19781	8.74665	3.72652	7.30301	6.74062	UP	0.000353808	0.0475	1.41628	1.8465	0.767005	12.2805	0	0	1
NM_016887	claudin 7 [Source:MGI Symbol;Acc:MGI:1859285]	449.709	459.546	440.233	432.068	445.262	565.587	617.491	311.015	315.41	341.108	429.039	512.637	485.455	UP	0.000356681	0.0943274	1.381	1.27198	1.08571	445.389	0	0	1
NM_008564	minichromosome maintenance deficient 2 mitotin (S. cerevisiae) [Source:MGI Symbol;Acc:MGI:105380]	15.7048	16.7438	13.7767	15.0742	2.46163	10.5812	5.89298	9.9754	9.49526	8.8364	1.30615	7.51347	1.79223	UP	0.000358478	0.0422988	1.62413	3.28794	0.493966	15.3249	0	0	0
NM_024184	anti-silencing function 1B histone chaperone [Source:MGI Symbol;Acc:MGI:1914179]	13.0679	13.2645	14.8885	15.6363	2.2858	15.7568	6.97197	5.74061	5.68067	7.85102	0	8.03079	2.65614	UP	0.000361281	0.0474878	2.21263	22859	9.67949e-05	14.2143	0	0	0
NM_019472	myosin X [Source:MGI Symbol;Acc:MGI:107716]	5.9675	7.12201	5.38932	6.40621	1.66108	4.46334	2.10282	2.63509	3.1867	2.54663	0.59336	2.15843	0.843691	UP	0.000363194	0.028393	2.23022	2.79914	0.79675	6.22126	0	1	1
NM_175358	zinc finger, DHHC domain containing 15 [Source:MGI Symbol;Acc:MGI:1915336]	1.60162	1.49405	1.79759	1.22276	0.501107	1.63363	0.544763	0.457752	0.257744	0.363816	0.272711	1.292	0.13954	UP	0.000363753	0.0121912	4.24904	3.90191	1.08896	1.529	0	1	1
NM_153423	WAS protein family, member 2 [Source:MGI Symbol;Acc:MGI:1098641]	27.9371	28.3238	25.9342	28.1855	21.9202	17.786	15.9904	22.0684	21.9616	22.9044	24.0331	16.3394	25.4753	UP	0.000365812	0.201725	1.23681	1.08853	1.13622	27.5952	0	0	1
NM_170669	ribosomal protein S15A [Source:MGI Symbol;Acc:MGI:2389091]	6.08841	7.00379	7.63863	7.30403	2.78545	11.1001	11.6203	3.58843	3.88209	4.39925	1.36763	10.6372	1.80157	UP	0.000365893	0.159932	1.77138	6.44979	0.274642	7.00872	0	0	0
NM_146215	cap methyltransferase 2 [Source:MGI Symbol;Acc:MGI:2384580]	2.65603	2.7973	2.61391	2.52724	0.735417	0.980014	1.20062	1.33784	1.37786	1.06504	0	1.6771	0.512125	UP	0.000367336	0.328731	2.10158	7355.17	0.000285728	2.64862	0	0	0
NM_028543	zinc finger protein 763 [Source:MGI Symbol;Acc:MGI:1920701]	1.28679	1.54243	1.40129	1.62127	0.3342	1.57661	0.451342	0.87309	0.773467	0.676794	0.300126	0.592527	0.23274	UP	0.000368259	0.146039	1.8889	2.66054	0.709966	1.46295	0	1	1
NM_024281	ribosome binding protein 1 [Source:MGI Symbol;Acc:MGI:1932395]	108.756	103.143	97.1875	114.185	67.3729	135.283	82.6141	59.8659	59.1369	45.8548	35.5361	76.3897	68.4592	UP	0.000368326	0.0575235	1.92562	1.8959	1.01568	105.818	0	1	1
NM_001159288	microrchidia 2A [Source:MGI Symbol;Acc:MGI:1921772]	4.28625	3.93052	4.41883	4.48768	0.782933	4.78744	1.78232	3.12699	3.2579	2.90232	1.3847e-05	1.59966	1.81996	UP	0.000372256	0.154137	1.3828	6877.94	0.000201048	4.28082	0	0	0
NM_010928	notch 2 [Source:MGI Symbol;Acc:MGI:97364]	1.08693	0.988867	0.976395	1.21778	0.80842	2.01453	0.819651	0.471036	0.557393	0.541815	0.267165	1.17234	0.359133	UP	0.000372522	0.0169463	2.03928	3.02516	0.674106	1.06749	0	1	1
NM_033618	suppressor of Ty 16 [Source:MGI Symbol;Acc:MGI:1890948]	20.852	19.4983	23.785	20.9504	7.31567	16.4339	9.56784	12.1399	13.4883	12.1734	2.57756	12.4166	8.1151	UP	0.000372899	0.0380814	1.68813	2.83814	0.594801	21.2714	0	1	1
NM_001080949	tetratricopeptide repeat domain 5 [Source:MGI Symbol;Acc:MGI:2683584]	7.27085	7.49627	7.18608	6.94527	3.90753	6.72482	4.47655	4.01856	4.52378	3.81803	3.40311	6.76985	3.71169	UP	0.00037359	0.114736	1.75348	1.20606	1.45389	7.22462	0	1	1
NM_133758	ubiquitin specific peptidase 47 [Source:MGI Symbol;Acc:MGI:1922246]	26.8905	26.4125	29.3823	28.2333	21.9492	25.0398	18.8298	20.6042	20.8872	22.4224	14.4284	22.2289	19.0711	UP	0.000374841	0.137369	1.30158	1.52125	0.855601	27.7296	0	0	1
NM_028151	superkiller viralicidic activity 2-like 2 (S. cerevisiae) [Source:MGI Symbol;Acc:MGI:1919448]	18.3773	18.2331	21.0281	17.4279	6.33401	14.0961	9.05519	10.1751	11.0935	10.2411	4.66049	9.55899	7.78906	UP	0.000377257	0.0682351	1.78674	1.47464	1.21164	18.7666	0	1	1
NM_029457	SUMO/sentrin specific peptidase 2 [Source:MGI Symbol;Acc:MGI:1923076]	16.3626	15.2443	16.7419	14.4177	12.293	3.87234	12.1727	9.86741	11.425	10.359	5.65743	13.1058	14.9643	UP	0.000377434	0.367117	1.48729	2.17287	0.684479	15.6916	0	0	1
NM_198304	nucleoporin 188 [Source:MGI Symbol;Acc:MGI:2446190]	5.27705	5.24676	4.63948	4.68064	1.03735	4.63055	1.6584	3.04572	3.55151	3.31092	0.970739	2.65908	1.30889	UP	0.000379288	0.155952	1.50208	1.74138	0.862577	4.96098	0	1	1
NM_010531	interleukin 18 binding protein [Source:MGI Symbol;Acc:MGI:1333800]	10.1558	14.8176	11.2131	11.2179	13.9731	30.7943	18.5875	3.7815	1.36841	2.7027	2.29614	2.72002	3.5063	UP	0.000381241	0.0336324	4.52744	11.321	0.399916	11.8511	0	0	0
NM_011733	Y box protein 3 [Source:MGI Symbol;Acc:MGI:2137670]	77.1068	68.8582	84.7053	77.9246	25.2207	111.384	69.0604	51.6083	42.5583	45.9466	2.20705	73.6954	18.9254	UP	0.00038335	0.0210903	1.65185	11.4269	0.144558	77.1487	0	0	0
NM_139303	kinesin family member 18A [Source:MGI Symbol;Acc:MGI:2446977]	2.61181	2.14715	2.64923	2.33176	0.279996	0.684464	0.329985	1.31669	1.20963	1.5119	0.653679	1.3403	0.311988	UP	0.000383402	0.113263	1.8089	1.05767	1.71027	2.43499	0	1	1
NM_028106	zinc finger, BED domain containing 3 [Source:MGI Symbol;Acc:MGI:1919364]	9.64366	8.26623	6.49493	8.44646	0.838625	1.61777	2.05701	2.05836	1.77885	3.05804	0.276387	4.57073	0.876732	UP	0.000383469	0.391799	3.57314	3.03351	1.17789	8.21282	0	1	1
NM_026578	GAR1 ribonucleoprotein homolog (yeast) [Source:MGI Symbol;Acc:MGI:1930948]	20.4171	24.4278	20.043	19.421	3.98423	14.51	9.37479	8.49789	11.0097	7.10638	1.13694	12.1868	3.70612	UP	0.000383519	0.0368293	2.37587	3.50412	0.67802	21.0772	0	1	1
NM_172410	nucleoporin 93 [Source:MGI Symbol;Acc:MGI:1919055]	11.9507	10.2537	12.9369	12.3694	2.01634	8.61885	4.92239	7.39469	5.92084	6.03826	1.1634	5.18308	2.26517	UP	0.000385555	0.0470074	1.84113	2.17303	0.847264	11.8777	0	1	1
NM_009372	TGFB-induced factor homeobox 1 [Source:MGI Symbol;Acc:MGI:1194497]	10.5641	12.3096	11.5488	11.1814	1.3926	4.09895	2.6184	3.58955	5.46488	4.81014	4.5064e-14	5.61709	5.35429	UP	0.000385936	0.25881	2.4669	13927	0.000177131	11.401	0	0	0
NM_026560	cell division cycle associated 8 [Source:MGI Symbol;Acc:MGI:1196274]	31.4518	29.477	32.53	30.9822	4.36025	16.0988	11.617	11.2621	14.0283	9.75888	0.759881	9.03009	4.5164	UP	0.00038875	0.0181828	2.66283	5.73745	0.464114	31.1103	0	0	0
NM_009088	polymerase (RNA) I polypeptide A [Source:MGI Symbol;Acc:MGI:1096397]	4.95663	4.56904	4.20391	5.33419	1.14028	3.74579	1.66973	2.87774	2.22255	2.45404	0.0272591	2.08185	0.751993	UP	0.000393588	0.0156844	1.89263	41.6819	0.0454065	4.76594	0	0	0
NM_011638	transferrin receptor [Source:MGI Symbol;Acc:MGI:98822]	57.7052	54.6021	65.387	53.9784	13.6936	40.6158	24.8996	23.6058	23.0161	22.4212	4.73405	29.4335	11.4456	UP	0.000394953	0.00657948	2.5166	2.89254	0.870033	57.9182	0	1	1
NM_029891	NF-kappaB repressing factor [Source:MGI Symbol;Acc:MGI:1924536]	1.96737	2.21871	1.8357	1.91811	0.752236	1.19116	1.2354	1.13388	1.33919	1.24894	0.259574	1.69229	0.322389	UP	0.000396038	0.273363	1.59987	3.83114	0.417597	1.98497	0	0	0
NM_008197	H1 histone family, member 0 [Source:MGI Symbol;Acc:MGI:95893]	156.104	163.496	146.028	163.043	56.6769	56.5074	55.2619	117.527	125.718	114.74	43.0131	78.9059	71.5181	UP	0.000398813	0.266265	1.3171	1.31767	0.999573	157.168	0	0	1
NR_015505		5.00928	5.21369	5.85307	5.74523	0.755791	4.09187	1.99201	3.88854	3.58872	3.4009	1.60413	4.41802	2.4353	UP	0.000400493	0.0381676	1.50446	0.926179	1.62438	5.45532	0	1	1
NM_178367	DEAH (Asp-Glu-Ala-His) box polypeptide 33 [Source:MGI Symbol;Acc:MGI:2445102]	4.45515	4.47524	4.59711	4.85415	1.24657	2.36036	1.47745	3.34675	3.29742	2.9551	1.29092	1.99433	1.88445	UP	0.000400521	0.455151	1.43616	1.18353	1.21346	4.59541	0	0	1
NM_001030291	ectonucleotide pyrophosphatase/phosphodiesterase 7 [Source:MGI Symbol;Acc:MGI:3027917]	262.688	275.342	247.184	282.126	167.112	132.606	430.858	196.09	201.516	178.748	246.038	259.865	601.867	UP	0.000403623	0.0209705	1.38891	0.715869	1.94018	266.835	0	0	1
NM_011882	ribonuclease L (2', 5'-oligoisoadenylate synthetase-dependent) [Source:MGI Symbol;Acc:MGI:1098272]	35.5645	36.5439	38.8331	36.3781	44.9198	75.1386	44.5611	20.6448	17.2704	16.3858	17.6725	31.9489	23.6937	UP	0.000406314	0.0222124	2.03476	2.54178	0.800524	36.8299	0	1	1
NM_011548	transcription factor 3 [Source:MGI Symbol;Acc:MGI:98510]	5.23459	6.0237	4.38842	3.84543	1.7694e-09	5.1545	6.37999	0.761875	0.00196366	0.894532	8.25596e-14	1.5851e-07	0.00599734	UP	0.000406646	0.0940168	8.81393	51464.4	0.000171263	4.87303	0	0	0
NM_145588	kinesin family member 22 [Source:MGI Symbol;Acc:MGI:109233]	18.7699	17.5575	17.0039	19.373	2.76223	6.61533	3.53968	6.91714	9.40429	9.25211	0.168122	8.19046	3.05324	UP	0.000409123	0.35861	2.1322	16.4207	0.129848	18.1761	0	0	0
NM_008972	prothymosin alpha [Source:MGI Symbol;Acc:MGI:97803]	507.921	425.964	528.553	485.296	116.262	381.27	299.898	289.422	258.104	314.908	36.6284	375.503	71.1816	UP	0.000409137	0.125688	1.69381	4.21313	0.402031	486.934	0	0	0
NM_001024139	a disintegrin-like and metallopeptidase (reprolysin type) with thrombospondin type 1 motif, 15 [Source:MGI Symbol;Acc:MGI:2449569]	2.48249	2.83472	2.17275	2.6606	1.45494	2.58941	1.79095	1.33295	1.09864	1.34973	0.365417	2.56037	0.43099	UP	0.000409578	0.0894636	2.01322	4.1547	0.484564	2.53764	0	0	0
NM_009980	C-terminal binding protein 2 [Source:MGI Symbol;Acc:MGI:1201686]	16.844	18.2547	17.5734	15.7375	9.56627	12.6481	11.9144	12.5198	12.3558	11.5873	4.32471	8.69386	8.29045	UP	0.00040958	0.00653679	1.4071	2.21197	0.63613	17.1024	0	0	1
NM_019499	MAD2 mitotic arrest deficient-like 1 [Source:MGI Symbol;Acc:MGI:1860374]	18.5955	21.5984	21.1989	19.0003	4.42595	21.4926	10.7163	11.6696	9.61231	8.45855	2.24063	17.3637	2.76052	UP	0.000409864	0.0534985	2.02736	3.88188	0.522261	20.0983	0	1	1
NM_010999	olfactory receptor 56 [Source:MGI Symbol;Acc:MGI:1333785]	1.28286	1.96873	1.60376	1.78265	0.513211	1.18805	3.28423	0	0	0.136211	0	0	0.14307	UP	0.000410884	0.0885317	36.4718	11881.5	0.00306963	1.6595	0	0	0
NM_025922	inosine triphosphatase (nucleoside triphosphate pyrophosphatase) [Source:MGI Symbol;Acc:MGI:96622]	23.2576	24.9232	25.0958	21.6645	13.4775	36.6272	24.3996	16.0805	16.0179	17.6813	9.60621	16.7343	16.136	UP	0.000417135	0.0775572	1.43042	2.18874	0.653533	23.7353	0	0	1
NM_145145	protein-O-mannosyltransferase 1 [Source:MGI Symbol;Acc:MGI:2138994]	7.33735	7.77666	6.84372	8.03254	2.77155	3.04374	1.73715	4.63816	4.4847	5.31554	1.4493	5.38494	3.2018	UP	0.000418921	0.265841	1.55783	1.91227	0.814647	7.49757	0	1	1
NM_145993	l(3)mbt-like 2 (Drosophila) [Source:MGI Symbol;Acc:MGI:2443584]	8.63047	7.25355	7.1112	7.19405	0.933693	3.67458	1.86151	3.33592	3.72866	4.52448	0.888127	3.94417	1.68293	UP	0.000420167	0.459829	1.95371	1.10611	1.7663	7.54732	0	1	1
NM_029023	serine carboxypeptidase 1 [Source:MGI Symbol;Acc:MGI:1921867]	25.0923	27.1543	21.4295	24.685	8.33714	26.6246	19.505	14.9687	13.7387	11.4739	3.42883	29.2046	12.6757	UP	0.000420257	0.199491	1.83594	2.43144	0.755084	24.5903	0	1	1
NM_008956	polypyrimidine tract binding protein 1 [Source:MGI Symbol;Acc:MGI:97791]	44.1959	43.7686	50.9535	44.1657	6.94062	29.976	2.37721	26.3405	27.1866	31.6454	11.4809	30.5995	13.2709	UP	0.000422118	0.107783	1.61217	0.979624	1.6457	45.7709	0	1	1
NM_013896	translocase of inner mitochondrial membrane 9 [Source:MGI Symbol;Acc:MGI:1353436]	3.49248	2.85479	3.81564	2.33761	1.55963	1.28051e-61	1.37748	5.21071e-06	7.82896e-06	0.625178	3.21514e-15	1.16956	1.47217e-08	UP	0.000425428	0.286239	14.9893	15597.3	0.000961021	3.12513	0	0	0
NR_033332		2.11884	3.18825	2.93208	2.90063	1.86839	1.20055	1.59378	0.368186	0.576288	0.721751	0	0.732822	0.782348	UP	0.000426127	0.0652525	5.01352	18684.9	0.000268319	2.78495	0	0	0
NM_026932	EBNA1 binding protein 2 [Source:MGI Symbol;Acc:MGI:1916322]	20.0369	17.1193	19.1617	18.5794	6.97525	12.4888	11.0081	13.6091	13.688	12.5453	4.37106	14.3028	8.1494	UP	0.000428203	0.253394	1.40988	1.59577	0.88351	18.7243	0	0	1
NM_028020	cleavage and polyadenylation specific factor 3-like [Source:MGI Symbol;Acc:MGI:1919207]	16.4529	14.8851	13.6966	15.9619	7.77132	7.81623	8.9063	9.24413	10.5864	9.72522	5.20892	7.23022	7.52635	UP	0.000430419	0.0596738	1.54783	1.49192	1.03748	15.2491	0	1	1
NM_008305	perlecan (heparan sulfate proteoglycan 2) [Source:MGI Symbol;Acc:MGI:96257]	1.37889	1.5931	1.34947	1.59832	0.22827	0.359095	0.340359	0.570434	0.567524	0.574131	0.150938	0.288289	0.211812	UP	0.000431815	0.0185113	2.59295	1.60661	1.61393	1.47995	0	1	1
NM_001113373	SH3/ankyrin domain gene 2 [Source:MGI Symbol;Acc:MGI:2671987]	2.65961	2.63496	2.09897	2.35761	0.389603	1.25963	0.299001	1.35202	1.11041	1.33357	0.313995	0.515219	6.75403e-05	UP	0.000434449	0.0991118	1.92652	1785.25	0.00107914	2.43779	0	0	0
NM_008231	hepatoma-derived growth factor [Source:MGI Symbol;Acc:MGI:1194494]	97.3634	99.3259	94.7799	100.537	35.1992	76.5937	49.1021	71.5308	76.4001	69.5742	19.3766	72.0229	31.3899	UP	0.00043547	0.0451881	1.35171	1.81658	0.744098	98.0016	0	0	1
NM_212484	CCR4-NOT transcription complex, subunit 6 [Source:MGI Symbol;Acc:MGI:2144529]	22.892	24.8539	26.942	22.2471	11.4727	9.85523	9.81148	14.4966	15.3243	13.5115	9.93238	9.95506	10.0307	UP	0.000437579	0.273867	1.67775	1.15508	1.4525	24.2338	0	1	1
NM_011368	src homology 2 domain-containing transforming protein C1 [Source:MGI Symbol;Acc:MGI:98296]	21.8955	24.0486	21.1157	23.2483	13.2644	23.1272	17.7199	15.5167	17.1962	15.1288	9.72822	15.0131	13.9199	UP	0.000437658	0.0369679	1.41573	1.54046	0.919028	22.577	0	0	1
NM_134060	solute carrier family 35, member B3 [Source:MGI Symbol;Acc:MGI:1913978]	15.0712	18.0744	17.961	16.2682	9.70077	13.4723	9.11463	9.47689	10.5372	10.56	7.04648	13.2231	7.64693	UP	0.000438988	0.0853627	1.65274	1.37668	1.20053	16.8437	0	1	1
NM_010907	nuclear factor of kappa light polypeptide gene enhancer in B cells inhibitor, alpha [Source:MGI Symbol;Acc:MGI:104741]	56.094	63.4429	52.2683	52.8683	72.2123	82.5787	80.0004	23.6781	23.4504	24.8111	39.8927	50.7404	48.6868	UP	0.000439163	4.16577e-05	2.34231	1.81016	1.29398	56.1684	0	1	1
NM_001014761	sodium channel, voltage-gated, type II, beta [Source:MGI Symbol;Acc:MGI:106921]	3.38474	2.8576	3.21066	3.38695	0.162633	0.601658	0.451137	0.955342	1.44292	1.49036	0	1.13758	0.113231	UP	0.000441167	0.484384	2.47633	1627.33	0.00152171	3.20999	0	0	0
NM_033572	Williams-Beuren syndrome chromosome region 16 homolog (human) [Source:MGI Symbol;Acc:MGI:2137600]	9.35203	8.51447	7.69482	9.19442	1.59839	4.92355	2.02908	5.11614	5.8404	5.17018	0.969881	3.90082	1.28948	UP	0.000446427	0.0105024	1.61636	1.64796	0.980826	8.68893	0	1	1
NM_030147	bromodomain containing 8 [Source:MGI Symbol;Acc:MGI:1925906]	12.4945	10.5881	12.1907	12.4576	5.09026	7.41666	4.89985	7.60105	7.45703	8.58119	3.08141	8.8151	5.98479	UP	0.000446458	0.448836	1.51435	1.6519	0.916727	11.9327	0	1	1
NM_011907	three prime repair exonuclease 2 [Source:MGI Symbol;Acc:MGI:1346343]	2.56905	2.32697	1.74431	1.758	0.218115	0	1.69139	0	0.336341	0.277793	0	0.284027	0.30459	UP	0.000449399	0.233778	10.2518	2182.15	0.00469802	2.09958	0	0	0
NM_009186	transformer 2 beta homolog (Drosophila) [Source:MGI Symbol;Acc:MGI:106016]	21.8395	20.5284	22.1697	19.6258	13.3035	21.0051	18.9044	16.2945	14.7204	16.0132	10.7856	16.2716	9.97327	UP	0.000450616	0.0515448	1.34223	1.8955	0.708114	21.0408	0	0	1
NM_001165989	cytoskeleton associated protein 5 [Source:MGI Symbol;Acc:MGI:1923036]	9.13067	9.53226	9.37	8.89361	3.33643	3.17015	4.25195	5.06267	5.51298	4.54366	1.56158	4.30428	3.67724	UP	0.000453827	0.339294	1.83174	2.1365	0.857356	9.23164	0	1	1
NM_009764	breast cancer 1 [Source:MGI Symbol;Acc:MGI:104537]	2.8822	2.57648	3.00336	2.85845	0.604946	1.41549	0.694118	1.66816	1.44265	1.23799	0.150044	1.50466	0.344535	UP	0.000455048	0.144344	1.95228	4.02977	0.484465	2.83012	0	0	0
NM_016776	MYB binding protein (P160) 1a [Source:MGI Symbol;Acc:MGI:106181]	24.8781	27.8727	22.2083	25.5233	5.20736	16.3433	10.3202	15.076	14.2531	13.2354	2.69635	12.0889	5.80135	UP	0.000455116	0.0134563	1.77053	1.93123	0.916788	25.1206	0	1	1
NM_138745	methylenetetrahydrofolate dehydrogenase (NADP+ dependent), methenyltetrahydrofolate cyclohydrolase, formyltetrahydrofolate synthase [Source:MGI Symbol;Acc:MGI:1342005]	29.3456	33.448	26.9213	27.388	5.53691	12.7497	10.9152	15.2447	18.006	15.481	0.866561	12.6468	3.6385	UP	0.000455477	0.0977261	1.80225	6.3889	0.282092	29.2757	0	0	0
NM_025680	catenin, beta like 1 [Source:MGI Symbol;Acc:MGI:1913892]	9.93317	10.6054	8.65332	9.02511	3.01485	6.62943	3.78107	5.4985	6.20193	4.9432	3.12818	5.49033	2.93031	UP	0.000458827	0.120187	1.72213	1.29032	1.33465	9.55425	0	1	1
NM_008331	interferon-induced protein with tetratricopeptide repeats 1 [Source:MGI Symbol;Acc:MGI:99450]	31.4936	35.8241	30.9798	28.5053	47.933	66.0395	109.406	15.5576	14.6557	16.3087	27.3132	3.66995	14.5527	UP	0.000463624	0.055042	2.04423	17.9942	0.113605	31.7007	0	0	0
NM_001037746	phosphoribosyl pyrophosphate synthetase 1-like 3 [Source:MGI Symbol;Acc:MGI:3779453]	5.54615	6.34422	6.5218	5.57519	2.14375	6.20638	3.95015	3.55978	3.72042	4.10347	1.47076	6.08023	1.81721	UP	0.000468089	0.122159	1.58036	2.17368	0.727046	5.99684	0	1	1
NM_027494	zinc finger, CCHC domain containing 8 [Source:MGI Symbol;Acc:MGI:1917900]	9.97055	9.15264	10.4863	9.92572	5.55609	10.0816	6.85007	7.56538	6.86509	7.59427	4.58586	8.6718	6.25616	UP	0.000469191	0.0260877	1.34627	1.21157	1.11118	9.8838	0	0	1
NM_008959	phosphatidylserine synthase 1 [Source:MGI Symbol;Acc:MGI:1276575]	26.947	27.2515	26.7275	27.7101	16.6727	34.2833	21.3047	23.5029	24.4937	23.8154	17.0781	34.2095	22.8769	UP	0.000469307	0.16186	1.13459	1.00216	1.13215	27.159	0	0	1
NM_016682	ubiquitin-like modifier activating enzyme 2 [Source:MGI Symbol;Acc:MGI:1858313]	30.2616	33.0296	38.7062	33.5144	11.6078	27.1134	19.214	17.4477	18.9691	13.3528	4.2813	16.7611	8.8313	UP	0.000470645	0.0057709	2.04208	2.71124	0.753191	33.8779	0	1	1
NR_030720		98.3126	88.1336	114.297	92.1965	18.2497	36.4673	36.6427	55.9948	46.743	41.328	7.01122	101.478	23.4146	UP	0.000471377	0.32606	2.04562	2.60291	0.7859	98.2349	0	1	1
NM_197997	zinc finger, GRF-type containing 1 [Source:MGI Symbol;Acc:MGI:1918893]	0.778578	0.827001	0.968455	0.926834	0.155343	0.766354	0.153846	0.405305	0.479416	0.318094	0	0.760354	0.108131	UP	0.000472236	0.131127	2.18263	1554.43	0.00140413	0.875217	0	0	0
NM_153565	proprotein convertase subtilisin/kexin type 9 [Source:MGI Symbol;Acc:MGI:2140260]	6.67717	6.7314	4.75966	5.96571	0.696304	12.9215	3.55315	0.73456	0.743782	1.08555	0.625906	8.76283	0.447596	UP	0.000473422	0.0920975	7.05905	7.93675	0.889413	6.03349	0	1	1
NM_015783	ISG15 ubiquitin-like modifier [Source:MGI Symbol;Acc:MGI:1855694]	69.0909	67.8299	53.2257	67.4092	78.9086	64.6432	207.157	24.1617	28.6784	26.0312	34.2752	6.59685	39.9329	UP	0.000474534	0.0731939	2.44913	9.79897	0.249938	64.3889	0	0	0
NM_011521	syndecan 4 [Source:MGI Symbol;Acc:MGI:1349164]	47.9699	49.1939	46.5597	44.2059	19.3585	31.2661	22.6503	33.4241	33.8646	33.9336	11.2756	41.4392	21.7752	UP	0.00047581	0.473065	1.39245	1.71684	0.811053	46.9823	0	0	1
NM_016690	heterogeneous nuclear ribonucleoprotein D-like [Source:MGI Symbol;Acc:MGI:1355299]	33.2704	28.9101	36.3901	34.2963	7.79405	23.9476	13.6859	19.7829	19.8091	17.4325	5.34156	26.7099	10.8581	UP	0.000476731	0.34375	1.74749	1.45913	1.19763	33.2167	0	1	1
NM_010708	lectin, galactose binding, soluble 9 [Source:MGI Symbol;Acc:MGI:109496]	370.948	348.069	317.94	393.024	170.261	332.253	296.699	216.691	165.013	164.72	107.754	119.42	128.695	UP	0.000477491	0.040067	1.96273	2.78222	0.705456	357.495	0	1	1
NM_001033759	transmembrane protein 2 [Source:MGI Symbol;Acc:MGI:1890373]	4.11095	3.79322	3.42016	3.32613	5.68751	6.36088	5.43219	2.10446	1.91508	2.29592	2.45969	3.5746	3.22731	UP	0.000478648	0.00574458	1.7398	2.31223	0.752432	3.66261	0	1	1
NM_001286100	family with sequence similarity 65, member B [Source:MGI Symbol;Acc:MGI:2444879]	0.643613	0.500858	0.68792	0.537671	0.465502	1.20191	0.244791	0.196654	0.155019	0.22841	0.365973	0.313619	0.412136	UP	0.000479639	0.239547	3.06323	3.83149	0.799489	0.592515	0	1	1
NM_199068	forkhead box K1 [Source:MGI Symbol;Acc:MGI:1347488]	6.60609	6.92968	6.02541	6.84409	3.25421	3.40082	2.96353	5.07486	4.87053	4.56173	2.49562	3.88753	3.74682	UP	0.000481975	0.376367	1.36511	1.30396	1.0469	6.60132	0	0	1
NM_016904	CDC28 protein kinase 1b [Source:MGI Symbol;Acc:MGI:1889208]	26.8317	25.9885	35.1523	27.8811	2.24131	21.1664	15.1649	13.328	10.8584	7.87554	1.28651	21.4026	3.13508	UP	0.000482325	0.195098	2.71006	4.83704	0.560271	28.9634	0	1	1
NM_172393	absent in melanoma 1 [Source:MGI Symbol;Acc:MGI:109544]	13.326	11.6411	12.5404	13.7302	9.26271	16.6005	14.4407	8.26897	7.12766	6.40938	3.02049	13.2691	6.03696	UP	0.000487011	0.0276041	1.76227	3.06656	0.574673	12.8094	0	1	1
NM_026195	5-aminoimidazole-4-carboxamide ribonucleotide formyltransferase/IMP cyclohydrolase [Source:MGI Symbol;Acc:MGI:1351352]	30.7078	35.2852	26.7955	28.5122	4.49007	17.1861	11.1418	16.5987	13.6276	13.1301	0.852553	16.3565	5.28141	UP	0.00048732	0.0708654	2.09831	5.26612	0.398455	30.3252	0	0	0
NM_146150	nardilysin, N-arginine dibasic convertase, NRD convertase 1 [Source:MGI Symbol;Acc:MGI:1201386]	25.6291	26.0444	27.9386	25.532	15.001	18.7829	15.6398	20.5517	18.9944	18.2368	6.71782	14.5113	11.5535	UP	0.000490241	0.0279323	1.36473	2.233	0.611164	26.286	0	0	1
NM_028233	leucine-rich PPR-motif containing [Source:MGI Symbol;Acc:MGI:1919666]	24.7579	27.9806	25.2045	24.5927	6.33819	8.85276	8.38421	15.6701	16.0316	15.9876	3.91785	9.11335	6.34	UP	0.000492336	0.118227	1.61255	1.61776	0.996784	25.6339	0	1	1
NM_026775	transmembrane emp24-like trafficking protein 10 (yeast) [Source:MGI Symbol;Acc:MGI:1915831]	39.9639	37.8891	43.5066	41.0487	29.2282	42.1009	36.072	31.7661	28.7207	28.468	23.0872	34.5499	23.6225	UP	0.000498317	0.0224557	1.3693	1.52702	0.896718	40.6021	0	0	1
NM_008300	heat shock protein 4 [Source:MGI Symbol;Acc:MGI:1342292]	50.5572	52.9566	51.4586	49.0314	35.2899	33.7303	35.1532	41.3338	41.9515	41.5227	18.6941	30.3903	30.8411	UP	0.000498367	0.0993065	1.22591	1.88775	0.6494	51.0009	0	0	1
NM_030711	endoplasmic reticulum aminopeptidase 1 [Source:MGI Symbol;Acc:MGI:1933403]	32.9595	35.1145	37.2054	32.747	17.4628	25.8505	20.7618	24.6839	22.7947	20.6325	16.6064	23.9916	18.4577	UP	0.000498532	0.0298358	1.51986	1.12483	1.35119	34.5066	0	1	1
NM_177381	component of oligomeric golgi complex 3 [Source:MGI Symbol;Acc:MGI:2450151]	11.1673	10.2377	10.6055	10.9039	6.39425	8.71005	7.26743	7.64292	8.2332	8.49054	4.91621	10.0424	7.43053	UP	0.000499165	0.497483	1.32089	1.30064	1.01557	10.7286	0	0	1
NM_019588	phospholipase C, epsilon 1 [Source:MGI Symbol;Acc:MGI:1921305]	3.18277	3.00066	2.94966	3.16635	1.42825	3.08816	2.76352	1.60189	1.9101	1.58985	0.312928	3.35859	0.980804	UP	0.000500125	0.142235	1.80804	4.56301	0.396239	3.07486	0	0	0
NM_194339	BMS1 homolog, ribosome assembly protein (yeast) [Source:MGI Symbol;Acc:MGI:2446132]	10.4006	11.0887	9.27176	10.2016	3.47085	8.29023	4.65002	6.11731	5.75715	4.58967	1.332	5.54725	3.80623	UP	0.000500125	0.0382072	1.86598	2.60562	0.716136	10.2407	0	1	1
NM_198411	inverted formin, FH2 and WH2 domain containing [Source:MGI Symbol;Acc:MGI:1917685]	3.31958	3.43303	2.49945	3.60952	1.57161	3.29275	1.90797	0.315618	0.435256	0.273582	0.109315	0.751695	0.224453	UP	0.000501602	0.0144109	9.41345	14.3647	0.655319	3.2154	0	1	1
NM_001111096	Yamaguchi sarcoma viral (v-yes-1) oncogene homolog [Source:MGI Symbol;Acc:MGI:96892]	23.3287	29.5745	26.0061	22.8243	19.4691	16.061	16.3024	10.8048	13.8706	11.7896	10.1132	4.21866	15.5284	UP	0.000504334	0.0802783	2.09241	3.80707	0.549613	25.4334	0	1	1
NM_001025245	myelin basic protein [Source:MGI Symbol;Acc:MGI:96925]	9.17579	8.0935	8.40789	8.75242	4.18018	8.42669	5.99252	6.05147	6.74796	6.06132	3.43921	8.07621	5.87946	UP	0.000504942	0.0797732	1.36909	1.21544	1.12641	8.6074	0	0	1
NM_001159513	H2A histone family, member Y [Source:MGI Symbol;Acc:MGI:1349392]	33.6588	36.5641	32.1594	28.7378	9.66629	15.9759	15.0243	18.0988	19.9716	14.9676	7.1942	16.8691	16.3855	UP	0.000505153	0.47877	1.85414	1.34362	1.37996	32.78	0	1	1
NM_018868	NOP58 ribonucleoprotein [Source:MGI Symbol;Acc:MGI:1933184]	42.3613	40.5889	45.611	45.3335	11.9974	22.277	19.79	27.7725	25.2174	21.9128	2.72963	27.56	8.63976	UP	0.00050726	0.21687	1.7412	4.39512	0.396167	43.4737	0	0	0
NM_030694	interferon induced transmembrane protein 2 [Source:MGI Symbol;Acc:MGI:1933382]	140.507	173.554	134.794	153.031	24.2717	96.0688	59.6728	83.3058	68.9913	55.7959	9.38568	72.7981	14.6557	UP	0.00050958	0.0454093	2.16929	4.07162	0.532783	150.471	0	1	1
NM_008484	laminin, beta 3 [Source:MGI Symbol;Acc:MGI:99915]	3.17779	4.60562	4.15578	3.7205	16.9544	12.3138	3.54223	0.00861097	0.00689552	0.00624403	20.883	12.8329	14.4587	UP	0.000512965	0.118094	532.644	0.95955	555.097	3.91492	1	1	1
NM_145209	2'-5' oligoadenylate synthetase-like 1 [Source:MGI Symbol;Acc:MGI:2180849]	46.8056	53.6798	45.1381	47.5774	66.6215	51.9233	92.8292	32.9575	34.307	29.561	58.7907	23.2023	52.8529	UP	0.000515952	0.0567728	1.49651	2.23785	0.668729	48.3002	0	0	1
NM_030013	cytochrome P450, family 20, subfamily a, polypeptide 1 [Source:MGI Symbol;Acc:MGI:1925201]	4.1095	5.24122	4.61315	5.18209	1.50239	2.63402	1.67296	2.68557	2.73876	2.1485	0	1.61751	1.33336	UP	0.000515958	0.0528654	1.89615	15024.9	0.0001262	4.78649	0	0	0
NM_001081016	zinc finger CCCH type containing 7B [Source:MGI Symbol;Acc:MGI:1328310]	4.95921	5.18082	3.82661	4.64581	0.98543	2.61554	1.00506	1.68763	2.32838	2.34985	0.50336	1.72544	0.471616	UP	0.000516164	0.0192315	2.19279	2.13086	1.02906	4.65311	0	1	1
NM_024181	DnaJ (Hsp40) homolog, subfamily C, member 10 [Source:MGI Symbol;Acc:MGI:1914111]	19.3776	17.9874	23.17	20.3766	8.53714	19.305	9.926	11.6276	11.0778	9.60295	2.69806	15.7475	6.79361	UP	0.000516511	0.0190938	1.87826	3.1641	0.593616	20.2279	0	1	1
NM_008947	protease (prosome, macropain) 26S subunit, ATPase 1 [Source:MGI Symbol;Acc:MGI:106054]	64.6722	66.1202	59.927	62.165	31.1287	38.4155	40.322	48.8151	47.8386	47.7611	19.8432	42.404	37.116	UP	0.000517759	0.25532	1.31332	1.56873	0.837188	63.2211	0	0	1
NM_011132	polymerase (DNA directed), epsilon [Source:MGI Symbol;Acc:MGI:1196391]	3.26189	3.05135	2.47312	3.11543	0.127939	2.10753	1.00739	1.55217	1.30298	1.64191	0.0465811	1.46882	0.463083	UP	0.000518101	0.0670882	1.98486	2.74284	0.723651	2.97545	0	1	1
NM_008894	polymerase (DNA directed), delta 2, regulatory subunit [Source:MGI Symbol;Acc:MGI:1097163]	35.4358	37.8702	30.1189	33.2159	8.06373	33.657	13.2923	18.0769	21.6704	20.9732	4.16945	19.7565	7.20321	UP	0.000519719	0.0599337	1.68774	1.93398	0.872676	34.1602	0	1	1
NM_019729	ubiquitin specific peptidase 8 [Source:MGI Symbol;Acc:MGI:1934029]	15.9588	14.4377	16.7103	15.3011	11.506	8.54968	8.03953	11.0483	11.8701	10.3369	4.178	8.49236	11.7686	UP	0.000519814	0.371636	1.40747	2.75391	0.511081	15.602	0	0	1
NM_001164185	lipolysis stimulated lipoprotein receptor [Source:MGI Symbol;Acc:MGI:1927471]	46.4053	43.9485	39.743	46.4106	19.0218	58.8423	50.5524	21.5129	28.111	24.6942	2.91037	33.4081	13.5601	UP	0.000520145	0.0246571	1.78127	6.53568	0.272545	44.1269	0	0	0
NM_010386	histocompatibility 2, class II, locus DMa [Source:MGI Symbol;Acc:MGI:95921]	58.3844	56.2268	40.8028	54.1356	43.1306	48.0965	42.4827	2.15472	2.63119	2.00706	3.18875	10.9227	5.26623	UP	0.000520917	0.000288379	23.135	13.5255	1.71048	52.3874	0	1	1
NM_133227	nucleoporin 155 [Source:MGI Symbol;Acc:MGI:2181182]	3.89246	4.19944	3.56657	3.47373	1.17176	1.2689	1.23031	2.18134	2.29322	2.45546	0.415661	1.94503	0.716199	UP	0.000523652	0.34919	1.63765	2.81859	0.581018	3.78305	0	1	1
NM_001033457	nucleolar protein with MIF4G domain 1 [Source:MGI Symbol;Acc:MGI:1861749]	8.91928	9.94978	8.69338	10.0431	1.96398	5.01971	2.66083	3.53573	4.83209	5.02126	0.477242	4.30701	2.66142	UP	0.000524202	0.115007	2.10648	4.11462	0.51195	9.40139	0	1	1
NM_001008233	pleckstrin homology domain containing, family N member 1 [Source:MGI Symbol;Acc:MGI:2387630]	7.23862	8.09234	7.23336	6.05398	4.06265	8.06551	5.1582	2.7727	3.27007	2.94541	5.15993	2.33886	2.27691	UP	0.000524761	0.166639	2.38795	3.44837	0.692485	7.15458	0	1	1
NM_001024806	CCAAT/enhancer binding protein zeta [Source:MGI Symbol;Acc:MGI:109386]	8.32517	10.475	9.61547	8.65722	2.05871	7.38772	3.37939	5.6448	5.22364	4.61847	0.99041	5.7258	1.78388	UP	0.000528493	0.00827065	1.79535	2.07854	0.863757	9.26822	0	1	1
NM_001081465	general transcription factor II I repeat domain-containing 1 [Source:MGI Symbol;Acc:MGI:1861942]	10.3927	10.6635	8.26135	10.6556	1.93337	0.669724	1.67897	5.81055	5.0776	4.3873	0.732057	5.41815	1.61864	UP	0.000530329	0.294515	1.9626	2.64079	0.743187	9.99329	0	1	1
NM_024457	RAS related protein 1b [Source:MGI Symbol;Acc:MGI:894315]	38.6349	39.978	42.2992	37.6771	48.7115	61.9239	57.0996	31.21	29.0175	27.6113	26.7138	46.7504	25.8622	UP	0.000531646	0.0196161	1.35409	2.20784	0.613312	39.6473	0	0	1
NM_018799	eukaryotic translation initiation factor 3, subunit I [Source:MGI Symbol;Acc:MGI:1860763]	143.204	146.332	128.355	135.363	40.9037	125.244	68.8414	91.0537	102.166	87.0489	29.287	89.4545	40.0247	UP	0.000532927	0.0357339	1.48051	1.71997	0.860776	138.313	0	0	1
NM_172438	THO complex 5 [Source:MGI Symbol;Acc:MGI:1351333]	16.3336	17.3794	15.1839	18.0798	6.32429	13.4642	9.33249	11.0394	11.0353	12.2233	3.47649	9.81922	6.19953	UP	0.000533654	0.00262071	1.46459	1.81914	0.8051	16.7442	0	0	1
NM_027988	NADPH oxidase organizer 1 [Source:MGI Symbol;Acc:MGI:1919143]	24.6636	27.6546	22.0363	22.892	5.7488	26.6927	11.7681	8.80134	9.20492	9.0091	5.58021	18.3409	6.19038	UP	0.000534643	0.0948256	2.69974	1.90102	1.42015	24.3116	0	1	1
NM_007896	microtubule-associated protein, RP/EB family, member 1 [Source:MGI Symbol;Acc:MGI:891995]	16.4686	16.6072	18.8744	17.3733	11.1571	14.839	14.7215	13.3131	12.5525	12.1791	6.18357	15.2444	10.2508	UP	0.000534822	0.110544	1.36662	1.8043	0.757422	17.3309	0	0	1
NM_026944	alkB, alkylation repair homolog 3 (E. coli) [Source:MGI Symbol;Acc:MGI:1916363]	23.4317	22.5298	21.4472	20.6615	8.96858	12.6356	8.86137	14.6055	14.8961	14.7323	10.8963	8.35857	10.5897	UP	0.00053813	0.464145	1.49326	1.51169	0.987807	22.0175	0	0	1
NM_008922	DNA primase, p58 subunit [Source:MGI Symbol;Acc:MGI:97758]	6.40759	7.24421	8.27546	8.25837	1.09976	4.11466	0.582058	4.31798	3.0847	3.32012	0.176105	3.30455	1.25416	UP	0.000539164	0.281152	2.11129	6.24193	0.338242	7.54641	0	0	0
NM_197987	tripartite motif-containing 37 [Source:MGI Symbol;Acc:MGI:2153072]	5.02481	6.25101	5.04184	4.98166	0.358754	4.70064	1.57166	2.23434	3.06983	2.26493	0.295924	2.34892	0.681127	UP	0.00054098	0.120709	2.11044	2.30725	0.914701	5.32483	0	1	1
NM_001113360	phospholipase C, eta 2 [Source:MGI Symbol;Acc:MGI:2443078]	3.45431	3.14314	3.06743	4.06623	0.255757	1.03999	0.287241	1.10407	1.27869	1.77022	0.0330684	2.6304	7.91645e-05	UP	0.000542754	0.308795	2.47964	1603.78	0.00154612	3.43278	0	0	0
NM_009120	SAR1 gene homolog A (S. cerevisiae) [Source:MGI Symbol;Acc:MGI:98230]	31.741	30.8528	35.4203	32.4558	28.8886	37.1861	27.3476	24.702	25.3057	22.8882	21.9507	31.8544	24.8078	UP	0.000555141	0.0307803	1.34236	1.31607	1.01998	32.6175	0	0	1
NM_001164628	Rho GTPase activating protein 8 [Source:MGI Symbol;Acc:MGI:1920417]	5.79892	7.75403	5.28932	6.5523	1.21239	4.76299	1.32998	1.24851	2.01728	2.4206	0	1.18843	0.326938	UP	0.000556438	0.07204	3.34926	12124.9	0.00027623	6.34864	0	0	0
NM_001267625	D4, zinc and double PHD fingers, family 3 [Source:MGI Symbol;Acc:MGI:1917377]	0.164477	0.21001	0.172028	0.230073	8.86426e-08	5.70017e-290	0.0987373	1.48107e-23	1.33498e-07	3.13429e-07	0	4.3608e-75	0.285807	UP	0.000556623	0.211325	1939.58	1.00089	1937.86	0.194147	1	1	1
NM_145360	isopentenyl-diphosphate delta isomerase [Source:MGI Symbol;Acc:MGI:2442264]	34.4549	33.0253	39.5661	32.3099	11.6432	62.74	21.8913	22.824	19.5037	17.8932	2.79476	48.2369	8.1562	UP	0.000556992	0.00995415	1.73556	4.16597	0.416604	34.8391	0	0	0
NM_133966	TAF5-like RNA polymerase II, p300/CBP-associated factor (PCAF)-associated factor [Source:MGI Symbol;Acc:MGI:1919039]	13.7157	16.0902	13.4364	13.8239	8.08048	11.0319	8.35829	7.69354	8.19267	9.62599	5.21874	10.3363	6.79984	UP	0.000557422	0.0567815	1.67761	1.54835	1.08348	14.2666	0	1	1
NM_028120	centrosomal protein 89 [Source:MGI Symbol;Acc:MGI:1919390]	6.18295	6.86904	6.67014	8.27182	1.42458	5.83528	2.8019	3.23471	2.77626	3.81938	0.867901	5.12171	3.55174	UP	0.000560845	0.372178	2.13575	1.64133	1.30122	6.99849	0	1	1
NM_015792	F-box protein 18 [Source:MGI Symbol;Acc:MGI:1354699]	21.6994	20.296	19.8907	21.5545	13.543	14.7388	12.7048	17.6188	16.6424	17.0692	10.1529	15.3792	14.0535	UP	0.000561663	0.390821	1.21917	1.3339	0.913987	20.8602	0	0	1
NM_007875	dolichyl-phosphate (UDP-N-acetylglucosamine) acetylglucosaminephosphotransferase 1 (GlcNAc-1-P transferase) [Source:MGI Symbol;Acc:MGI:1196396]	19.2988	21.5307	18.2161	17.9828	9.84222	22.7704	12.9459	13.3947	12.4518	11.1891	12.2691	14.9322	9.29125	UP	0.000563488	0.208639	1.55988	1.52492	1.02293	19.2571	0	1	1
NM_019864	ataxia telangiectasia and Rad3 related [Source:MGI Symbol;Acc:MGI:108028]	2.73772	2.30134	2.95335	2.75064	0.405278	1.36192	0.937417	1.36562	1.18128	1.63108	0.123135	1.0825	0.376118	UP	0.000564175	0.0285604	1.92845	3.28947	0.586248	2.68576	0	1	1
NM_001100109		7.54572	6.74571	8.45586	9.02585	5.00799	5.35217	3.49028	3.83137	3.80194	3.08555	1.34929	1.88719	4.00357	UP	0.000570103	0.123257	2.22314	3.71137	0.599006	7.94328	0	1	1
NM_027432	WD repeat domain 77 [Source:MGI Symbol;Acc:MGI:1917715]	11.4497	10.7059	9.84367	10.5663	3.65053	6.70502	5.75298	7.77372	7.30597	8.25841	2.37856	7.60066	2.72636	UP	0.000571524	0.21133	1.36789	2.11009	0.648263	10.6414	0	0	1
NM_001081258		1.13593	1.40955	1.05025	1.35567	0.227547	0.785383	0.41546	0.526108	0.478815	0.396117	0	0.773721	0.143979	UP	0.000572583	0.0840463	2.65021	2276.47	0.00116418	1.23785	0	0	0
NM_025939	phosphoribosylaminoimidazole carboxylase, phosphoribosylaminoribosylaminoimidazole, succinocarboxamide synthetase [Source:MGI Symbol;Acc:MGI:1914304]	16.2004	16.7564	17.9189	15.5151	2.77083	8.75317	6.19918	7.43337	9.5554	7.08405	0.506497	11.4484	1.93043	UP	0.000572719	0.299765	2.06842	5.46969	0.378161	16.5977	0	0	0
NM_001141981	RNA binding motif protein 43 [Source:MGI Symbol;Acc:MGI:1918934]	2.62439	1.83267	2.67069	2.35459	1.61138	1.03189e-11	7.912e-12	7.60807e-10	1.19258e-09	2.05413e-09	3.79028e-09	7.48112e-11	2.66406e-09	UP	0.000575579	0.211325	23706.5	16114.2	1.47116	2.37059	0	1	1
NM_001159599	nucleolar protein 9 [Source:MGI Symbol;Acc:MGI:1921285]	9.46792	8.38795	8.47527	8.98671	2.55843	7.87465	3.63472	5.79748	5.37946	6.4133	2.28563	5.70483	3.70282	UP	0.000575936	0.186711	1.50585	1.38034	1.09092	8.82946	0	1	1
NM_007705	cold inducible RNA binding protein [Source:MGI Symbol;Acc:MGI:893588]	24.3801	28.7265	20.7017	23.1608	2.69401	8.98139	6.13444	7.6253	9.60843	7.8563	5.75995	10.8122	6.34345	UP	0.000576109	0.0879589	2.89861	0.967052	2.99737	24.2423	1	1	1
NM_026611	ribonuclease T2B [Source:MGI Symbol;Acc:MGI:3702087]	97.5176	90.4193	85.0517	95.3865	77.0953	76.0851	78.9476	59.7265	69.1403	60.8359	39.686	46.829	48.2278	UP	0.00057666	0.00296187	1.45639	1.94263	0.7497	92.0938	0	0	1
NM_001001488	ATPase, class I, type 8B, member 1 [Source:MGI Symbol;Acc:MGI:1859665]	64.8301	64.8567	71.5992	66.1315	57.6296	56.076	60.8468	52.1607	46.842	46.2451	42.4357	64.0633	57.0046	UP	0.000578342	0.318676	1.38083	1.35804	1.01678	66.8544	0	0	1
NM_013505	desmocollin 2 [Source:MGI Symbol;Acc:MGI:103221]	42.9416	45.6942	46.2231	42.6434	49.6184	42.4114	38.3071	35.7513	37.9398	35.562	39.6239	41.72	50.466	UP	0.000581037	0.47301	1.21852	1.25223	0.973074	44.3756	0	0	1
NM_025691	signal recognition particle 72 [Source:MGI Symbol;Acc:MGI:1333795]	29.9522	31.9595	29.3703	31.2359	17.6089	21.9192	20.61	23.168	21.2212	20.2837	13.3553	16.3567	14.7655	UP	0.000581906	0.00434994	1.42082	1.39582	1.01791	30.6295	0	0	1
NM_001130868	lysyl-tRNA synthetase [Source:MGI Symbol;Acc:MGI:1934754]	9.72524	12.3408	11.4051	10.3758	2.33763	3.24352	3.4682	4.34506	4.11073	6.10651	2.72523	1.09788	2.55177	UP	0.000583908	0.173569	2.25822	2.95417	0.764417	10.9617	0	1	1
NM_175639	WD repeat domain 43 [Source:MGI Symbol;Acc:MGI:1919765]	15.3463	16.2199	19.5451	15.9987	2.92028	13.8353	7.88351	9.3043	9.30635	6.85634	0.735657	10.2357	2.81293	UP	0.000586562	0.0245728	1.97637	3.96922	0.497924	16.7775	0	0	0
NM_145422	RNA 2',3'-cyclic phosphate and 5'-OH ligase [Source:MGI Symbol;Acc:MGI:106379]	77.305	83.2739	72.8481	84.5139	30.6914	55.5183	40.6529	57.1162	55.8927	48.7263	18.4611	52.0589	32.6921	UP	0.000590148	0.044767	1.47436	1.66249	0.886839	79.4852	0	0	1
NM_027643	N(alpha)-acetyltransferase 40, NatD catalytic subunit, homolog (S. cerevisiae) [Source:MGI Symbol;Acc:MGI:1918249]	9.83317	11.1839	9.51445	10.0289	2.36549	4.60222	3.44065	6.33106	6.67635	6.69382	1.19063	6.44267	3.21444	UP	0.000590627	0.442219	1.54407	1.98667	0.777216	10.1401	0	1	1
NM_177301	heterogeneous nuclear ribonucleoprotein L [Source:MGI Symbol;Acc:MGI:104816]	77.3046	78.8948	65.5206	76.3581	25.2463	50.7948	38.3092	49.5136	45.2945	46.268	22.6278	48.9835	28.7287	UP	0.000591773	0.0993916	1.58467	1.33348	1.18837	74.5195	0	1	1
NM_001013026	transcription termination factor, RNA polymerase II [Source:MGI Symbol;Acc:MGI:1921294]	3.43674	3.39352	2.79086	3.37029	0.449405	1.76114	0.634616	1.83995	1.95422	1.44201	0.369332	1.9051	0.51201	UP	0.000592823	0.417454	1.86076	1.23941	1.50133	3.24785	0	1	1
NM_177710	slingshot homolog 2 (Drosophila) [Source:MGI Symbol;Acc:MGI:2679255]	4.68943	4.44152	5.27187	5.37937	3.87087	4.42688	3.10368	2.86427	2.04265	2.68904	1.51901	3.00091	1.59137	UP	0.00059503	0.0134577	1.95319	2.54818	0.766503	4.94555	0	1	1
NM_145585	THUMP domain containing 1 [Source:MGI Symbol;Acc:MGI:2444479]	15.7018	12.7646	14.8354	15.3643	4.20825	7.11113	5.80708	8.53079	10.0141	8.13816	0.826962	9.46521	3.27919	UP	0.00059971	0.287686	1.64896	5.08831	0.324069	14.6665	0	0	0
NM_183160	transmembrane protein 252 [Source:MGI Symbol;Acc:MGI:3583948]	13.2717	13.2071	11.6537	13.4435	5.10015	10.0427	7.69673	3.69339	5.93164	5.46252	2.58106	7.17789	2.9518	UP	0.000601654	0.0197437	2.5638	2.60742	0.983274	12.894	0	1	1
NM_025344	eukaryotic translation initiation factor 3, subunit F [Source:MGI Symbol;Acc:MGI:1913335]	135.7	127.673	113.133	127.476	46.7676	114.359	79.1622	80.5949	92.0602	89.1289	28.7644	92.4071	59.8193	UP	0.000602503	0.00171132	1.44389	1.62588	0.888063	125.995	0	0	1
NM_153555	DDB1 and CUL4 associated factor 8 [Source:MGI Symbol;Acc:MGI:91860]	21.6372	24.2609	22.5901	21.8717	9.11204	11.7242	9.21618	17.6532	18.4241	16.832	10.322	16.5892	13.1086	UP	0.000604197	0.0466552	1.28087	0.88278	1.45095	22.59	0	0	1
NM_001033135	ring finger protein 149 [Source:MGI Symbol;Acc:MGI:2677438]	18.0968	19.7209	17.1843	19.6956	6.31618	14.41	7.44238	13.713	11.767	11.7493	3.45957	11.4272	5.03685	UP	0.000604941	0.00202007	1.50481	1.82569	0.824243	18.6744	0	1	1
NM_019752	HtrA serine peptidase 2 [Source:MGI Symbol;Acc:MGI:1928676]	17.4305	17.6379	14.8826	14.4949	6.58502	10.0789	7.09243	6.86903	7.37128	7.4636	5.29934	8.45682	5.52468	UP	0.000606497	0.00242457	2.22697	1.28377	1.73472	16.1115	0	1	1
NM_170591	nucleoporin like 1 [Source:MGI Symbol;Acc:MGI:1919094]	14.1776	16.7201	14.5644	14.4976	5.74388	7.12833	5.41513	8.80705	10.6506	9.75719	3.30496	6.27254	5.29804	UP	0.000606973	0.119341	1.53927	1.73794	0.885691	14.9899	0	1	1
NM_001081052	Nance-Horan syndrome (human) [Source:MGI Symbol;Acc:MGI:2684894]	1.09814	1.60974	1.50531	1.13372	0.0944858	0.182388	0.0467146	0.308228	0.388791	0.128715	0	0.252075	0.0877001	UP	0.000607838	0.462424	4.85511	945.858	0.00513302	1.33673	0	0	0
NM_010322	glyceronephosphate O-acyltransferase [Source:MGI Symbol;Acc:MGI:1343460]	18.0627	18.9401	17.2261	17.5605	6.97877	8.03539	6.49578	14.9904	14.1599	13.6835	2.85158	8.55058	5.85948	UP	0.00060939	0.208533	1.257	2.44728	0.51363	17.9474	0	0	1
NM_029956	methylmalonic aciduria (cobalamin deficiency) type B homolog (human) [Source:MGI Symbol;Acc:MGI:1924947]	6.24413	7.595	5.9216	5.86721	1.65527	4.13622	1.91859	3.49397	2.55389	3.25659	1.8231	2.87534	1.95105	UP	0.0006099	0.259382	2.06575	1.4385	1.43604	6.40699	0	1	1
NM_001145198	RIKEN cDNA 1500009L16 gene [Source:MGI Symbol;Acc:MGI:1917034]	1.91185	1.5264	2.16649	1.5153	1.07349	2.64437	2.54904	0.352451	0.275933	0.693082	0.914	2.10738	0.249692	UP	0.000611717	0.134572	4.0403	10.2051	0.395912	1.78001	0	0	0
NM_001033535	tumor necrosis factor, alpha-induced protein 8-like 3 [Source:MGI Symbol;Acc:MGI:2685363]	10.3187	10.4606	12.1898	10.5544	5.52278	8.40036	9.21752	4.64408	3.38106	5.49759	6.59794	3.01821	3.78701	UP	0.000613167	0.135932	2.41388	2.78317	0.867313	10.8809	0	1	1
NM_001114312	RIKEN cDNA 4930506M07 gene [Source:MGI Symbol;Acc:MGI:1918903]	11.7528	11.3889	13.384	11.0906	4.15882	7.57119	6.1103	7.60809	7.4395	6.90518	1.69021	7.91052	3.6631	UP	0.000616373	0.121734	1.62677	2.46045	0.661167	11.9041	0	1	1
NM_023275	ras homolog gene family, member J [Source:MGI Symbol;Acc:MGI:1931551]	1.07572	1.57729	1.28381	1.19644	0.0822515	1.63991	1.08267	0	0	0	0	0.871963	0.229221	UP	0.000621324	0.072732	12834.1	823.515	15.5846	1.28331	1	1	1
NM_008396	integrin alpha 2 [Source:MGI Symbol;Acc:MGI:96600]	5.0024	3.57267	4.63849	4.23918	0.706275	4.06116	1.01127	1.98828	1.49844	2.15464	0.95631	2.0575	0.799117	UP	0.000621342	0.220501	2.32021	1.97378	1.17551	4.36319	0	1	1
NM_008019	FK506 binding protein 1a [Source:MGI Symbol;Acc:MGI:95541]	93.5584	91.5801	86.0274	92.2279	78.5901	90.4736	84.7776	78.1288	74.8612	72.5024	56.643	84.8236	76.0334	UP	0.000623052	0.0681209	1.20867	1.38746	0.871135	90.8485	0	0	1
NM_028829	progestin and adipoQ receptor family member VIII [Source:MGI Symbol;Acc:MGI:1921479]	0.641132	0.626581	0.574225	0.628806	0.672439	0.513754	0.404	0.164596	0.259393	0.171086	0.227839	1.39962	0.409666	UP	0.000628122	0.369835	3.11293	2.95052	1.05504	0.617686	0	1	1
NM_194334	TBC1 domain family, member 2B [Source:MGI Symbol;Acc:MGI:1914266]	4.97325	4.93911	4.36628	5.27186	3.18514	1.751	2.68363	3.08679	2.57672	3.24442	1.5444	1.40261	2.15269	UP	0.000629552	0.0865047	1.64603	2.06231	0.798146	4.88762	0	1	1
NM_148924	zinc finger protein 263 [Source:MGI Symbol;Acc:MGI:1921370]	7.3978	6.46027	6.20471	6.7192	3.14936	5.81522	4.33604	4.8	4.58921	4.32642	1.88331	6.35707	4.79283	UP	0.000632452	0.446796	1.46449	1.67221	0.875778	6.6955	0	0	1
NM_198653	isoleucine-tRNA synthetase 2, mitochondrial [Source:MGI Symbol;Acc:MGI:1919586]	29.7488	28.3965	29.2398	28.0217	9.08221	17.7333	12.0591	12.4345	13.8494	15.7186	3.10389	14.1298	7.24932	UP	0.000632801	0.00990943	2.06071	2.92601	0.704271	28.8517	0	1	1
NM_001077631	von Willebrand factor A domain containing 9 [Source:MGI Symbol;Acc:MGI:1917132]	7.93048	7.44148	8.20224	8.56577	3.76214	3.68317	4.6172	6.40346	5.93802	5.74015	4.58957	7.77877	3.33177	UP	0.00063351	0.259794	1.33311	1.3858	0.961983	8.03499	0	0	1
NM_146040	cell division cycle associated 7 like [Source:MGI Symbol;Acc:MGI:2384982]	11.6478	10.5072	11.9371	10.0841	1.17772	4.92384	3.12941	4.90744	5.45106	3.35657	0.459067	4.00367	0.512758	UP	0.00063476	0.0712692	2.41572	6.1021	0.395883	11.0441	0	0	0
NM_023386	receptor transporter protein 4 [Source:MGI Symbol;Acc:MGI:1915025]	23.5855	19.8612	27.7768	22.7755	33.1264	45.5879	77.3648	12.2091	10.1797	7.99314	13.2776	1.19302	11.9093	UP	0.000635017	0.0408458	2.32042	38.2091	0.0607296	23.4997	0	0	0
NM_023871	SET nuclear oncogene [Source:MGI Symbol;Acc:MGI:1860267]	6.27797	6.33626	7.33285	5.32196	6.57083	14.4351	16.0019	1.76036	2.81207	3.03352	7.83486e-06	11.8482	1.28793	UP	0.000635675	0.0777681	2.49165	60935.1	4.08901e-05	6.31726	0	0	0
NM_009194	solute carrier family 12, member 2 [Source:MGI Symbol;Acc:MGI:101924]	36.5223	31.9627	41.2265	35.6903	2.52493	17.7092	6.5601	18.9965	17.7275	16.9332	0.765233	30.0269	3.35897	UP	0.000636426	0.334701	2.03237	3.29926	0.616007	36.3505	0	1	1
NM_001039522	Leo1, Paf1/RNA polymerase II complex component, homolog (S. cerevisiae) [Source:MGI Symbol;Acc:MGI:2685031]	13.4428	11.9636	13.1946	11.4493	5.97091	11.2334	6.11441	8.13139	8.38665	6.77434	3.23329	5.89947	4.22253	UP	0.000639819	0.0425068	1.61158	1.90412	0.846364	12.5126	0	1	1
NM_010901	nuclear factor of activated T cells, cytoplasmic, calcineurin dependent 3 [Source:MGI Symbol;Acc:MGI:103296]	13.744	14.938	15.5391	15.1498	7.77697	12.4807	8.43872	11.4606	10.965	12.1153	6.53688	12.308	8.68323	UP	0.00064048	0.235635	1.28914	1.1897	1.08358	14.8427	0	0	1
NM_025866	cell division cycle associated 7 [Source:MGI Symbol;Acc:MGI:1914203]	28.431	31.677	24.9993	28.9899	5.42105	16.2179	7.68852	15.4677	15.5865	14.2764	2.11428	14.3676	3.89132	UP	0.000641368	0.0181451	1.88775	2.56394	0.736267	28.5243	0	1	1
NM_001042605	CD74 antigen (invariant polypeptide of major histocompatibility complex, class II antigen-associated) [Source:MGI Symbol;Acc:MGI:96534]	165.866	196.397	131.213	154.53	306.418	328.39	226.569	2.82851	0.841254	2.04329	13.4639	25.7007	15.9277	UP	0.000641618	0.00579787	85.0647	22.7583	3.73774	162.001	1	1	1
NM_008869	phospholipase A2, group IVA (cytosolic, calcium-dependent) [Source:MGI Symbol;Acc:MGI:1195256]	5.7589	6.42901	6.61483	5.27186	0.737677	3.27839	0.886423	2.89218	2.69013	3.69654	0.119843	2.49317	0.186843	UP	0.000646435	0.00236014	1.94589	6.15106	0.316351	6.01865	0	0	0
NM_024222	STT3, subunit of the oligosaccharyltransferase complex, homolog B (S. cerevisiae) [Source:MGI Symbol;Acc:MGI:1915542]	51.4221	51.7309	54.0967	49.15	34.9211	58.1337	42.8761	39.8321	35.6723	35.4444	21.148	48.1216	28.3238	UP	0.000647895	0.00590911	1.39524	1.65127	0.844947	51.5999	0	0	1
NM_009025	RAS p21 protein activator 3 [Source:MGI Symbol;Acc:MGI:1197013]	7.60654	7.61723	7.11424	7.68799	1.31283	4.76193	2.07355	2.21649	2.61939	1.47251	0.735185	4.03866	0.756505	UP	0.000648367	0.030533	3.56965	2.74073	1.30244	7.5065	0	1	1
NM_172627	protein geranylgeranyltransferase type I, beta subunit [Source:MGI Symbol;Acc:MGI:1917514]	6.35992	6.70846	8.06808	7.62158	2.79898	4.27587	3.1833	4.52728	3.88655	3.57105	4.1213	2.41473	3.31445	UP	0.000649055	0.448538	1.79963	1.77071	1.01633	7.18951	0	1	1
NM_030563	NEDD4 binding protein 1 [Source:MGI Symbol;Acc:MGI:2136825]	10.2599	10.0885	10.6078	11.0701	10.6627	8.66275	6.71805	9.02217	8.46673	8.75662	6.99387	4.03857	8.30831	UP	0.000655329	0.18349	1.20095	2.14498	0.559892	10.5066	0	0	1
NM_008612	menage a trois 1 [Source:MGI Symbol;Acc:MGI:106207]	6.27685	6.06992	6.6503	6.40445	0.923974	3.46666	4.28547	3.47315	3.3262	2.68167	0.684991	5.41147	2.7893	UP	0.000665664	0.475451	2.00937	1.53638	1.30786	6.35038	0	1	1
NM_001033389	far upstream element (FUSE) binding protein 3 [Source:MGI Symbol;Acc:MGI:2443699]	12.6679	11.0468	12.2122	11.5998	4.30934	6.22168	4.69512	8.14702	7.19032	6.5418	3.02249	7.46809	4.81523	UP	0.000666204	0.487191	1.62917	1.42574	1.14268	11.8817	0	1	1
NM_183116	solute carrier family 18, subfamily B, member 1 [Source:MGI Symbol;Acc:MGI:1923556]	19.1153	19.0663	17.9517	19.9084	16.6881	13.6777	13.6868	15.17	15.573	16.2828	19.3888	16.7966	17.6233	UP	0.000667749	0.00611249	1.21276	0.860709	1.40903	19.0104	0	0	1
NM_134114	SFT2 domain containing 1 [Source:MGI Symbol;Acc:MGI:1918689]	16.2027	13.8793	12.4944	14.6327	10.9122	16.0429	15.7156	7.86501	9.06094	6.96901	9.70048	12.3098	14.9434	UP	0.00066887	0.0874173	1.79563	1.30326	1.3778	14.3023	0	1	1
NM_011278	ring finger protein 4 [Source:MGI Symbol;Acc:MGI:1201691]	37.1183	36.75	34.6691	39.123	20.2989	24.6128	18.1557	29.1106	27.1161	25.5675	11.6589	25.3233	22.1336	UP	0.000669703	0.380405	1.35395	1.74106	0.777659	36.9151	0	0	1
NM_145131	pitrilysin metallepetidase 1 [Source:MGI Symbol;Acc:MGI:1916867]	13.2429	11.6171	13.7698	13.7242	1.59624	7.0342	4.39292	8.54787	6.81402	8.37649	0.717541	6.47593	2.74192	UP	0.000671652	0.0432865	1.65409	2.22443	0.743601	13.0885	0	1	1
NM_011610	tumor necrosis factor receptor superfamily, member 1b [Source:MGI Symbol;Acc:MGI:1314883]	2.49282	2.5644	2.59054	2.16842	3.12311	3.80097	3.78865	0.442011	0.98703	0.664849	1.12415	1.40428	0.785903	UP	0.000672779	0.00685839	3.51565	4.82027	0.729346	2.45404	0	1	1
NM_001009947	dedicator of cytokinesis 11 [Source:MGI Symbol;Acc:MGI:1923224]	4.14758	4.61379	4.08879	3.86041	1.15186	1.85295	1.52715	1.0734	1.14262	1.87086	0.324251	1.20789	0.572714	UP	0.000675849	0.00604732	3.06647	3.55158	0.86341	4.17764	0	1	1
NM_013918	ubiquitin specific peptidase 25 [Source:MGI Symbol;Acc:MGI:1353655]	20.9724	21.8323	23.2028	21.5851	26.5213	16.8873	26.0541	16.2809	13.9656	14.9945	14.4914	13.5427	18.9639	UP	0.000676594	0.0483613	1.4521	1.83013	0.793437	21.8981	0	0	1
NM_007988	fatty acid synthase [Source:MGI Symbol;Acc:MGI:95485]	7.72192	8.41138	6.77189	7.53769	1.51094	6.34932	2.55427	4.59371	4.35413	4.79755	1.18038	4.76774	1.97649	UP	0.000676792	0.0811203	1.66106	1.33172	1.24731	7.61072	0	1	1
NM_026082	dedicator of cytokinesis 7 [Source:MGI Symbol;Acc:MGI:1914549]	8.18105	7.88984	8.7437	7.93887	3.04436	4.31806	3.86819	3.80252	4.23794	4.95171	2.5938	5.4647	3.10201	UP	0.000676941	0.486052	1.89074	1.24699	1.51625	8.18837	0	1	1
NM_134129	PRP19/PSO4 pre-mRNA processing factor 19 homolog (S. cerevisiae) [Source:MGI Symbol;Acc:MGI:106247]	14.5284	14.0672	12.3664	13.8493	4.63009	10.7981	5.07018	10.1878	8.80661	8.71456	0.000721239	9.22672	2.27671	UP	0.000680608	0.0388763	1.48357	5638.05	0.000263136	13.7028	0	0	0
NM_053090	family with sequence similarity 126, member A [Source:MGI Symbol;Acc:MGI:2149839]	3.24913	4.02103	2.98753	2.92294	3.5484	4.52444	2.89625	1.2107	1.55721	1.06392	1.09294	1.51966	0.589225	UP	0.00068173	0.00332572	2.57971	4.91469	0.524897	3.29516	0	1	1
NM_028083	chromatin assembly factor 1, subunit B (p60) [Source:MGI Symbol;Acc:MGI:1314881]	11.0279	9.61027	9.4204	11.6395	1.45128	4.26616	2.93915	6.30968	4.47768	4.88178	0	5.20555	0.433486	UP	0.00068265	0.21385	1.99585	14513.8	0.000137514	10.4245	0	0	0
NM_007636	chaperonin containing Tcp1, subunit 2 (beta) [Source:MGI Symbol;Acc:MGI:107186]	136.803	125.851	145.358	134.88	51.6133	74.9122	74.9336	94.9639	88.7431	77.6846	21.7371	86.6157	48.2488	UP	0.000684109	0.189712	1.5577	2.37443	0.656031	135.723	0	1	1
NM_172301	cyclin B1 [Source:MGI Symbol;Acc:MGI:88302]	6.69239	5.71976	8.20124	7.25333	1.17442	5.39514	3.61768	2.13936	3.49429	2.69006	0.595217	4.22328	1.28581	UP	0.000686855	0.0591006	2.51085	2.8134	0.892461	6.96668	0	1	1
NM_029478	vacuole membrane protein 1 [Source:MGI Symbol;Acc:MGI:1923159]	96.1421	93.4467	102.042	95.672	76.5646	92.0056	101.768	77.5422	78.4208	77.0899	74.7794	92.8764	77.7757	UP	0.000687745	0.201345	1.2464	1.30848	0.952555	96.8257	0	0	1
NM_007634	cyclin F [Source:MGI Symbol;Acc:MGI:102551]	8.48357	8.34403	6.37819	8.67107	0.918026	4.48812	2.38582	3.35846	4.06039	3.21592	0.109656	4.39147	0.852504	UP	0.000691961	0.0945463	2.24803	8.36516	0.268737	7.96922	0	0	0
NM_080453	matrix metallopeptidase 28 (epilysin) [Source:MGI Symbol;Acc:MGI:2153062]	3.22577	4.29655	2.89919	3.73414	0.00209867	0.00137996	0.00158578	0.00399432	0.00323392	0.00295434	0.00201887	0.0027595	0.00292549	UP	0.000692238	0.104116	1012.83	1.03766	976.067	3.53891	1	1	1
NM_001111279	WD repeat and FYVE domain containing 1 [Source:MGI Symbol;Acc:MGI:1916618]	12.1312	12.014	12.536	12.8634	12.9348	11.6692	10.8605	2.83338	4.43114	2.78525	3.36588	2.21465	3.73082	UP	0.000695204	0.00410396	3.69736	5.2689	0.701733	12.3861	0	1	1
NM_183046	kinesin family member 20B [Source:MGI Symbol;Acc:MGI:2444576]	5.98767	4.92905	7.01712	5.81264	0.495965	3.51032	2.27945	2.97717	2.60201	2.07074	0.179969	1.80796	0.506394	UP	0.000700144	0.0583592	2.32806	4.50065	0.517272	5.93662	0	1	1
NM_133975	thyroid hormone receptor interactor 12 [Source:MGI Symbol;Acc:MGI:1309481]	15.9397	16.7485	17.5173	17.2398	13.194	15.9651	12.9809	13.0522	12.9498	13.0943	10.7422	13.021	13.4736	UP	0.000703371	0.133581	1.29383	1.22824	1.0534	16.8613	0	0	1
NM_145433	mitochondrial rRNA methyltransferase 1 homolog (S. cerevisiae) [Source:MGI Symbol;Acc:MGI:2443470]	5.81051	5.81259	4.82267	5.54354	3.35169	6.71786	3.82352	3.3632	3.60766	3.7575	2.63393	5.06405	4.99577	UP	0.000703867	0.339004	1.53722	1.32657	1.15879	5.49733	0	1	1
NM_028390	anillin, actin binding protein [Source:MGI Symbol;Acc:MGI:1920174]	4.68516	3.97827	5.35298	4.97256	0.441535	2.88466	1.40957	2.65941	2.62041	1.98771	0.153994	3.07981	0.378315	UP	0.000706054	0.201931	1.9596	3.7252	0.526039	4.74724	0	1	1
NM_009012	RAD50 homolog (S. cerevisiae) [Source:MGI Symbol;Acc:MGI:109292]	5.55528	5.64252	7.00775	5.85701	1.43213	4.44603	2.06859	3.22418	3.36998	2.87303	1.07051	3.48446	1.49554	UP	0.000707578	0.03466	1.90623	1.38315	1.37818	6.01564	0	1	1
NM_030218	mitotic spindle positioning [Source:MGI Symbol;Acc:MGI:1926156]	225.338	230.123	189.822	215.68	131.357	268.269	198.195	133.108	147.858	146.222	118.372	187.842	156.013	UP	0.000707902	0.0733362	1.51156	1.42816	1.0584	215.241	0	1	1
NM_172204	NADPH oxidase activator 1 [Source:MGI Symbol;Acc:MGI:2449980]	14.4034	15.3282	13.1566	18.2185	2.6572	13.518	3.84945	0.00912011	4.1008	3.90068	0.00439941	4.00341	2.18991	UP	0.000709344	0.101486	5.721	590.589	0.00968694	15.2767	0	0	0
NM_153159	zinc finger CCCH type containing 12A [Source:MGI Symbol;Acc:MGI:2385891]	20.756	26.8472	18.8816	20.7449	11.2395	24.055	13.0769	6.00933	7.04149	10.4361	7.17884	6.23986	9.10997	UP	0.000709764	0.101013	2.78545	3.85501	0.722555	21.8074	0	1	1
NM_011121	polo-like kinase 1 [Source:MGI Symbol;Acc:MGI:97621]	21.8499	23.7955	18.4505	23.0414	2.65883	6.72578	4.91703	8.86905	9.43436	8.86616	0.470663	8.68374	3.45822	UP	0.000709899	0.351289	2.40536	5.64813	0.425868	21.7843	0	0	0
NM_031393	synaptotagmin-like 1 [Source:MGI Symbol;Acc:MGI:1933365]	2.73775	3.72953	3.04758	2.82725	1.0294	6.48706	2.24557	1.6169	1.11162	1.22933	0.814898	7.34649	2.72624	UP	0.000711853	0.177585	2.33869	1.26319	1.85141	3.08553	0	1	1
NM_023479	elaC homolog 2 (E. coli) [Source:MGI Symbol;Acc:MGI:1890496]	8.0171	8.78834	7.69469	6.86347	1.37505	3.62636	3.33063	4.04364	4.34909	4.5726	1.16635	3.55943	1.24514	UP	0.000712379	0.174962	1.81426	2.67477	0.678286	7.8409	0	1	1
NM_172507	SH3 domain binding glutamic acid-rich protein like 2 [Source:MGI Symbol;Acc:MGI:1915350]	15.8164	16.718	18.3953	16.2996	4.89187	14.8705	6.73557	9.90008	7.13311	7.84383	1.40121	16.159	3.66868	UP	0.000714159	0.184555	2.02684	3.491	0.58059	16.8073	0	1	1
NM_028060	solute carrier family 35, member F2 [Source:MGI Symbol;Acc:MGI:1919272]	38.0621	43.9113	33.7058	38.6764	36.6862	22.1261	30.863	19.547	22.5475	20.2946	15.2154	19.4345	21.8235	UP	0.00071515	0.0912952	1.85556	2.41111	0.769584	38.5889	0	1	1
NM_025873	tRNA isopentenyltransferase 1 [Source:MGI Symbol;Acc:MGI:1914216]	3.91399	4.88459	4.9462	4.68748	1.71911	3.31657	1.73969	2.43692	2.21007	2.41435	1.26417	2.90588	2.12973	UP	0.000716667	0.311018	1.95769	1.35984	1.43964	4.60807	0	1	1
NM_027148	exosome component 8 [Source:MGI Symbol;Acc:MGI:1916889]	16.8128	15.9461	20.1344	19.037	2.65857	13.2421	8.19536	9.48734	11.02	9.69904	1.97804	9.1482	2.54635	UP	0.000717934	0.0707331	1.78596	3.21839	0.554925	17.9826	0	1	1
NM_198007	activating signal cointegrator 1 complex subunit 3 [Source:MGI Symbol;Acc:MGI:1925237]	6.39565	6.22569	7.10939	7.14181	6.07869	5.73795	5.11444	4.71951	3.84724	3.96009	3.54275	4.65172	4.46005	UP	0.000718431	0.0645885	1.60888	1.71579	0.937692	6.71814	0	1	1
NM_012010	eukaryotic translation initiation factor 2, subunit 3, structural gene X-linked [Source:MGI Symbol;Acc:MGI:1349431]	30.2714	34.5839	33.1881	30.0467	24.5986	37.7932	29.2331	20.5211	23.5968	19.8231	9.46795	22.226	10.8687	UP	0.000719516	0.00190752	1.50244	2.68964	0.558601	32.0225	0	1	1
NM_023124	histocompatibility 2, Q region locus 6 [Source:MGI Symbol;Acc:MGI:95935]	24.2736	27.7881	19.0779	20.1584	22.941	0.00115865	4.70237	0.00334623	0.00291316	0.00234832	0.00155509	0.00251849	0.00262515	UP	0.000719517	0.159277	7687.03	13860.9	0.554582	22.8245	0	1	1
NM_026507	zwilch kinetochore protein [Source:MGI Symbol;Acc:MGI:1915264]	6.047	5.26687	6.98103	6.43918	0.686728	5.34487	3.17561	3.76966	2.75475	2.95268	0.367906	5.74322	0.66968	UP	0.000720061	0.226106	1.95738	4.74142	0.412826	6.18352	0	0	0
NM_029624	lipase maturation factor 1 [Source:MGI Symbol;Acc:MGI:1923733]	5.99001	6.91286	6.05836	5.65645	1.12116	1.7784	1.67215	4.31249	3.6274	4.10816	2.00828e-05	1.49485	4.59187	UP	0.000720526	0.360734	1.53246	9337.39	0.00016412	6.15442	0	0	0
NM_183191	phospholipase C, eta 1 [Source:MGI Symbol;Acc:MGI:2683547]	3.70531	4.30691	3.70653	4.33999	1.02412	1.55382	1.81366	2.80489	2.44267	2.27748	0.888847	2.11217	0.83164	UP	0.000721363	0.358179	1.60051	2.18068	0.733948	4.01469	0	1	1
NM_015775	transmembrane protease, serine 2 [Source:MGI Symbol;Acc:MGI:1354381]	90.0695	92.0289	84.2703	88.9843	39.9658	22.1053	28.4805	57.068	65.8696	59.5537	31.3123	35.2769	30.3383	UP	0.000726737	0.384015	1.46042	1.27636	1.14421	88.8383	0	0	1
NM_175472	zinc finger, CCHC domain containing 11 [Source:MGI Symbol;Acc:MGI:2445126]	2.89105	2.96717	2.72973	2.65846	1.36302	5.48634	3.70764	0.53354	0.981506	0.49537	0.687796	2.70749	1.01209	UP	0.000726754	0.0482698	4.19508	3.66309	1.14523	2.8116	0	1	1
NM_181470	LTV1 homolog (S. cerevisiae) [Source:MGI Symbol;Acc:MGI:2447810]	23.311	27.5226	27.3233	27.33	10.1944	19.0453	16.5907	18.0222	18.6964	15.5728	3.07473	19.1359	9.15891	UP	0.000727174	0.0944025	1.51296	3.31547	0.456335	26.3717	0	0	0
NM_198033	senataxin [Source:MGI Symbol;Acc:MGI:2443480]	5.02466	4.73121	5.37211	5.12737	2.56763	3.05047	2.04703	3.4126	2.87005	2.77343	1.59459	2.96981	2.08482	UP	0.000729503	0.199861	1.67747	1.61018	1.04179	5.06384	0	1	1
NM_011917	5'-3' exoribonuclease 2 [Source:MGI Symbol;Acc:MGI:894687]	27.3839	27.8025	31.7702	29.058	9.32681	14.2522	12.5227	18.8785	14.693	15.1993	4.85381	16.0265	10.1558	UP	0.000730148	0.227316	1.78407	1.92153	0.928468	29.0037	0	1	1
NM_198162	microrchidia 2A [Source:MGI Symbol;Acc:MGI:1921772]	1.26665	1.71633	1.30351	1.02876	2.20518	0.000918354	1.45257	4.10438e-05	0.249117	0.354191	1.67197	3.02225	0.116798	UP	0.00073567	0.400587	6.6044	12.4268	0.531463	1.32881	0	1	1
NM_001081158	clustered mitochondria (cluA/CLU1) homolog [Source:MGI Symbol;Acc:MGI:1921398]	55.4145	58.8009	45.9309	55.0239	11.7673	24.3162	13.7378	28.5763	30.3939	32.679	4.39167	17.2605	8.66688	UP	0.000739138	0.00603696	1.76082	2.67942	0.657163	53.7925	0	1	1
NM_028788	STRA6-like [Source:MGI Symbol;Acc:MGI:1921402]	3.06472	3.55001	2.57734	2.92685	0.572903	1.94333	0.652876	1.73453	1.28575	1.33777	0.468473	3.3951	0.507756	UP	0.000741316	0.262739	2.08553	1.28575	1.62204	3.02973	0	1	1
NM_001139519	Z-DNA binding protein 1 [Source:MGI Symbol;Acc:MGI:1927449]	52.6988	39.6812	51.6752	59.7019	46.9445	95.8937	89.2284	9.05186	11.2652	7.9545	12.4843	2.15341	14.5968	UP	0.000742482	0.0303699	5.40531	44.5291	0.121388	50.9393	0	0	0
NM_008175	granulin [Source:MGI Symbol;Acc:MGI:95832]	35.2988	38.3885	31.3683	33.7248	20.0969	29.383	17.6127	21.3038	20.1565	15.7374	15.1597	22.2728	21.2202	UP	0.000742581	0.240199	1.81974	1.32568	1.37269	34.6951	0	1	1
NM_007961	ets variant 6 [Source:MGI Symbol;Acc:MGI:109336]	13.8746	13.1784	13.3871	14.3825	6.43204	10.9173	9.42036	9.24742	7.70037	8.0166	1.93139	6.74402	5.14165	UP	0.000743378	0.000249475	1.64702	3.33014	0.494578	13.7057	0	0	0
NM_173386	Mab-21 domain containing 1 [Source:MGI Symbol;Acc:MGI:2442261]	2.05485	1.98838	1.7351	1.86844	0.326738	2.55254	1.10305	0.91421	0.57617	0.885198	0	0.93211	0.390018	UP	0.000751997	0.0734338	2.414	3268.38	0.000738593	1.91169	0	0	0
NM_026917	zinc finger, DHHC domain containing 3 [Source:MGI Symbol;Acc:MGI:1926134]	16.389	15.5762	15.2282	15.4434	9.14318	10.4388	10.0117	9.96825	10.0776	11.3751	5.80045	10.5311	8.20093	UP	0.000755076	0.115798	1.4951	1.57628	0.9485	15.6592	0	0	1
NM_172891	serine/threonine/tyrosine kinase 1 [Source:MGI Symbol;Acc:MGI:2141396]	25.464	28.8357	26.976	25.2527	24.3946	33.7743	32.7317	18.8676	21.188	19.6317	25.8998	39.0315	33.433	UP	0.000755527	0.109197	1.33858	0.979024	1.36726	26.6321	0	0	1
NM_133706	transmembrane protein 97 [Source:MGI Symbol;Acc:MGI:1916321]	45.7071	55.8716	44.0783	49.1238	13.0224	27.1266	22.9356	24.7022	24.6833	27.5649	4.98896	42.8307	12.6953	UP	0.000756805	0.463632	1.89843	2.61021	0.727311	48.6952	0	1	1
NM_007838	dolichyl-di-phosphooligosaccharide-protein glycotransferase [Source:MGI Symbol;Acc:MGI:1194508]	120.637	114.797	100.574	116.525	62.6306	104.895	86.8399	79.0655	83.6373	74.7162	42.0317	89.814	58.4956	UP	0.000757414	0.0154935	1.42954	1.49008	0.959371	113.133	0	0	1
NM_026041	ribosomal RNA processing 15 homolog (S. cerevisiae) [Source:MGI Symbol;Acc:MGI:1914473]	16.9759	14.6163	14.3443	17.8838	2.28439	13.0991	7.89291	9.69111	8.94336	8.17776	0.299632	7.36216	0.980891	UP	0.000758672	0.0407939	1.78519	8.04596	0.221875	15.9551	0	0	0
NM_010880	nucleolin [Source:MGI Symbol;Acc:MGI:97286]	71.9525	67.7286	82.9075	77.6273	13.5433	40.878	28.4118	38.4438	41.7043	27.8706	3.12948	28.9178	10.8433	UP	0.000762398	0.0128147	2.08447	4.32755	0.481675	75.054	0	0	0
NM_027839	carcinoembryonic antigen-related cell adhesion molecule 20 [Source:MGI Symbol;Acc:MGI:1918851]	38.0714	37.17	39.081	42.5923	45.7921	58.7631	43.1178	27.2322	26.818	26.5231	51.1417	70.2246	65.6707	UP	0.00076357	0.0605396	1.46061	0.895397	1.63124	39.2287	0	0	1
NM_026894	TAM41, mitochondrial translocator assembly and maintenance protein, homolog (S. cerevisiae) [Source:MGI Symbol;Acc:MGI:1916221]	23.0482	21.9925	19.3024	22.3861	4.60302	7.15787	8.38257	16.144	14.6237	14.9506	4.2234	6.74252	5.91049	UP	0.000763979	0.128008	1.42277	1.41825	1.00319	21.6823	0	0	1
NM_177429	oral-facial-digital syndrome 1 gene homolog (human) [Source:MGI Symbol;Acc:MGI:1350328]	2.41738	2.7533	3.15645	2.59688	0.625516	1.63662	1.01767	1.22486	1.54427	1.64118	0.602941	1.77768	1.16138	UP	0.000767108	0.126472	1.85764	1.03744	1.7906	2.731	0	1	1
NM_001001735	Wolf-Hirschhorn syndrome candidate 1-like 1 (human) [Source:MGI Symbol;Acc:MGI:2142581]	8.60896	8.05749	8.40413	9.15429	7.29849	8.21229	7.38032	5.72355	6.37353	6.57216	4.30286	6.13234	8.53409	UP	0.000767339	0.204024	1.37491	1.69618	0.810593	8.55622	0	0	1
NM_133815	lamin B receptor [Source:MGI Symbol;Acc:MGI:2138281]	21.7299	18.6565	22.5004	21.3886	4.76298	24.0704	11.1582	12.2343	9.1454	8.51115	2.09374	17.3177	4.20132	UP	0.000770288	0.0298145	2.11457	2.65584	0.796195	21.0689	0	1	1
NM_001025393	BCL2-associated transcription factor 1 [Source:MGI Symbol;Acc:MGI:1917580]	9.24717	8.18433	9.87325	7.98357	2.66253	4.35082	3.69258	5.93714	4.88777	4.77542	4.04112	8.96619e-143	2.62684	UP	0.000772203	0.251288	1.6965	43509.2	3.89919e-05	8.82208	0	0	0
NM_010851	myeloid differentiation primary response gene 88 [Source:MGI Symbol;Acc:MGI:108005]	20.7292	20.6428	18.4302	20.1491	13.0188	24.5452	16.2013	14.5195	16.1472	15.6786	10.1632	12.3861	11.0334	UP	0.000772414	0.0689667	1.29384	1.98167	0.652905	19.9878	0	0	1
NM_001195486	serine/arginine-rich splicing factor 7 [Source:MGI Symbol;Acc:MGI:1926232]	9.76959	7.45281	9.53194	5.8921	1.85327	14.6164	2.50373	7.12679e-05	1.22304	1.72835	6.03639e-06	5.89946	0.816531	UP	0.000772532	0.109881	8.29509	17478.6	0.000474585	8.16161	0	0	0
NM_019482	pannexin 1 [Source:MGI Symbol;Acc:MGI:1860055]	26.9985	31.6799	24.9596	25.3603	18.2751	35.6226	23.8078	15.4252	17.0912	13.6104	14.7949	23.176	22.6985	UP	0.000777646	0.120869	1.77226	1.53704	1.15303	27.2496	0	1	1
NM_030724	uridine-cytidine kinase 2 [Source:MGI Symbol;Acc:MGI:1931744]	25.3637	30.6708	26.022	25.8002	5.15932	12.6614	10.5326	19.0762	16.1563	16.2803	1.07514	12.5175	5.01654	UP	0.00077778	0.0902559	1.57034	4.79839	0.327263	26.9642	0	0	0
NM_133921	nuclear transcription factor, X-box binding-like 1 [Source:MGI Symbol;Acc:MGI:1923646]	7.24177	8.71108	7.58888	7.49218	3.57843	7.20233	3.58202	4.30617	4.25932	4.42456	4.23219	6.12153	4.98374	UP	0.000778955	0.350884	1.79177	1.17655	1.5229	7.75848	0	1	1
NM_145617	hect (homologous to the E6-AP (UBE3A) carboxyl terminus) domain and RCC1 (CHC1)-like domain (RLD) 1 [Source:MGI Symbol;Acc:MGI:2384589]	6.53764	7.65883	6.61572	7.20313	4.19268	3.98091	2.82309	4.93572	5.20511	4.69371	3.49447	2.46054	4.82599	UP	0.000780254	0.476142	1.41638	1.61788	0.875457	7.00383	0	0	1
NM_023284	NUF2, NDC80 kinetochore complex component, homolog (S. cerevisiae) [Source:MGI Symbol;Acc:MGI:1914227]	9.42204	9.77608	10.6049	9.88788	1.60991	4.29706	2.62072	5.05248	5.71262	4.19984	0.357503	4.05432	1.23376	UP	0.00078219	0.0584928	1.98917	4.50223	0.44182	9.92272	0	0	0
NM_027678	zinc finger, RAN-binding domain containing 3 [Source:MGI Symbol;Acc:MGI:1918362]	1.06153	0.93859	0.965364	1.3646	0.000358062	0.000219855	0.000265772	0.000676502	0.000558632	0.000497466	0.000331934	0.704355	0.000523654	UP	0.000787753	0.21123	1597.89	1.06049	1506.74	1.08252	1	1	1
NM_001113368	carcinoembryonic antigen-related cell adhesion molecule 2 [Source:MGI Symbol;Acc:MGI:1347246]	30.6392	30.5755	30.6651	31.3023	28.7444	92.3488	31.4964	13.4695	13.4243	10.8783	24.0467	33.16	22.107	UP	0.000787949	0.148112	2.44588	2.78494	0.878253	30.7955	0	1	1
NM_010432	homeodomain interacting protein kinase 1 [Source:MGI Symbol;Acc:MGI:1314873]	11.8127	13.347	12.15	11.8462	8.35725	13.5197	7.4727	9.06687	9.28868	9.99235	7.10258	8.83831	8.50534	UP	0.000789077	0.214353	1.30051	1.52966	0.850196	12.289	0	0	1
NM_028816	exportin 6 [Source:MGI Symbol;Acc:MGI:2429950]	11.3625	11.6377	10.5468	12.3943	5.86038	7.70196	5.73727	6.6975	7.27266	8.23613	4.90002	8.22367	5.51784	UP	0.00079303	0.329581	1.55162	1.19599	1.29736	11.4853	0	1	1
NM_177805	family with sequence similarity 179, member B [Source:MGI Symbol;Acc:MGI:2684313]	3.13616	3.14955	3.66587	2.92207	1.45054	2.32426	1.49887	2.17082	1.79941	1.70675	1.24106	2.23934	1.3463	UP	0.000795233	0.0268637	1.70073	1.16878	1.45514	3.21841	0	1	1
NM_030713	zinc finger protein 202 [Source:MGI Symbol;Acc:MGI:1933401]	0.714899	0.924745	0.685689	0.780181	0.0964797	0	0.0356092	0.377954	0.223297	0.195923	0	0.38525	0.0671812	UP	0.000797153	0.267884	2.92102	965.797	0.00302446	0.776379	0	0	0
NM_009863	cell division cycle 7 (S. cerevisiae) [Source:MGI Symbol;Acc:MGI:1309511]	2.09545	2.59424	2.77075	1.86352	0.000493906	3.87589	1.17764	4.62013e-11	0.000719443	0.000714086	0	0.000668763	6.84589e-08	UP	0.00080016	0.139826	4034.12	11769.3	0.342765	2.33099	0	0	0
NM_021607	nicastrin [Source:MGI Symbol;Acc:MGI:1891700]	50.8384	54.3898	45.9267	48.3529	36.0569	44.4735	33.5964	34.719	34.6468	32.7544	38.6714	40.2003	40.221	UP	0.000800735	0.327399	1.46524	1.1063	1.32445	49.877	0	0	1
NM_007499	ataxia telangiectasia mutated [Source:MGI Symbol;Acc:MGI:107202]	2.89918	2.24584	2.95843	2.74942	0.647924	2.15269	0.740915	1.69461	1.30212	1.33213	0.24805	1.14815	0.293626	UP	0.000808508	0.0431556	1.88026	2.61142	0.720015	2.71322	0	1	1
NM_027462	tryptophanyl tRNA synthetase 2 (mitochondrial) [Source:MGI Symbol;Acc:MGI:1917810]	2.69489	3.78825	3.29817	3.39067	1.14342	1.1171	1.47165	1.24393	1.56826	1.4939	0.918194	1.52308	1.2384	UP	0.000809024	0.470833	2.2941	1.24527	1.84226	3.293	0	1	1
NM_133869	choline/ethanolaminephosphotransferase 1 [Source:MGI Symbol;Acc:MGI:2139793]	23.3245	25.4187	27.393	26.8145	28.0695	28.968	34.3698	19.0644	18.621	16.3538	22.9972	28.7464	23.155	UP	0.000809722	0.11288	1.42883	1.48433	0.962608	25.7377	0	0	1
NM_146119	family with sequence similarity 129, member B [Source:MGI Symbol;Acc:MGI:2442910]	13.0009	13.8458	10.3987	11.2618	2.28526	8.49438	3.85842	4.57617	4.93646	5.42624	2.14817	7.77073	1.76817	UP	0.000809882	0.115616	2.43526	2.18209	1.11602	12.1268	0	1	1
NM_008942	aminopeptidase puromycin sensitive [Source:MGI Symbol;Acc:MGI:1101358]	41.1453	40.0203	41.3265	40.783	32.2014	35.9041	34.0993	28.4695	30.9019	28.8235	20.711	30.5635	30.6474	UP	0.000815842	0.0541523	1.38847	1.55479	0.893027	40.8188	0	0	1
NM_172681	RIKEN cDNA D930015E06 gene [Source:MGI Symbol;Acc:MGI:2443399]	2.86425	3.44884	2.41784	2.80992	0.451918	0.557304	0.585504	1.10597	0.871649	1.07489	0.477309	1.15449	0.471943	UP	0.000817018	0.258488	2.8354	1.24057	2.28556	2.88521	1	1	1
NM_008095	glioblastoma amplified sequence [Source:MGI Symbol;Acc:MGI:1278343]	24.7946	20.8301	25.629	24.2594	11.2248	17.8058	14.593	15.6044	17.1724	14.7585	9.25275	14.1101	12.1238	UP	0.000819922	0.0169308	1.50698	1.26192	1.1942	23.8783	0	1	1
NM_001081321	PDS5, regulator of cohesion maintenance, homolog A (S. cerevisiae) [Source:MGI Symbol;Acc:MGI:1918771]	17.6617	19.4822	18.6725	16.5664	8.11318	9.94786	7.53862	12.5881	13.9056	13.3428	4.74544	10.0254	8.45019	UP	0.000820639	0.30324	1.36274	1.70966	0.797083	18.0957	0	0	1
NM_001111267	nuclear receptor coactivator 7 [Source:MGI Symbol;Acc:MGI:2444847]	1.3596	1.54738	2.31519	1.64668	0.506924	1.14052	0.185887	2.0431e-05	1.23049e-05	0.34293	6.28752e-07	1.03934	1.34126e-05	UP	0.00083011	0.0827579	15.0087	5038.56	0.00297877	1.71721	0	0	0
NM_001272052	adenosine deaminase [Source:MGI Symbol;Acc:MGI:87916]	97.2708	84.1688	86.9257	111.024	394.789	55.9908	119.204	55.617	48.5244	41.9108	254.678	16.9306	183.509	UP	0.000831708	0.291498	1.94822	3.30706	0.589108	94.8473	0	1	1
NM_133821	PH domain and leucine rich repeat protein phosphatase 1 [Source:MGI Symbol;Acc:MGI:2138327]	4.35873	3.96532	3.37091	3.68061	0.99108	1.33339	1.00268	1.88094	1.90004	2.08768	0.900301	1.32229	1.04532	UP	0.000834275	0.330529	1.96491	1.10082	1.78495	3.84389	0	1	1
NM_021792	interferon inducible GTPase 1 [Source:MGI Symbol;Acc:MGI:1926259]	1.58073	1.51747	2.37402	1.90145	1.35977	11.2886	4.61557	0	0	0.174055	0.173619	0.343838	0.0899878	UP	0.000835678	0.0960335	31.7201	51.2352	0.619106	1.84342	0	1	1
NR_027866		4.64518	6.20993	6.90715	6.1486	7.78354	27.3056	6.90951	1.9766	1.48568	1.97524	0	4.6566	4.09473	UP	0.00083744	0.101987	3.29791	77836.4	4.23698e-05	5.97771	0	0	0
NM_011722	dynactin 6 [Source:MGI Symbol;Acc:MGI:1343154]	55.0172	44.7565	53.8717	50.1025	33.5562	46.8483	49.7439	33.1301	35.453	31.0016	24.927	48.914	39.3851	UP	0.000837698	0.141845	1.53448	1.34618	1.13988	50.937	0	1	1
NM_172469	chloride intracellular channel 6 [Source:MGI Symbol;Acc:MGI:2146607]	12.9845	14.3433	13.9127	14.5339	1.20159	2.54454	2.75192	8.1401	9.11547	7.17983	1.03671	6.5957	2.51016	UP	0.000838145	0.240976	1.71188	1.15903	1.477	13.9436	0	1	1
NM_010256	phosphoribosylglycinamide formyltransferase [Source:MGI Symbol;Acc:MGI:95654]	17.1832	18.4905	14.6307	15.6648	2.0708	11.4966	5.82846	10.3386	10.767	8.61372	0.71297	6.97737	2.76576	UP	0.000840929	0.0412595	1.6648	2.9042	0.573238	16.4923	0	1	1
NM_030026	methylcrotonoyl-Coenzyme A carboxylase 2 (beta) [Source:MGI Symbol;Acc:MGI:1925288]	16.3528	16.2219	13.9295	14.6497	4.33686	6.64618	5.51794	9.59753	11.3882	10.2634	2.36467	6.59433	4.62945	UP	0.000842325	0.11142	1.46773	1.83399	0.800294	15.2885	0	0	1
NM_027328	PRP31 pre-mRNA processing factor 31 homolog (yeast) [Source:MGI Symbol;Acc:MGI:1916238]	13.63	16.1189	12.1952	14.2891	2.7439	6.94392	5.23529	6.67688	7.76917	7.17951	0.0153789	5.76866	3.10801	UP	0.000843059	0.0235252	1.95022	177.274	0.0110012	14.0583	0	0	0
NM_028316	zinc finger protein 444 [Source:MGI Symbol;Acc:MGI:1923365]	0.519401	0.627365	0.775084	0.775184	0.517048	0.995402	2.0036e-05	0.00141847	9.52779e-05	0.000168819	0.837739	0.801109	1.04612	UP	0.000844388	0.195419	1020.43	1.2425	821.274	0.674258	1	1	1
NM_145940	WD repeat domain, phosphoinositide interacting 1 [Source:MGI Symbol;Acc:MGI:1261864]	6.15347	7.02257	5.18029	5.69954	1.53763	0.141242	0.876839	2.58848	3.38857	3.19817	1.05948	3.04549	1.07176	UP	0.00084502	0.2435	1.96634	1.45126	1.35492	6.01397	0	1	1
NM_001081085	suppressor APC domain containing 2 [Source:MGI Symbol;Acc:MGI:1919330]	4.28922	4.52871	3.6717	3.73203	0.668143	0.820528	1.20641	1.66653	1.21831	2.12814	0	1.0493	0.761463	UP	0.000847548	0.194166	2.42686	6682.43	0.000363171	4.05541	0	0	0
NM_028276	UTP14, U3 small nucleolar ribonucleoprotein, homolog A (yeast) [Source:MGI Symbol;Acc:MGI:1919804]	13.257	13.2215	12.0017	15.9931	2.46623	11.0011	6.17134	6.24162	5.83007	5.42986	0.494866	7.22402	2.77123	UP	0.000848645	0.0155087	2.33434	4.98283	0.468477	13.6183	0	0	0
NM_175238	Rap1 interacting factor 1 homolog (yeast) [Source:MGI Symbol;Acc:MGI:1098622]	3.34568	4.09241	4.11823	3.76207	1.00365	1.91005	0.984645	1.96357	2.07597	2.04404	0.23369	2.19626	1.04041	UP	0.000848787	0.349939	1.88845	4.29338	0.439851	3.8296	0	0	0
NM_029735	glutamyl-prolyl-tRNA synthetase [Source:MGI Symbol;Acc:MGI:97838]	23.8533	23.6363	25.3595	25.8184	9.115	18.3055	10.982	16.4272	16.7128	13.9671	4.40118	12.3007	7.9391	UP	0.000848875	0.0166018	1.5709	2.07101	0.758517	24.6669	0	1	1
NM_145222	UDP-GlcNAc:betaGal beta-1,3-N-acetylglucosaminyltransferase 7 [Source:MGI Symbol;Acc:MGI:2384394]	17.2656	20.6814	18.2946	18.7159	14.4495	33.7918	15.4238	12.0603	12.8042	12.2219	10.4289	7.56891	5.98783	UP	0.000850823	0.0931994	1.51586	4.46451	0.339537	18.7394	0	0	0
NM_013653	chemokine (C-C motif) ligand 5 [Source:MGI Symbol;Acc:MGI:98262]	58.4604	69.4229	63.0726	49.6995	289.712	454.298	301.717	28.1452	33.3093	24.7784	111.533	20.305	80.4514	UP	0.000851215	0.0361677	2.09307	22.3736	0.0935508	60.1638	0	0	0
NM_130450	ELOVL family member 6, elongation of long chain fatty acids (yeast) [Source:MGI Symbol;Acc:MGI:2156528]	37.0586	34.2207	39.5153	36.6134	22.4537	16.2338	11.6218	29.761	26.8183	28.6411	11.6512	11.5209	9.9624	UP	0.000855087	0.0834387	1.29729	1.92715	0.673167	36.852	0	0	1
NM_026039	mediator complex subunit 18 [Source:MGI Symbol;Acc:MGI:1914469]	2.7793	2.81991	2.44181	2.54935	0.841866	1.9331	1.04447	1.18155	0.927599	1.42726	0.944931	1.74448	0.838419	UP	0.000855342	0.217285	2.2459	1.24573	1.80287	2.64759	0	1	1
NM_011704	vanin 1 [Source:MGI Symbol;Acc:MGI:108395]	47.7313	43.1762	48.6518	47.0903	30.4362	115.959	72.3787	34.7196	36.9475	32.2577	44.8649	132.338	67.8167	UP	0.000855548	0.160241	1.347	1.06727	1.2621	46.6624	0	0	1
NR_030696		1.39531	1.07249	1.21846	1.45472	0.0719409	0.393447	0.373001	0.633767	0.555035	0.342438	0.0977662	0.431587	0.35059	UP	0.000860394	0.265817	2.51775	1.06391	2.36652	1.28524	1	1	1
NM_146087	casein kinase 1, alpha 1 [Source:MGI Symbol;Acc:MGI:1934950]	99.1929	102.613	106.757	98.4519	88.9404	95.6846	84.6799	85.6436	82.2642	77.9598	72.876	89.1917	80.829	UP	0.000862736	0.0705061	1.24157	1.22043	1.01732	101.754	0	0	1
NM_001164566	spermatogenesis associated, serine-rich 2-like [Source:MGI Symbol;Acc:MGI:1914448]	5.72779	5.14911	6.21935	4.52492	9.33936	17.5636	17.7146	2.91187	2.28025	1.7251	2.20504	1.88598	3.11431	UP	0.00086369	0.0217007	2.34422	9.31228	0.251734	5.40529	0	0	0
NM_177576	Sad1 and UNC84 domain containing 3 [Source:MGI Symbol;Acc:MGI:3041199]	0.540239	0.377401	0.438234	0.57094	0.884752	0.227423	0.252237	0	0	0	0	0	0	UP	0.000864021	0.0843908	4818.03	8848.52	0.544502	0.481704	0	1	1
NM_007829	Fas death domain-associated protein [Source:MGI Symbol;Acc:MGI:1197015]	15.9168	16.8331	13.2104	15.9795	9.54063	11.6255	15.4306	9.06188	10.4071	8.09444	6.37235	8.10725	9.55387	UP	0.000867225	0.0194295	1.68537	1.61511	1.0435	15.485	0	1	1
NR_015521		2.13434	2.23579	1.67316	1.4589	1.98133	1.19898	2.78631	0.228968	0.359575	0.153889	0.10191	0.922562	0.649962	UP	0.000868147	0.0665814	7.57601	19.4239	0.390036	1.87555	0	0	0
NM_019643	family with sequence similarity 60, member A [Source:MGI Symbol;Acc:MGI:1929091]	5.67995	4.96264	6.20592	5.82462	1.60141	6.67184	4.66978	3.0687	2.97607	3.12502	0.389262	6.13269	1.41978	UP	0.000868282	0.0887149	1.85441	4.11316	0.450849	5.66828	0	0	0
NM_008846	phosphatidylinositol-4-phosphate 5-kinase, type 1 beta [Source:MGI Symbol;Acc:MGI:107930]	34.2603	33.1367	32.4797	35.7929	20.8685	34.5742	25.4293	27.0842	29.1747	28.2679	18.7406	32.0769	28.0125	UP	0.000872234	0.358836	1.20379	1.11354	1.08104	33.9174	0	0	1
NM_021890	fatty acid desaturase 3 [Source:MGI Symbol;Acc:MGI:1928740]	1.66307	1.72397	1.66	1.1918	0.462462	0.892494	0.553267	0.792935	0.535153	0.467905	0.103731	0.537932	0.0805183	UP	0.000877375	0.00472799	2.60505	6.86404	0.379521	1.55971	0	0	0
NM_029522	G-protein signalling modulator 2 (AGS3-like, C. elegans) [Source:MGI Symbol;Acc:MGI:1923373]	34.1238	39.2088	32.4111	34.0088	15.9702	17.0768	17.2972	21.4054	22.7262	23.2149	13.3347	14.8183	17.8469	UP	0.000879487	0.143125	1.55634	1.19764	1.29951	34.9381	0	1	1
NM_011779	coronin, actin binding protein 1C [Source:MGI Symbol;Acc:MGI:1345964]	83.3128	87.9903	77.1557	86.6672	66.6899	77.5521	69.5375	61.922	64.5384	65.0044	43.7842	63.1727	68.2993	UP	0.000881432	0.0892389	1.31274	1.52315	0.861862	83.7815	0	0	1
NM_009376	intraflagellar transport 88 [Source:MGI Symbol;Acc:MGI:98715]	2.82067	2.75694	3.75922	3.01423	0.986039	2.37859	1.3597	1.3286	1.33118	0.66416	0.551987	1.0645	0.944284	UP	0.000884731	0.0677519	2.78668	2.23435	1.2472	3.08776	0	1	1
NM_010879	non-catalytic region of tyrosine kinase adaptor protein 2 [Source:MGI Symbol;Acc:MGI:1306821]	15.3256	17.3241	14.4071	16.377	11.6463	8.95405	16.9948	10.8083	10.3133	11.9436	7.13699	12.3496	10.1764	UP	0.000885331	0.241316	1.43883	1.67001	0.861568	15.8585	0	0	1
NM_145398	CAS1 domain containing 1 [Source:MGI Symbol;Acc:MGI:2384865]	3.10572	3.29008	3.36445	2.59878	0.863665	3.84666	1.24999	1.65926	1.61449	1.07866	0.583229	2.45335	0.624538	UP	0.000886516	0.0725613	2.12961	2.0013	1.06411	3.08976	0	1	1
NM_007399	a disintegrin and metallopeptidase domain 10 [Source:MGI Symbol;Acc:MGI:109548]	28.6195	27.8836	33.0696	29.7558	23.8406	31.1457	28.6074	19.9384	17.4891	15.1424	10.8695	22.9891	16.4862	UP	0.000890101	0.00872593	1.70242	2.19334	0.776179	29.8321	0	1	1
NM_145226	2'-5' oligoadenylate synthetase 3 [Source:MGI Symbol;Acc:MGI:2180850]	11.8734	12.7909	10.0117	11.5588	21.6145	18.2344	24.9666	5.53364	5.33	7.30471	16.0153	1.72617	9.23721	UP	0.000891574	0.0348047	1.90858	10.5629	0.180687	11.5587	0	0	0
NM_010810	matrix metallopeptidase 7 [Source:MGI Symbol;Acc:MGI:103189]	98.2501	101.238	95.8281	101.404	6.83133	186.685	45.1857	64.4169	73.3225	67.219	1.94468	215.011	23.4994	UP	0.000896072	0.485946	1.45171	3.5127	0.413274	99.18	0	0	0
NM_025289	transforming growth factor beta regulated gene 1 [Source:MGI Symbol;Acc:MGI:1100877]	112.841	98.7802	99.5089	107.242	77.055	68.1975	106.911	80.9798	81.8157	75.5905	62.3434	72.0805	78.1389	UP	0.000896089	0.148768	1.31626	1.36822	0.962029	104.593	0	0	1
NM_009899	chloride channel calcium activated 1 [Source:MGI Symbol;Acc:MGI:1316732]	3.01933	2.74576	4.0545	3.49445	3.97153	2.80415	7.30338	1.15015	1.06708	0.76194	0.56284	1.97681	1.18235	UP	0.00089632	0.0762018	3.35155	7.05516	0.475049	3.32851	0	0	0
NM_001081362	transformation/transcription domain-associated protein [Source:MGI Symbol;Acc:MGI:2153272]	4.65658	4.44261	4.02089	4.56144	1.97819	3.39169	1.52785	3.05005	3.18634	3.49404	2.54809	2.25859	2.57255	UP	0.000897587	0.415411	1.36284	1.50166	0.907555	4.42038	0	0	1
NM_025448	signal sequence receptor, beta [Source:MGI Symbol;Acc:MGI:1913506]	182.629	180.212	165.234	176.259	107.831	171.253	141.567	141.685	142.724	139.14	64.9517	114.692	92.6692	UP	0.000900973	0.00317498	1.2472	1.66017	0.751248	176.084	0	0	1
NR_030738		89.2187	82.4931	83.3862	88.9531	32.3003	135.825	47.4668	36.6465	38.0042	25.2307	21.2302	74.4102	27.9828	UP	0.000903986	0.0938976	2.58344	1.82535	1.41531	86.0128	0	1	1
NM_181815	centrosomal protein 128 [Source:MGI Symbol;Acc:MGI:1922466]	1.34223	1.9676	1.78791	1.74352	0.346449	0.619183	0.455877	0.527574	0.593973	0.889151	0.209015	0.461717	0.160802	UP	0.000905549	0.0290039	2.55159	2.83388	0.900388	1.71032	0	1	1
NM_026386	sorting nexin 2 [Source:MGI Symbol;Acc:MGI:1915054]	28.1162	26.2967	28.7357	27.7507	12.3397	23.8057	15.3315	17.6862	19.7918	16.7289	10.1005	17.1605	13.2402	UP	0.000908995	0.0670107	1.53439	1.38724	1.10607	27.7248	0	1	1
NM_134013	proteasome (prosome, macropain) activator subunit 4 [Source:MGI Symbol;Acc:MGI:2143994]	17.332	20.0829	19.7369	16.7516	12.47	12.0908	11.164	11.2015	11.8346	12.5068	10.7293	11.3719	11.6464	UP	0.00090971	0.206411	1.55945	1.16224	1.34177	18.4759	0	1	1
NM_011597	tight junction protein 2 [Source:MGI Symbol;Acc:MGI:1341872]	35.8088	40.4919	33.2987	35.9014	26.6077	28.0339	31.8383	22.1515	25.8517	25.924	20.6086	24.8424	27.0098	UP	0.000910131	0.0145208	1.47612	1.2911	1.14331	36.3752	0	0	1
NM_146154	protein phosphatase 1, regulatory (inhibitor) subunit 8 [Source:MGI Symbol;Acc:MGI:2140494]	19.6497	20.3465	16.4911	20.5305	7.04024	15.8769	9.62444	10.4115	13.1671	11.9293	4.76385	11.6084	6.31745	UP	0.000914734	0.0146673	1.62677	1.52346	1.06781	19.2545	0	1	1
NM_028023	cell division cycle associated 4 [Source:MGI Symbol;Acc:MGI:1919213]	9.90295	10.396	8.34398	10.5689	4.31929	7.20228	5.79433	6.27555	5.42973	6.10057	0.639582	7.73986	2.56336	UP	0.000915548	0.126544	1.65163	6.7524	0.244599	9.80296	0	0	0
NM_025642	MIS18 kinetochore protein homolog A (S. pombe) [Source:MGI Symbol;Acc:MGI:1913828]	15.0837	15.5091	14.4425	13.5623	5.33342	16.7236	8.73278	4.13577	5.48399	6.92923	4.71296	10.1753	3.38235	UP	0.000920023	0.0737696	2.65561	2.58182	1.02858	14.6494	0	1	1
NM_027446	family with sequence similarity 86 [Source:MGI Symbol;Acc:MGI:1917761]	7.24108	7.60513	6.34283	6.26628	1.09813	3.58991	2.20275	3.41208	4.37648	3.17026	0.728043	3.87585	1.27532	UP	0.000920403	0.218857	1.87896	1.72716	1.08789	6.86383	0	1	1
NM_145354	NOL1/NOP2/Sun domain family member 2 [Source:MGI Symbol;Acc:MGI:107252]	30.8538	30.7001	27.4431	29.9777	7.41359	17.3724	9.83456	20.3936	18.4837	16.3051	4.2795	14.0723	6.99351	UP	0.000920439	0.000939339	1.61702	1.73233	0.933433	29.7437	0	1	1
NM_009108	nuclear receptor subfamily 1, group H, member 4 [Source:MGI Symbol;Acc:MGI:1352464]	17.3964	20.8691	18.6417	22.3032	16.1799	84.4407	23.7011	12.8636	11.4454	10.6145	1.93038	48.8165	5.68136	UP	0.000929824	0.0376379	1.70108	8.38134	0.20296	19.8026	0	0	0
NM_028355	NDC1 transmembrane nucleoporin [Source:MGI Symbol;Acc:MGI:1920037]	5.60052	7.87736	7.0332	6.39921	0.971016	3.74733	2.29887	2.92945	2.65049	3.80528	0.332583	1.98154	1.04066	UP	0.000932956	0.0322393	2.15044	2.91904	0.736694	6.72757	0	1	1
NM_173441	IWS1 homolog (S. cerevisiae) [Source:MGI Symbol;Acc:MGI:1920723]	6.57955	6.56962	7.2399	6.43495	4.41161	5.32072	3.82235	5.15228	4.77552	4.39036	3.12179	4.4869	3.75788	UP	0.0009363	0.0890942	1.40506	1.41315	0.994274	6.70601	0	0	1
NM_019777	inhibitor of kappaB kinase epsilon [Source:MGI Symbol;Acc:MGI:1929612]	14.4343	14.7876	13.2742	16.3952	6.77447	24.8173	11.3266	10.0725	10.5283	9.24088	11.9727	16.137	11.8089	UP	0.00094093	0.414509	1.48009	1.53791	0.962403	14.7228	0	0	1
NM_182990	structure specific recognition protein 1 [Source:MGI Symbol;Acc:MGI:107912]	28.3154	43.3219	39.2619	34.5463	2.50274	0.000173666	7.25034	8.12758	12.7886	11.2336	5.86837	3.72552	11.3032	UP	0.000941522	0.00142111	3.39298	0.641445	5.28958	36.3614	1	1	1
NM_018779	phosphodiesterase 3A, cGMP inhibited [Source:MGI Symbol;Acc:MGI:1860764]	6.95856	7.45154	7.92745	7.22014	2.83428	1.51008	1.17814	5.72407	6.14988	5.64398	2.79812	1.65131	3.14519	UP	0.000943046	0.196737	1.26546	1.01292	1.24931	7.38942	0	0	1
NM_007686	complement component factor i [Source:MGI Symbol;Acc:MGI:105937]	6.34358	5.04997	7.05178	5.9416	2.0854	0.36575	2.00332	3.53487	2.63223	2.39689	0.502037	0.752447	0.924766	UP	0.000943284	0.163946	2.13567	4.15325	0.514217	6.09673	0	1	1
NM_021345	protein tyrosine phosphatase-like A domain containing 1 [Source:MGI Symbol;Acc:MGI:1889341]	28.2795	26.5672	27.3581	24.6048	11.9798	23.2523	13.005	21.9766	20.1043	20.6043	5.939	18.0388	12.2976	UP	0.000945769	0.068949	1.27793	2.01712	0.633539	26.7024	0	0	1
NM_009439	proteasome (prosome, macropain) 26S subunit, non-ATPase, 3 [Source:MGI Symbol;Acc:MGI:98858]	79.5239	80.3431	67.9325	71.6097	31.9135	40.8422	28.3023	48.9384	53.8057	54.6181	30.0959	31.9826	33.2928	UP	0.000954814	0.341078	1.42701	1.27701	1.11746	74.8523	0	0	1
NM_008009	fibroblast growth factor binding protein 1 [Source:MGI Symbol;Acc:MGI:1096350]	26.8675	23.1837	23.8818	26.663	2.13759	70.195	10.7918	16.8489	19.2376	16.5711	0.909835	70.6693	6.21708	UP	0.000958557	0.176887	1.43278	2.34928	0.609882	25.149	0	0	1
NR_104468		32.5279	32.4195	29.4036	23.9688	20.1693	20.9029	18.8916	12.164	15.1142	14.2309	9.53088	24.1614	13.7849	UP	0.000960296	0.205562	2.13783	2.11619	1.01023	29.58	0	1	1
NM_010399	histocompatibility 2, T region locus 22 [Source:MGI Symbol;Acc:MGI:95956]	34.9897	35.2624	37.5804	29.5373	24.2566	50.0544	32.4441	14.9983	19.9021	20.9186	20.5591	19.8416	15.6241	UP	0.000966898	0.0788931	1.84574	2.52269	0.731653	34.3424	0	1	1
NM_001025246	transformation related protein 53 inducible protein 11 [Source:MGI Symbol;Acc:MGI:2670995]	13.6056	12.439	8.85763	11.5357	1.80202	15.2998	4.38724	2.54399	1.89054	1.93458	0.51411	4.20832	1.00422	UP	0.000970541	0.110001	5.46813	4.36847	1.25173	11.6095	0	1	1
NM_153526	insulin induced gene 1 [Source:MGI Symbol;Acc:MGI:1916289]	23.5433	21.8544	23.5908	22.5441	19.0658	21.7755	14.9897	18.4788	16.4412	17.1192	29.7899	26.0665	20.856	UP	0.000971341	0.0347022	1.31919	0.835383	1.57914	22.8832	0	0	1
NM_008538	myristoylated alanine rich protein kinase C substrate [Source:MGI Symbol;Acc:MGI:96907]	8.65	7.34494	9.08415	7.00806	3.42626	11.5084	5.55678	3.39857	3.29558	3.07653	2.93168	9.42158	2.41663	UP	0.00097467	0.0656504	2.46297	2.29934	1.07117	8.02179	0	1	1
NM_009642	angiotensin II, type I receptor-associated protein [Source:MGI Symbol;Acc:MGI:1339977]	4.36121	5.82123	5.4063	4.43906	1.52866	4.05311	1.47114	2.7218	2.28721	1.69445	1.08613	2.34355	0.709608	UP	0.000975436	0.062641	2.24071	2.07302	1.08089	5.00695	0	1	1
NM_007790	structural maintenance of chromosomes 3 [Source:MGI Symbol;Acc:MGI:1339795]	13.1207	13.3586	14.3968	14.1862	5.4335	9.78863	6.06846	8.69707	7.58972	6.73593	2.62289	8.51212	4.67218	UP	0.000989832	0.0327872	1.79373	2.07153	0.865895	13.7656	0	1	1
NM_008408	STT3, subunit of the oligosaccharyltransferase complex, homolog A (S. cerevisiae) [Source:MGI Symbol;Acc:MGI:105124]	63.4171	71.5414	66.5693	65.2711	51.7381	58.398	54.0337	49.4667	50.1639	50.47	31.5048	47.6755	42.5745	UP	0.000994241	0.0218264	1.3331	1.64223	0.811763	66.6997	0	0	1
NM_031869	protein kinase, AMP-activated, beta 1 non-catalytic subunit [Source:MGI Symbol;Acc:MGI:1336167]	24.1712	25.2442	21.3428	23.9262	11.99	33.5662	15.5835	16.3796	13.4658	16.333	7.02409	33.8988	12.8338	UP	0.000994865	0.125175	1.5378	1.70697	0.900893	23.6711	0	1	1
NM_133916	eukaryotic translation initiation factor 3, subunit B [Source:MGI Symbol;Acc:MGI:106478]	66.5979	68.1233	59.0008	67.9592	24.4726	54.1176	34.6511	50.8602	49.3875	47.1609	14.3481	36.17	22.5632	UP	0.000999522	0.0147291	1.33141	1.70563	0.780596	65.4203	0	0	1
NM_001252593	cysteinyl-tRNA synthetase [Source:MGI Symbol;Acc:MGI:1351477]	13.0116	9.81433	11.243	12.0818	4.58464	7.88369	8.11216	4.0133	6.40814	5.7908	0.0267282	7.9042	4.3229	UP	0.00100123	0.094473	2.13497	170.893	0.0124931	11.5377	0	0	0
NM_033074	threonyl-tRNA synthetase [Source:MGI Symbol;Acc:MGI:106314]	49.8437	40.5099	49.9675	48.2398	24.0409	29.2631	30.338	32.9265	31.4524	28.0988	11.6547	31.6066	19.4873	UP	0.00100129	0.137377	1.52924	2.06276	0.741358	47.1402	0	1	1
NM_197945	leucine zipper, putative tumor suppressor family member 3 [Source:MGI Symbol;Acc:MGI:2656976]	26.9781	29.1532	22.608	25.8912	6.6002	10.0032	7.59434	14.8343	15.857	17.9871	5.79753	11.3851	7.89579	UP	0.00100377	0.343674	1.61206	1.13845	1.41602	26.1576	0	1	1
NM_146041	GDP-mannose 4, 6-dehydratase [Source:MGI Symbol;Acc:MGI:1891112]	243.662	261.988	244.289	247.656	118.097	298.503	193.281	113.123	122.884	87.2445	31.7607	150.273	71.6306	UP	0.00100969	0.011021	2.31459	3.71833	0.622482	249.399	0	1	1
NM_030116	mitochondrial ribosomal protein L9 [Source:MGI Symbol;Acc:MGI:2137211]	52.5287	60.2803	48.3077	54.8537	22.3181	42.7189	33.5291	32.8987	36.9693	35.4482	13.0261	25.0609	17.3285	UP	0.00101088	0.0153535	1.53801	1.93491	0.794877	53.9926	0	1	1
NM_173187	RIKEN cDNA 2310035C23 gene [Source:MGI Symbol;Acc:MGI:1922832]	10.1322	9.24875	10.6577	8.92639	4.65418	8.65595	0.00131457	7.23427	6.2014	6.04707	4.35361	8.96025	5.62855	UP	0.00101684	0.211964	1.49998	1.06904	1.40311	9.74126	0	0	1
NM_010191	farnesyl diphosphate farnesyl transferase 1 [Source:MGI Symbol;Acc:MGI:102706]	16.4256	17.7441	14.421	17.3844	3.93134	37.7392	10.9129	9.79649	6.88796	6.8094	2.85839	36.1431	5.4766	UP	0.00101995	0.0942379	2.10613	1.99262	1.05696	16.4938	0	1	1
NM_001253808	Rac GTPase-activating protein 1 [Source:MGI Symbol;Acc:MGI:1349423]	15.5496	14.9485	14.0906	19.0766	2.04368	7.63913	5.93485	6.4549	6.01889	5.562	0.104774	4.88744	0.644878	UP	0.0010208	0.0404998	2.64743	19.488	0.13585	15.9163	0	0	0
NM_028071	coactosin-like 1 (Dictyostelium) [Source:MGI Symbol;Acc:MGI:1919292]	104.239	111.839	85.0527	100.555	46.3556	72.0669	53.2917	55.3126	49.9876	56.0954	21.74	39.541	33.996	UP	0.00102493	0.0110039	1.86662	2.13227	0.875415	100.421	0	1	1
NM_001083884	LY6/PLAUR domain containing 8 [Source:MGI Symbol;Acc:MGI:1917413]	2367.7	2351.3	2319.79	2452.38	2528.2	4703.83	3308.63	1416.35	1400.13	1183.37	616.539	1455.06	1048.12	UP	0.00102902	0.0126089	1.77966	4.10063	0.433997	2372.79	0	0	0
NM_021512	nucleoporin 160 [Source:MGI Symbol;Acc:MGI:1926227]	3.95061	3.78729	4.5128	4.23713	1.19637	2.01809	1.86997	2.84806	2.54457	2.20171	0.909611	2.5445	1.89079	UP	0.00103036	0.374641	1.62828	1.31522	1.23803	4.12196	0	1	1
NM_133766	EFR3 homolog A (S. cerevisiae) [Source:MGI Symbol;Acc:MGI:1923990]	16.8386	16.584	19.1059	17.5143	13.9459	16.944	13.6351	12.7496	13.7361	13.6019	7.44169	16.3046	12.9369	UP	0.00103178	0.155588	1.31043	1.87401	0.699265	17.5107	0	0	1
NM_021303	nucleolar complex associated 2 homolog (S. cerevisiae) [Source:MGI Symbol;Acc:MGI:1931051]	26.3531	23.9111	20.9819	23.1388	6.04086	23.9322	14.31	14.6018	13.8214	16.9254	0.858125	15.2182	5.06847	UP	0.00103251	0.0131111	1.56099	7.0389	0.221766	23.5962	0	0	0
NM_178632	integrator complex subunit 7 [Source:MGI Symbol;Acc:MGI:1924315]	7.72826	7.55351	6.9633	6.35645	1.51138	1.19663	1.49774	2.96165	4.12572	4.15572	1.09509	2.31818	1.94323	UP	0.00103525	0.239777	1.90792	1.38011	1.38244	7.15038	0	1	1
NM_026816	general transcription factor IIF, polypeptide 2 [Source:MGI Symbol;Acc:MGI:1915955]	17.2476	17.6425	21.9575	19.0203	12.2023	15.9584	16.6579	12.1364	10.6007	8.81365	3.03488	11.6217	8.8028	UP	0.00103669	0.019333	1.80347	4.02059	0.448558	18.967	0	0	0
NM_133360	acetyl-Coenzyme A carboxylase alpha [Source:MGI Symbol;Acc:MGI:108451]	2.20005	1.70963	2.06275	2.14777	0.341228	3.90081	1.344	1.3351	1.11506	1.23573	0.164841	2.70831	0.754404	UP	0.00103708	0.0786942	1.65223	2.06939	0.798414	2.03005	0	1	1
NM_008125	gap junction protein, beta 2 [Source:MGI Symbol;Acc:MGI:95720]	11.0764	9.60894	11.7307	12.756	2.81862	9.06418	6.24539	5.37071	5.83946	5.27904	3.00434	4.05615	2.80528	UP	0.00103733	0.107614	2.0546	2.23465	0.91943	11.293	0	1	1
NM_029249	PARP1 binding protein [Source:MGI Symbol;Acc:MGI:1922567]	2.50368	1.98404	2.57488	2.64655	0.258737	1.03201	0.877709	0.91237	1.11781	0.489758	0	0.963837	0.14414	UP	0.0010377	0.107944	2.88947	2588.37	0.00111633	2.42729	0	0	0
NM_173395	family with sequence similarity 132, member B [Source:MGI Symbol;Acc:MGI:3606476]	3.54962	3.6141	4.23342	4.0042	0.407145	3.14269	0.896749	0.665139	1.36103	1.55045	0	2.43242	0.283595	UP	0.00103903	0.0115848	3.2294	4072.45	0.000792987	3.85034	0	0	0
NM_010617	kinesin family member 13A [Source:MGI Symbol;Acc:MGI:1098264]	13.6343	15.3517	12.0683	13.097	7.14258	7.37762	7.7539	8.9277	7.92241	8.09602	5.08253	8.62837	7.77716	UP	0.00104159	0.405851	1.62804	1.40531	1.15849	13.5378	0	1	1
NM_001080776	predicted gene 1123 [Source:MGI Symbol;Acc:MGI:2685969]	230.892	235.309	248.499	237.034	159.001	248.94	193.733	186.044	192.148	172.622	78.4404	288.689	144.716	UP	0.00104339	0.246606	1.2959	2.02703	0.639311	237.934	0	0	1
NM_001190950	potassium voltage-gated channel, Isk-related subfamily, gene 3 [Source:MGI Symbol;Acc:MGI:1891124]	20.6229	27.4408	29.3753	21.4067	12.6907	39.1677	9.33798	3.17087	10.3248	7.13274	2.11859	46.8534	6.66973	UP	0.00104491	0.379799	3.59376	5.98993	0.599967	24.7114	0	1	1
NM_031257	pleckstrin homology domain-containing, family A (phosphoinositide binding specific) member 2 [Source:MGI Symbol;Acc:MGI:1928144]	16.3227	19.7326	17.8146	17.6908	12.4526	16.7634	9.52256	11.319	11.666	11.2102	6.20871	7.80541	7.37938	UP	0.00104505	0.0500326	1.56953	2.14765	0.730812	17.8902	0	1	1
NM_008477	kinectin 1 [Source:MGI Symbol;Acc:MGI:109153]	8.01272	7.62515	8.19958	7.48978	2.48336	4.06097	3.24471	4.61963	3.64024	3.56718	1.08481	4.8247	3.34281	UP	0.00104659	0.402952	1.98656	2.28909	0.867836	7.83181	0	1	1
NM_029896	WD repeat domain containing 82 [Source:MGI Symbol;Acc:MGI:1924555]	21.7366	22.8077	20.8168	21.9676	15.2435	16.3964	13.404	14.5245	16.2016	16.6111	9.24893	16.6847	14.1414	UP	0.00105006	0.262779	1.38361	1.64813	0.839506	21.8322	0	0	1
NM_133786	structural maintenance of chromosomes 4 [Source:MGI Symbol;Acc:MGI:1917349]	21.8067	20.9229	26.7174	21.2672	7.79015	16.4025	10.834	11.1855	13.571	8.91565	3.13234	15.8474	4.77207	UP	0.00105162	0.0753661	2.02052	2.48696	0.812447	22.6786	0	1	1
NM_027435	ATPase family, AAA domain containing 2 [Source:MGI Symbol;Acc:MGI:1917722]	7.08984	7.16273	9.67647	8.14227	1.48765	6.5548	2.87979	4.11461	3.19376	3.28114	0.469561	3.92528	1.08065	UP	0.00105401	0.0299169	2.27141	3.16771	0.717051	8.01783	0	1	1
NM_007611	caspase 7 [Source:MGI Symbol;Acc:MGI:109383]	170.534	147.04	176.031	167.101	161.435	150.548	162.372	125.651	122.012	110.745	102.949	79.1854	136.326	UP	0.00105702	0.0305987	1.38258	1.90121	0.727214	165.176	0	0	1
NM_001024945	quiescin Q6 sulfhydryl oxidase 1 [Source:MGI Symbol;Acc:MGI:1330818]	2.43692	2.32035	2.17566	2.01965	2.26548	4.27259	2.39605	1.66098	1.46528	1.36792	1.60803	2.45004	1.21784	UP	0.0010571	0.0342987	1.494	1.96738	0.759384	2.23815	0	0	1
NM_172678	acyl-Coenzyme A dehydrogenase family, member 9 [Source:MGI Symbol;Acc:MGI:1914272]	12.8578	11.5997	11.589	10.6557	3.89339	7.40686	4.99044	8.14055	8.88206	8.15032	3.61643	6.29531	3.95846	UP	0.00106379	0.0468137	1.39144	1.2607	1.10371	11.6756	0	0	1
NM_001002929	nucleoporin 85 [Source:MGI Symbol;Acc:MGI:3046173]	17.3835	21.5314	16.9436	18.8911	3.53426	13.9288	5.6861	7.64675	11.2543	10.1461	2.72472	8.15709	1.76807	UP	0.00106571	0.0684193	1.93003	3.21587	0.600159	18.6874	0	1	1
NM_001077495	phosphatidylinositol 3-kinase, regulatory subunit, polypeptide 1 (p85 alpha) [Source:MGI Symbol;Acc:MGI:97583]	12.4011	13.1568	13.7839	12.2608	11.2014	5.65173	3.04463	10.6952	9.8589	10.4868	7.06308	3.70769	6.32672	UP	0.00107075	0.356373	1.2468	1.5859	0.78618	12.9006	0	0	1
NM_011276	ring finger protein, LIM domain interacting [Source:MGI Symbol;Acc:MGI:1342291]	8.51181	8.40132	9.34625	8.7924	6.22426	8.6096	7.64763	6.56901	6.05015	5.52249	3.52591	9.06285	7.60738	UP	0.00107685	0.258912	1.44908	1.76527	0.820883	8.76295	0	0	1
NR_002896		53.787	50.0012	69.4005	67.0295	17.542	54.8736	37.4401	22.194	28.9597	21.9558	8.31622	36.9242	14.5937	UP	0.00107713	0.0263042	2.46429	2.56549	0.960556	60.0545	0	1	1
NM_026845	peptidylprolyl isomerase (cyclophilin)-like 1 [Source:MGI Symbol;Acc:MGI:1916066]	35.7996	41.6634	32.9735	34.8375	11.9137	36.2537	19.5516	22.7751	20.2656	22.1997	6.57379	25.1194	10.7577	UP	0.00107886	0.0188414	1.67006	1.81744	0.918905	36.3185	0	1	1
NM_144788	HECT domain containing 1 [Source:MGI Symbol;Acc:MGI:2384768]	15.1786	14.7121	14.8365	14.7751	13.5964	12.7346	10.0552	11.6815	12.4827	12.1152	10.9059	11.615	13.3103	UP	0.00107946	0.463329	1.23008	1.2467	0.986672	14.8756	0	0	1
NM_016692	inner centromere protein [Source:MGI Symbol;Acc:MGI:1313288]	17.9644	20.1054	14.4829	19.3619	1.47013	10.1759	4.79342	9.04604	10.2526	7.77146	1.05474	8.129	1.802	UP	0.0010817	0.0684839	1.99244	2.65996	0.749049	17.9787	0	1	1
NM_009031	retinoblastoma binding protein 7 [Source:MGI Symbol;Acc:MGI:1194910]	72.2324	76.9439	75.7206	71.6334	12.8507	38.0177	25.0361	39.3307	47.9778	40.2672	6.37773	36.4828	20.4143	UP	0.00108509	0.049914	1.74326	2.01492	0.865177	74.1326	0	1	1
NM_001081345	chromodomain helicase DNA binding protein 2 [Source:MGI Symbol;Acc:MGI:2448567]	8.29155	7.56096	9.08273	8.73256	7.22804	4.52831	4.29095	5.86825	5.93069	5.55186	5.5437	5.94949	9.21272	UP	0.00108634	0.250618	1.45531	1.30382	1.11618	8.41695	0	0	1
NM_153556	postmeiotic segregation increased 1 (S. cerevisiae) [Source:MGI Symbol;Acc:MGI:1202302]	2.10436	2.40409	3.13857	2.39485	0.626958	1.04858	0.691431	1.10593	0.677127	1.01311	0.280646	1.49927	0.611336	UP	0.00108688	0.487787	2.69329	2.23354	1.20584	2.51047	0	1	1
NM_001008700	interleukin 4 receptor, alpha [Source:MGI Symbol;Acc:MGI:105367]	13.6768	14.508	10.5521	11.9725	17.0487	19.9104	19.0409	5.74596	5.64711	7.58834	7.54969	8.69498	7.82025	UP	0.0010909	0.00144251	2.00363	2.4348	0.822914	12.6774	0	1	1
NM_028074	DEAD (Asp-Glu-Ala-Asp) box polypeptide 42 [Source:MGI Symbol;Acc:MGI:1919297]	18.8613	16.3029	19.6426	20.1213	9.63168	13.1416	9.86224	13.1231	13.1384	11.661	7.00679	14.4644	9.9789	UP	0.00109198	0.38367	1.48186	1.37462	1.07802	18.732	0	0	1
NM_010771	matrin 3 [Source:MGI Symbol;Acc:MGI:1298379]	19.6329	19.2315	22.0873	18.2988	8.67673	16.6539	10.1933	13.007	14.9576	14.1143	7.09112	18.9148	8.4981	UP	0.00109406	0.409137	1.41253	1.2236	1.1544	19.8126	0	0	1
NM_027421	integrator complex subunit 2 [Source:MGI Symbol;Acc:MGI:1917672]	3.3022	3.03568	3.82959	3.55955	2.32414	2.16343	2.09161	2.06218	2.24741	2.02669	0.534623	1.86027	0.992318	UP	0.00109851	0.0657593	1.62478	4.34662	0.373803	3.43175	0	0	0
NM_026982	transmembrane protein 256 [Source:MGI Symbol;Acc:MGI:1916436]	76.8024	72.9578	65.3071	57.8965	27.9601	98.767	75.0786	33.7084	42.2839	39.0064	21.1789	65.3174	38.7143	UP	0.00109929	0.0566436	1.78022	1.9393	0.91797	68.2409	0	1	1
NM_026631	NHP2 ribonucleoprotein [Source:MGI Symbol;Acc:MGI:1098547]	66.156	67.7875	52.8176	59.3705	8.63399	44.5118	25.1053	40.8523	35.3328	34.7821	1.48143	25.5026	11.4394	UP	0.00110652	0.030339	1.66354	5.82782	0.285448	61.5329	0	0	0
NM_133757	phosphatidylglycerophosphate synthase 1 [Source:MGI Symbol;Acc:MGI:1921701]	16.9394	17.1266	12.9217	15.8618	9.8145	13.8894	12.6136	7.88433	8.61498	9.71966	7.05167	10.0875	7.25073	UP	0.00110966	0.0171355	1.79782	1.73962	1.03345	15.7124	0	1	1
NM_026221	PTPRF interacting protein, binding protein 1 (liprin beta 1) [Source:MGI Symbol;Acc:MGI:1914783]	3.73817	3.33587	4.52816	3.50704	0.832831	2.55146	1.0406	2.24388	1.57961	1.59862	0.580581	1.87375	1.10643	UP	0.00111079	0.156459	2.08989	1.4344	1.45697	3.77731	0	1	1
NM_198294	tetratricopeptide repeat, ankyrin repeat and coiled-coil containing 1 [Source:MGI Symbol;Acc:MGI:1914110]	4.09841	4.42812	3.83823	4.39293	1.43254	1.42734	2.67937	2.84809	2.21056	2.33653	1.8107	1.94387	2.76618	UP	0.001111	0.0614163	1.69949	0.968619	1.75455	4.18942	0	1	1
NM_138669	eukaryotic translation initiation factor 4A3 [Source:MGI Symbol;Acc:MGI:1923731]	28.1625	30.2977	24.7715	26.4346	10.1305	19.8078	15.1898	19.6464	19.7495	16.9438	4.74854	14.1561	12.7556	UP	0.0011128	0.0244305	1.45989	2.13337	0.684311	27.4166	0	0	1
NM_144802	heterogeneous nuclear ribonucleoprotein L-like [Source:MGI Symbol;Acc:MGI:1919942]	17.0007	16.1369	15.8688	15.2365	10.6478	12.7596	12.4425	13.0571	13.8938	13.4462	7.08713	14.2301	8.81424	UP	0.00111459	0.188062	1.19271	1.50241	0.793868	16.0607	0	0	1
NM_172442	deltex 4 homolog (Drosophila) [Source:MGI Symbol;Acc:MGI:2672905]	6.67377	6.84736	7.09483	7.08161	1.75091	3.29788	2.50232	4.29946	3.73333	3.46896	0.664595	3.18477	0.886459	UP	0.00111739	0.0833049	1.80607	2.82262	0.639855	6.92439	0	1	1
NR_040453		0.37758	0.25123	0.459298	0.380846	0.150134	0.0276002	0.0237832	0.105	0	0.0727354	0	0.228531	0.0746643	UP	0.00112075	0.385315	6.18987	1502.34	0.00412015	0.367239	0	0	0
NR_040453		0.37758	0.25123	0.459298	0.380846	0.150134	0.342326	0.0237832	0.105	0	0.0727354	0	0.228531	0.0746643	UP	0.00112075	0.184828	6.18987	1502.34	0.00412015	0.367239	0	0	0
NM_021500	macrophage erythroblast attacher [Source:MGI Symbol;Acc:MGI:1891748]	48.1736	55.236	49.9127	48.6381	36.9248	30.8524	30.7237	37.045	39.6339	39.3355	33.7718	39.3629	36.8302	UP	0.00112098	0.197467	1.30562	1.09336	1.19413	50.4901	0	0	1
NM_023057	sterile alpha motif and leucine zipper containing kinase AZK [Source:MGI Symbol;Acc:MGI:2443258]	4.43405	4.60148	3.30465	4.41748	0.534393	2.85662	1.29168	2.3579	2.07252	1.53056	0.508154	2.715	0.893029	UP	0.0011304	0.114182	2.10836	1.44635	1.45771	4.18942	0	1	1
NM_144553	discs, large (Drosophila) homolog-associated protein 5 [Source:MGI Symbol;Acc:MGI:2183453]	8.77267	6.15401	7.58682	9.38002	0.513559	3.13832	1.46252	3.90065	2.47612	2.41911	0.114866	2.64329	1.07309	UP	0.00113197	0.00308661	2.71941	4.46792	0.608653	7.97338	0	1	1
NM_016762	matrilin 2 [Source:MGI Symbol;Acc:MGI:109613]	1.39827	1.13885	1.0233	1.2969	0.0534649	0.791082	0.354681	0.62848	0.412464	0.650173	0.096123	0.995603	0.372321	UP	0.00113412	0.135388	2.15399	0.952634	2.26108	1.21433	1	1	1
NM_001130479	nucleobindin 2 [Source:MGI Symbol;Acc:MGI:1858179]	6.50197	5.5942	7.82229	6.93613	3.22097	8.66711	4.49065	3.28147	3.49641	2.83245	0.520939	10.9343	3.32653	UP	0.00113447	0.375837	2.09573	6.18201	0.339004	6.71365	0	0	0
NM_198606	DDB1 and CUL4 associated factor 13 [Source:MGI Symbol;Acc:MGI:2684929]	38.4207	38.4144	33.193	37.4389	17.887	27.7679	23.5107	25.2664	25.036	20.4382	7.70907	26.5148	17.9228	UP	0.00113538	0.079314	1.56346	2.32024	0.673836	36.8667	0	1	1
NR_015524		1.15913	1.53606	1.6261	1.67676	0.225371	0.202994	0.333015	0.706204	0.556388	0.305468	0.325364	0.900291	0.439385	UP	0.00113667	0.133832	2.8685	0.757967	3.78446	1.49951	1	1	1
NM_178309	BRCA1 interacting protein C-terminal helicase 1 [Source:MGI Symbol;Acc:MGI:2442836]	1.74444	1.90658	2.30079	1.69893	0.921655	1.88084	0.743166	1.0306	0.690778	1.00637	0.0239609	0.949054	0.769854	UP	0.00113759	0.0978625	2.10347	38.3092	0.0549075	1.91268	0	0	0
NM_001162998	small integral membrane protein 6 [Source:MGI Symbol;Acc:MGI:1915778]	46.0979	49.0187	44.7172	53.0778	20.9033	70.2315	46.1717	29.9319	35.7744	29.7207	11.4888	68.0992	38.8214	UP	0.00114149	0.0503846	1.51617	1.81944	0.833315	48.2279	0	1	1
NM_178605	NOP16 nucleolar protein [Source:MGI Symbol;Acc:MGI:107862]	14.035	15.5481	13.1491	13.8393	2.19996	11.0182	8.13824	10.4633	10.5382	9.02259	2.63323	8.8607	2.90568	UP	0.00114433	0.146214	1.41315	2.80074	0.504562	14.1429	0	0	1
NM_172674	PHD finger protein 20 [Source:MGI Symbol;Acc:MGI:2444148]	1.66215	1.22849	1.38296	1.46468	0.705051	1.40221	0.950535	0.376371	0.494514	0.742027	0.29086	1.23965	0.580056	UP	0.00114653	0.02773	2.66798	2.42353	1.10086	1.43457	0	1	1
NM_010299	GM2 ganglioside activator protein [Source:MGI Symbol;Acc:MGI:95762]	2.03937	3.16661	2.21081	2.61693	4.37283	7.11779	3.5228	0.256904	0.539778	1.00808	1.81608	5.35785	1.64413	UP	0.0011509	0.00706922	4.16916	2.40776	1.73155	2.50843	0	1	1
NM_183029	insulin-like growth factor 2 mRNA binding protein 2 [Source:MGI Symbol;Acc:MGI:1890358]	16.4806	13.0736	17.1426	16.8098	10.6135	12.0933	9.6996	10.003	8.13882	6.94706	5.20709	11.6168	7.67981	UP	0.00115418	0.10606	1.89844	2.03826	0.931402	15.8767	0	1	1
NM_001042527	Bloom syndrome, RecQ helicase-like [Source:MGI Symbol;Acc:MGI:1328362]	2.09151	3.00572	2.2367	2.31556	0.725739	0.959889	0.566789	0.947297	1.11982	0.766392	0.109285	0.2685	0.0559966	UP	0.00115535	0.00369231	2.55395	10.1056	0.252727	2.41237	0	0	0
NM_001005341	yippee-like 2 (Drosophila) [Source:MGI Symbol;Acc:MGI:1925114]	5.71238	4.89984	6.02786	5.5977	1.62179	2.86347	2.17793	3.3967	2.32786	2.56301	2.01446	2.66429	2.10065	UP	0.00115867	0.424956	2.01242	1.07476	1.87244	5.55945	0	1	1
NM_025965	signal sequence receptor, alpha [Source:MGI Symbol;Acc:MGI:105082]	17.8681	18.7787	20.9199	18.1537	10.9994	17.564	15.0802	13.939	12.9929	11.3753	7.00995	12.5368	7.57433	UP	0.0011667	0.0170254	1.48249	1.99095	0.744616	18.9301	0	0	1
NR_037190		13.771	12.4288	13.9067	16.2412	8.40167	8.90388	8.66467	8.59112	8.7003	6.47588	4.96351	7.0597	7.58114	UP	0.00116694	0.0461645	1.7781	1.69267	1.05047	14.0869	0	1	1
NM_001146120	prosaposin [Source:MGI Symbol;Acc:MGI:97783]	128.389	138.442	121.51	130.79	108.013	210.823	49.0563	97.6793	95.2491	83.1935	44.5962	94.7029	95.7778	UP	0.00116804	0.226755	1.41006	2.42202	0.582183	129.783	0	0	1
NM_008160	glutathione peroxidase 1 [Source:MGI Symbol;Acc:MGI:104887]	418.975	413.288	356.865	388.31	242.243	248.081	195.849	291.768	306.655	281.079	84.7504	196.5	125.997	UP	0.00116908	0.0522845	1.34517	2.85831	0.470617	394.36	0	0	0
NM_178728	N-acyl phosphatidylethanolamine phospholipase D [Source:MGI Symbol;Acc:MGI:2140885]	3.47304	3.59021	2.91842	3.20079	1.37906	0.722897	1.43159	2.10119	1.9702	2.00318	0.781374	1.49509	0.355673	UP	0.00117109	0.320908	1.62755	4.02417	0.404444	3.29561	0	0	0
NM_173011	isocitrate dehydrogenase 2 (NADP+), mitochondrial [Source:MGI Symbol;Acc:MGI:96414]	65.2029	69.068	56.2517	61.8291	16.7338	46.3816	24.9193	43.4489	46.0017	37.9205	11.4697	36.968	21.3521	UP	0.00117299	0.0363724	1.48592	1.45895	1.01849	63.0879	0	0	1
NM_011172	proline dehydrogenase [Source:MGI Symbol;Acc:MGI:97770]	17.9254	22.3345	16.5706	18.4034	12.101	29.4039	17.0404	8.35938	9.5974	11.6654	4.53232	12.8122	9.14372	UP	0.00117304	0.0343339	1.90483	2.6699	0.713446	18.8085	0	1	1
NM_029963	mitochondrial ribosomal protein S5 [Source:MGI Symbol;Acc:MGI:1924971]	42.0468	38.3822	35.468	38.5931	12.5296	17.0339	15.8705	25.9194	26.5457	26.0779	5.22691	17.7495	10.4456	UP	0.00118054	0.120005	1.47521	2.39711	0.615413	38.6225	0	0	1
NM_027475	ecdysoneless homolog (Drosophila) [Source:MGI Symbol;Acc:MGI:1917851]	14.1985	14.472	11.5143	13.4733	3.63943	7.10151	5.26534	7.9646	9.45235	8.82814	1.41318	7.25449	3.80209	UP	0.00118371	0.117418	1.53337	2.57524	0.595429	13.4145	0	1	1
NM_001037725	family with sequence similarity 117, member B [Source:MGI Symbol;Acc:MGI:1920000]	7.30254	7.82321	8.19947	6.66216	2.0279	6.35294	3.44992	5.14083	3.8986	4.60123	1.32685	5.85227	3.37891	UP	0.00118458	0.074958	1.64877	1.52832	1.07882	7.49685	0	1	1
NM_133851	nucleolar and spindle associated protein 1 [Source:MGI Symbol;Acc:MGI:2675669]	19.1947	18.3518	24.3287	20.8372	3.63575	14.9542	9.435	11.4038	9.8196	6.69184	0.00045418	8.01188	2.12828	UP	0.00118634	0.0181493	2.22222	6560.77	0.000338714	20.6781	0	0	0
NM_001166585	TEA domain family member 1 [Source:MGI Symbol;Acc:MGI:101876]	3.37114	2.92858	4.48524	3.18407	1.06967	2.40935	1.84801	1.15829	0.766289	0.73191	0.10455	1.63342	0.451927	UP	0.00118992	0.0147201	3.94351	10.2224	0.385773	3.49226	0	0	0
NM_025692	ubiquitin-like modifier activating enzyme 5 [Source:MGI Symbol;Acc:MGI:1913913]	20.5389	22.6703	22.5006	20.7147	21.7231	19.0521	24.9448	17.0755	17.8452	15.905	12.7439	18.1622	17.6332	UP	0.00119329	0.0729482	1.27531	1.70458	0.748163	21.6061	0	0	1
NM_180678	glycyl-tRNA synthetase [Source:MGI Symbol;Acc:MGI:2449057]	53.5283	54.3966	47.8457	52.2724	16.088	41.962	30.3849	32.6698	36.6365	29.1609	11.4438	31.312	20.4405	UP	0.00119657	0.0235953	1.58461	1.4865	1.066	52.0108	0	1	1
NM_009796	calpain 7 [Source:MGI Symbol;Acc:MGI:1338030]	12.8718	13.3786	13.6732	13.4681	7.86424	12.0539	8.71622	9.8232	10.6478	9.58257	8.35304	13.4452	7.20394	UP	0.00120206	0.449731	1.33241	1.20992	1.10124	13.3479	0	0	1
NM_028194	furry homolog-like (Drosophila) [Source:MGI Symbol;Acc:MGI:1919563]	9.24687	9.12614	9.52016	9.80933	9.11478	9.54495	7.15265	8.01419	7.30575	7.71613	8.95184	8.24153	8.62588	UP	0.00120311	0.498995	1.2275	1.15815	1.05988	9.42563	0	0	1
NM_029701	signal peptidase complex subunit 3 homolog (S. cerevisiae) [Source:MGI Symbol;Acc:MGI:1923937]	21.0954	21.9832	21.8179	20.0267	10.972	21.2802	15.0905	16.9208	14.7501	15.7011	8.83444	22.0332	10.0617	UP	0.00120452	0.164355	1.34451	1.49979	0.896467	21.2308	0	0	1
NM_010833	moesin [Source:MGI Symbol;Acc:MGI:97167]	0.892098	1.03795	0.905817	0.729003	5.01926	11.6624	4.81952	0.47726	0.375948	0.461721	3.59965	2.14029	2.03596	UP	0.00120862	0.104642	2.03307	5.44877	0.373124	0.891217	0	0	0
NM_001042708	interleukin enhancer binding factor 3 [Source:MGI Symbol;Acc:MGI:1339973]	2.28178	1.37736	2.08387	2.5388	4.38553e-06	8.18787e-07	1.6596	0.243645	0.00185519	2.66914e-09	0.269478	2.45942	0.870086	UP	0.00121067	0.284429	25.2712	1.90729	13.2498	2.07045	1	1	1
NM_146206	two pore segment channel 2 [Source:MGI Symbol;Acc:MGI:2385297]	4.28281	4.88382	4.60552	3.49461	2.19425	1.76957	1.68419	1.28393	2.32433	1.45383	1.34703	0.608903	1.00368	UP	0.00121208	0.0118962	2.55815	2.90585	0.880347	4.31669	0	1	1
NM_010744	transmembrane emp24 domain containing 1 [Source:MGI Symbol;Acc:MGI:106201]	6.08101	6.77027	4.66383	5.74002	0.552283	3.99407	2.38663	2.17203	2.76862	2.53257	1.07654	2.72473	0.385125	UP	0.00121713	0.173361	2.33379	6.19568	0.376681	5.81378	0	0	0
NM_019648	methionine aminopeptidase 2 [Source:MGI Symbol;Acc:MGI:1929701]	18.8349	16.4432	20.7082	20.8384	8.77618	17.0353	11.4889	12.2519	13.1419	10.773	5.73414	13.3766	6.67714	UP	0.00122137	0.0088899	1.59313	1.72062	0.925903	19.2062	0	1	1
NM_030172	EF-hand calcium binding domain 11 [Source:MGI Symbol;Acc:MGI:1926017]	1.49094	1.61946	1.09323	1.49657	0.284982	2.13811	0.48457	0.745786	0.439645	0.632066	0	0.502694	0	UP	0.00122262	0.0985431	2.352	4846.7	0.000485278	1.42505	0	0	0
NM_001005423	melanoregulin [Source:MGI Symbol;Acc:MGI:2151839]	6.78215	4.78246	6.0602	7.5379	0.387007	3.58439	1.70031	1.0626	1.43298	1.555	0.894997	7.38957	1.18628	UP	0.00122651	0.216845	4.65882	1.43328	3.25047	6.29068	1	1	1
NM_028998	thymocyte selection associated family member 3 [Source:MGI Symbol;Acc:MGI:1921806]	42.4733	47.9679	42.9245	45.9141	35.3425	41.9481	36.8496	32.5251	35.6609	30.6566	38.379	44.4582	59.9601	UP	0.00122924	0.147132	1.36034	0.94354	1.44174	44.8199	0	0	1
NM_001081011	SLIT-ROBO Rho GTPase activating protein 2 [Source:MGI Symbol;Acc:MGI:109605]	1.36002	1.15566	1.06178	1.2395	0.497488	0.480195	0.420294	0.442435	0.488521	0.185445	0.247327	0.664387	0.37775	UP	0.00123229	0.400097	3.23544	2.01105	1.60883	1.20424	0	1	1
NM_001080809	carbamoyl-phosphate synthetase 1 [Source:MGI Symbol;Acc:MGI:891996]	261.722	264.54	261.243	263.606	65.1654	56.8352	48.0284	171.414	167.852	153.916	26.1004	78.9475	36.0067	UP	0.00123674	0.320013	1.59846	2.49671	0.640226	262.778	0	1	1
NM_145139	eukaryotic translation initiation factor 3, subunit L [Source:MGI Symbol;Acc:MGI:2386251]	89.7178	102.309	85.0738	91.5327	29.4217	51.2935	43.87	63.2293	64.9665	60.987	25.6263	49.8917	37.2101	UP	0.00124244	0.0607555	1.46142	1.17898	1.23956	92.1583	0	0	1
NM_025885	mediator complex subunit 19 [Source:MGI Symbol;Acc:MGI:1914234]	13.116	13.0256	13.4254	12.3456	8.02251	10.6867	11.7603	8.24805	9.57696	8.38668	5.56234	10.9918	8.25269	UP	0.00124458	0.119419	1.48538	1.44228	1.02988	12.9781	0	0	1
NM_011156	prolyl endopeptidase [Source:MGI Symbol;Acc:MGI:1270863]	18.6713	20.8618	16.5123	17.7993	6.12892	17.1737	9.89745	12.3618	11.0863	12.6756	6.88239	11.0326	9.51992	UP	0.00124459	0.231513	1.53316	1.55663	0.984924	18.4612	0	1	1
NM_018749	eukaryotic translation initiation factor 3, subunit D [Source:MGI Symbol;Acc:MGI:1933181]	63.9143	63.296	60.679	62.8221	19.9902	34.857	29.9701	46.6925	42.4792	41.3243	13.3761	33.4145	21.7125	UP	0.00124515	0.0589437	1.44091	1.49447	0.964165	62.6778	0	0	1
NM_172146	phosphoribosyl pyrophosphate amidotransferase [Source:MGI Symbol;Acc:MGI:2387203]	3.93864	3.17471	4.02942	3.61604	0.74526	0.539401	1.37595	2.28071	2.29983	1.70364	0.126	2.23239	0.324331	UP	0.00124879	0.496942	1.76139	5.91086	0.297992	3.6897	0	0	0
NM_010208	Gardner-Rasheed feline sarcoma viral (Fgr) oncogene homolog [Source:MGI Symbol;Acc:MGI:95527]	1.4767	1.56358	0.941883	1.62063	0.790483	1.96143	0.582183	0.442541	0.348472	0.152416	0.506891	0.675658	0.393219	UP	0.00125148	0.118404	4.45297	2.90271	1.53407	1.4007	0	1	1
NM_009087	polymerase (RNA) I polypeptide D [Source:MGI Symbol;Acc:MGI:108403]	65.6444	71.5922	62.6481	67.9391	23.0465	58.532	42.941	52.8042	56.2608	51.1055	19.6118	52.1501	23.8592	UP	0.00125217	0.0913023	1.25409	1.79976	0.696807	66.956	0	0	1
NM_018737	cytidine 5'-triphosphate synthase 2 [Source:MGI Symbol;Acc:MGI:1933185]	1.18193	1.2473	1.44162	0.843032	0.00045198	1.89923e-14	3.38169e-12	1.63543e-10	0.000859836	1.1881e-05	4.98914e-09	2.45544e-10	6.72938e-09	UP	0.00125562	0.211329	3017.55	5.51952	546.704	1.17847	1	1	1
NM_194333	solute carrier family 23 (nucleobase transporters), member 3 [Source:MGI Symbol;Acc:MGI:104516]	1.08318	0.814538	0.890274	0.810618	0	1.47483	0.696242	0.375114	0.442252	0.381411	0.421607	1.2641	0.665899	UP	0.00125864	0.389659	2.25111	1.16669	1.92949	0.899652	0	1	1
NM_133716	small ArfGAP 2 [Source:MGI Symbol;Acc:MGI:1917030]	20.016	21.6604	19.0267	21.4892	22.3685	25.2327	24.9141	15.43	15.7377	13.5004	13.3431	17.5534	18.0017	UP	0.00125907	0.00304884	1.38005	1.6764	0.823219	20.5481	0	0	1
NM_008719	neuronal PAS domain protein 2 [Source:MGI Symbol;Acc:MGI:109232]	11.2756	10.773	10.6325	11.7488	3.3423	4.1573	5.36748	4.23282	4.60702	6.04136	6.75687	5.75638	7.50907	UP	0.00126151	0.0236536	2.2392	0.722212	3.10048	11.1075	1	1	1
NM_172664	tousled-like kinase 1 [Source:MGI Symbol;Acc:MGI:2441683]	22.9651	22.3359	26.9752	25.6189	19.0057	15.9955	21.9189	16.1409	15.3234	12.1059	9.31088	21.081	14.2492	UP	0.00126207	0.234821	1.68512	2.04122	0.825545	24.4738	0	1	1
NM_001136471	coiled-coil domain containing 9 [Source:MGI Symbol;Acc:MGI:1921443]	6.09675	6.84723	4.64821	5.85977	0.301778	1.62635	1.75282	2.37891	3.21482	2.51198	1.36078	3.51538	1.79892	UP	0.00126256	0.100976	2.1699	0.974375	2.22697	5.86299	1	1	1
NM_021886	centromere protein H [Source:MGI Symbol;Acc:MGI:1349448]	7.61334	5.10981	7.10902	6.41995	0.68456	7.47887	2.93202	1.34807	3.16738	1.77277	0	2.6904	0.716432	UP	0.00126461	0.0828315	3.13101	6846.6	0.000457308	6.56303	0	0	0
NM_001177544	histone cluster 1, H2ao [Source:MGI Symbol;Acc:MGI:2448302]	1.53842	2.1922	1.45534	1.47247	0.619421	2.85775e-05	0.449815	4.5968e-05	6.72082e-05	4.79164e-05	2.35532e-05	3.97676e-05	4.95248e-05	UP	0.00126894	0.0967992	10831.1	5014.2	2.16008	1.66461	1	1	1
NM_008388	eukaryotic translation initiation factor 3, subunit E [Source:MGI Symbol;Acc:MGI:99257]	43.3316	42.7925	50.3442	40.5409	16.297	39.2669	33.1156	24.2245	30.1454	29.918	10.3555	45.2671	13.2111	UP	0.00127726	0.235034	1.57504	2.50664	0.628347	44.2523	0	1	1
NM_009336	vacuolar protein sorting 72 (yeast) [Source:MGI Symbol;Acc:MGI:1202305]	24.4221	29.7362	24.7653	26.3447	10.2087	12.385	14.9927	16.403	18.075	17.3899	15.0356	18.7136	16.1442	UP	0.00128225	0.0582366	1.52216	0.928675	1.63906	26.3171	0	1	1
NM_008224	host cell factor C1 [Source:MGI Symbol;Acc:MGI:105942]	15.3736	17.5293	14.0383	16.3323	4.15532	7.63151	5.16015	10.0636	9.01159	11.375	3.11198	8.42919	4.50254	UP	0.00128724	0.32247	1.55845	1.33525	1.16715	15.8184	0	1	1
NM_134077	RNA binding motif protein 26 [Source:MGI Symbol;Acc:MGI:1921463]	6.85979	6.38497	7.40813	6.84122	2.99777	4.67552	2.81857	5.15943	5.04599	5.6631	2.29471	5.01969	2.97286	UP	0.00128934	0.425972	1.29946	1.30637	0.99471	6.87353	0	0	1
NM_001039939	additional sex combs like 1 [Source:MGI Symbol;Acc:MGI:2684063]	7.27502	8.33992	6.47237	6.82757	2.7524	4.10607	3.37542	4.66277	4.09925	4.1476	2.27909	4.45936	3.10741	UP	0.0012901	0.327294	1.67983	1.20767	1.39097	7.22872	0	1	1
NM_015737	UDP-N-acetyl-alpha-D-galactosamine:polypeptide N-acetylgalactosaminyltransferase 4 [Source:MGI Symbol;Acc:MGI:894692]	17.4939	20.2173	17.6994	17.7214	9.27641	16.6981	8.55496	13.7792	12.4758	11.29	6.21295	13.9546	7.78997	UP	0.00129654	0.0464508	1.46088	1.49307	0.978443	18.283	0	0	1
NM_025494	ATPase, H+ transporting, lysosomal V1 subunit C1 [Source:MGI Symbol;Acc:MGI:1913585]	24.0946	24.9163	24.386	25.1097	24.5075	14.1965	16.2637	22.2133	22.9446	22.0443	11.8138	21.1652	20.6626	UP	0.00129843	0.474705	1.09937	2.07447	0.529951	24.6267	0	0	1
NM_001163564	nuclear assembly factor 1 homolog (S. cerevisiae) [Source:MGI Symbol;Acc:MGI:2682306]	1.49698	2.16766	2.10512	2.13357	0.445171	1.71816	0.607691	0.7479	0.981208	0.770486	0.341473	1.77405	0.531532	UP	0.00129909	0.244886	2.37122	1.30359	1.81899	1.97583	0	1	1
NM_145465	serine/threonine kinase 24 [Source:MGI Symbol;Acc:MGI:2385007]	55.254	47.7023	60.4978	59.8266	31.8463	36.8317	38.2092	38.335	35.7541	32.5719	22.9004	38.3253	30.413	UP	0.00130157	0.13195	1.57002	1.39064	1.12899	55.8202	0	1	1
NM_016957	high mobility group nucleosomal binding domain 2 [Source:MGI Symbol;Acc:MGI:96136]	65.5482	60.4886	87.5819	71.5623	15.371	78.3878	40.8059	31.4067	37.6699	23.3597	2.90671	59.0104	12.2796	UP	0.0013057	0.0247514	2.31387	5.28796	0.437573	71.2952	0	0	0
NM_001243040		11.4996	8.38258	13.1786	11.5203	1.55423	3.00891	1.0959	4.75806	3.81082	3.23403	0.634092	3.30551	1.56179	UP	0.00130719	0.457594	2.8328	2.45088	1.15583	11.1453	0	1	1
NM_026817	RAB, member RAS oncogene family-like 2 [Source:MGI Symbol;Acc:MGI:1915958]	1.33918	1.57123	1.65184	0.992001	0.122851	0.868825	0.621929	0.241416	0.568515	0.323683	0.642775	0.485829	0.513884	UP	0.00131006	0.487265	3.67399	1.78817	2.05461	1.38856	1	1	1
NM_019776	staphylococcal nuclease and tudor domain containing 1 [Source:MGI Symbol;Acc:MGI:1929266]	51.0657	53.7877	45.1129	50.5838	26.5665	28.2004	28.2631	37.8415	36.7926	35.3655	13.1643	21.0877	26.3238	UP	0.00131193	0.0762336	1.36739	2.01806	0.677576	50.1375	0	0	1
NM_016891	protein phosphatase 2, regulatory subunit A, alpha [Source:MGI Symbol;Acc:MGI:1926334]	63.5865	66.8739	57.1081	65.0747	31.9455	49.1417	36.4841	49.2093	50.7493	45.9884	31.6306	43.8538	33.2067	UP	0.00131661	0.0884687	1.2983	1.12058	1.15859	63.1608	0	0	1
NR_038063		397.561	408.589	341.59	370.874	123.525	374.734	253.745	205.883	267.186	222.559	45.7797	293.548	111.804	UP	0.00131776	0.0203009	1.63731	2.69824	0.606806	379.654	0	1	1
NM_008591	met proto-oncogene [Source:MGI Symbol;Acc:MGI:96969]	9.78502	10.2995	11.4582	10.2059	9.92045	8.71758	11.0174	7.09871	6.48789	5.41758	5.9856	7.59201	6.73339	UP	0.00131813	0.044706	1.6476	1.65738	0.994102	10.4372	0	1	1
NM_009225	small nuclear ribonucleoprotein B [Source:MGI Symbol;Acc:MGI:98342]	115.212	105.478	92.9328	103.811	35.7331	60.5633	45.165	65.4859	70.1493	78.5428	26.9732	59.6746	34.5116	UP	0.00131831	0.0759587	1.46175	1.32476	1.10341	104.358	0	0	1
NM_133352	transmembrane 9 superfamily member 3 [Source:MGI Symbol;Acc:MGI:1914262]	59.2916	55.1406	62.039	53.6914	39.0034	56.662	39.5958	46.4728	44.2582	42.6955	28.1169	61.452	30.4008	UP	0.00133086	0.206372	1.29376	1.38719	0.932651	57.5406	0	0	1
NM_007842	DEAH (Asp-Glu-Ala-His) box polypeptide 9 [Source:MGI Symbol;Acc:MGI:108177]	46.552	51.3124	46.1925	45.5989	18.185	19.47	17.9432	27.8561	31.4082	23.9288	8.79452	20.107	19.5302	UP	0.00133204	0.283258	1.70978	2.06775	0.826877	47.4139	0	1	1
NM_001081242	talin 2 [Source:MGI Symbol;Acc:MGI:1917799]	0.98283	0.91716	0.75794	0.817283	0.193093	1.12792	0.243467	0.406718	0.550099	0.529374	0.0135855	0.860447	0.0413487	UP	0.00133489	0.00726754	1.7536	14.1166	0.124222	0.868803	0	0	0
NM_026758	M phase phosphoprotein 6 [Source:MGI Symbol;Acc:MGI:1915783]	11.6799	11.1139	15.1238	13.1021	6.25106	11.1108	8.54182	7.80901	6.42647	5.592	0.700944	11.4103	6.40056	UP	0.00133617	0.141754	1.92987	8.91693	0.216428	12.7549	0	0	0
NM_009418	tripeptidyl peptidase II [Source:MGI Symbol;Acc:MGI:102724]	10.5027	12.3527	12.6452	10.5102	7.45428	9.36126	7.52091	6.94655	7.62701	8.14723	3.85756	5.89585	5.21766	UP	0.00134131	0.00844846	1.51878	1.93236	0.785974	11.5027	0	1	1
NM_013585	proteasome (prosome, macropain) subunit, beta type 9 (large multifunctional peptidase 2) [Source:MGI Symbol;Acc:MGI:1346526]	207.728	247.791	157.46	199.25	107.51	206.295	164.648	34.9428	39.6778	44.3414	48.2471	22.5716	32.6958	UP	0.00134376	0.0371247	5.12072	9.13955	0.560281	203.057	0	1	1
NM_001201460	histocompatibility 2, Q region locus 7 [Source:MGI Symbol;Acc:MGI:95936]	30.0401	24.798	20.587	18.521	32.0657	44.8833	24.381	0.000304576	0.000268866	0.000222442	0.000154001	0.000216326	2.56396	UP	0.00134609	0.0193534	64295	141890	0.453134	23.4865	0	0	0
NM_001001892	histocompatibility 2, K1, K region [Source:MGI Symbol;Acc:MGI:95904]	956.131	985.191	841.581	959.55	1564.26	1204.32	1236.94	505.283	642.486	618.779	1108.46	407.084	907.512	UP	0.00135059	0.0317732	1.58888	2.95841	0.537074	935.613	0	1	1
NM_201226	leucine rich repeat containing 47 [Source:MGI Symbol;Acc:MGI:1920196]	15.4172	13.6609	12.3113	14.9049	7.49593	12.8591	6.93332	9.19305	8.56715	9.63346	4.73747	10.2262	6.65095	UP	0.00135308	0.0716591	1.54125	1.58225	0.974088	14.0736	0	1	1
NM_011714	bromodomain adjacent to zinc finger domain, 1B [Source:MGI Symbol;Acc:MGI:1353499]	17.0285	16.144	17.5827	17.9207	9.44426	16.6202	9.45919	13.6116	14.8365	13.7532	5.49513	11.3124	11.1682	UP	0.00135785	0.181119	1.2205	1.71865	0.710154	17.169	0	0	1
NM_145619	poly (ADP-ribose) polymerase family, member 3 [Source:MGI Symbol;Acc:MGI:1891258]	10.2068	10.8781	7.35335	8.94649	5.98117	17.2182	8.12844	2.8605	2.70085	3.32699	2.34022	3.77421	2.23568	UP	0.00135815	0.0614067	3.15446	4.56197	0.691468	9.34618	0	1	1
NM_007415	poly (ADP-ribose) polymerase family, member 1 [Source:MGI Symbol;Acc:MGI:1340806]	13.8025	14.5835	11.379	12.912	2.93433	9.81646	3.73572	8.66946	8.52689	7.67833	0.748889	7.48519	2.31571	UP	0.00136503	0.00989521	1.58826	3.91785	0.405391	13.1692	0	0	0
NM_011234	RAD51 homolog [Source:MGI Symbol;Acc:MGI:97890]	8.06728	10.7363	10.8793	10.2325	1.37409	6.42138	3.47449	4.49424	4.52233	4.14987	0.323896	5.57722	1.78729	UP	0.00136586	0.0211633	2.27367	4.24138	0.536069	9.97884	0	1	1
NM_001146174	RAN GTPase activating protein 1 [Source:MGI Symbol;Acc:MGI:103071]	32.7469	33.0724	28.5455	34.5615	11.1132	31.8286	16.1208	24.0572	20.2284	19.6659	7.37535	19.382	10.4107	UP	0.00138048	0.05474	1.512	1.64217	0.920732	32.2316	0	1	1
NM_001170567	DEP domain containing 5 [Source:MGI Symbol;Acc:MGI:2141101]	1.69468	1.60443	1.09613	0.988476	0.528045	0.810123	0.425444	0.390488	0.000167396	0.00455094	0.37338	0.000359606	0.457132	UP	0.00138063	0.17363	10.2099	1762.86	0.00579166	1.34593	0	0	0
NM_011804	cellular repressor of E1A-stimulated genes 1 [Source:MGI Symbol;Acc:MGI:1344382]	25.7327	24.9589	26.9853	25.9683	9.31478	22.2413	15.402	22.8048	21.982	23.3421	15.974	26.4858	17.2229	UP	0.00138105	0.0467387	1.14098	0.894275	1.27587	25.9113	0	0	1
NM_027309	LysM, putative peptidoglycan-binding, domain containing 2 [Source:MGI Symbol;Acc:MGI:1917332]	2.48207	3.03438	4.01302	3.58622	0.355677	6.05691	1.64738	0.700624	0.548545	0.918894	0.454455	3.02608	0.248184	UP	0.0013864	0.125615	4.53663	6.63547	0.683695	3.27892	0	1	1
NM_173453	transmembrane protein 11 [Source:MGI Symbol;Acc:MGI:2144726]	23.576	25.049	18.8764	22.073	7.87046	23.0809	11.3124	11.9689	14.3862	14.0085	3.14513	16.436	9.43608	UP	0.00138678	0.0429637	1.66439	2.50238	0.665121	22.3936	0	1	1
NM_030109	splicing factor 3b, subunit 2 [Source:MGI Symbol;Acc:MGI:2441856]	59.167	62.9256	52.3213	62.5203	32.8447	43.4614	33.9716	40.6922	45.7727	41.7333	22.3503	38.0216	36.0532	UP	0.00139222	0.166824	1.38614	1.46954	0.943247	59.2336	0	0	1
NM_001033168	RIKEN cDNA 1700066B19 gene [Source:MGI Symbol;Acc:MGI:1920699]	4.56697	4.10308	4.13321	5.32293	1.38656	6.09407	1.918	1.81287	2.1392	0.928662	0.959391	4.39232	0.858619	UP	0.00139227	0.0509373	2.78526	2.23368	1.24694	4.53155	0	1	1
NM_009716	activating transcription factor 4 [Source:MGI Symbol;Acc:MGI:88096]	126.58	133.563	110.611	127.499	128.003	162.842	223.944	87.9799	95.7637	88.7378	68.6448	119.01	128.77	UP	0.00139291	0.024503	1.37143	1.86471	0.735465	124.563	0	0	1
NM_054056	PRKC, apoptosis, WT1, regulator [Source:MGI Symbol;Acc:MGI:2149961]	15.6481	13.4849	14.6573	14.494	10.3633	15.8524	11.9575	10.9262	12.1163	10.9764	6.50725	15.1258	9.6564	UP	0.00139609	0.0631505	1.28497	1.59257	0.806852	14.5711	0	0	1
NM_009289	STE20-like kinase [Source:MGI Symbol;Acc:MGI:103241]	13.3037	10.4041	14.7236	10.8728	5.39466	9.84462	6.99909	6.40445	5.33587	4.4601	0.964386	8.03514	2.51386	UP	0.00139686	0.0279623	2.28252	5.5934	0.408073	12.326	0	0	0
NM_133692	polymerase (DNA-directed), delta 3, accessory subunit [Source:MGI Symbol;Acc:MGI:1915217]	11.055	12.1408	11.5197	13.6297	5.25582	10.5092	7.9598	6.45393	6.44821	8.3546	2.89042	9.33722	4.67505	UP	0.00139873	0.0326638	1.70575	1.81833	0.938086	12.0863	0	1	1
NM_010106	eukaryotic translation elongation factor 1 alpha 1 [Source:MGI Symbol;Acc:MGI:1096881]	1878.42	1863.27	1765.23	1928.32	788.132	1430.3	1150.9	1263.64	1352.72	1135.54	362.881	1316.86	786.589	UP	0.00139997	0.0437495	1.48629	2.17187	0.684337	1858.81	0	0	1
NM_177103	SUMO/sentrin specific peptidase 5 [Source:MGI Symbol;Acc:MGI:2443596]	4.99096	5.84788	5.86096	5.65296	4.19136	4.83593	3.4324	4.29941	3.88054	4.37515	1.86528	4.6286	2.49509	UP	0.00140637	0.101845	1.33527	2.24697	0.594253	5.58819	0	0	1
NM_021522	ubiquitin specific peptidase 14 [Source:MGI Symbol;Acc:MGI:1928898]	10.5242	12.0392	12.6261	10.4202	4.94015	6.58595	6.44604	7.62686	6.9705	7.21047	2.1691	7.58642	4.49357	UP	0.00140939	0.195914	1.56857	2.27745	0.688739	11.4024	0	1	1
NM_028121	ADP-dependent glucokinase [Source:MGI Symbol;Acc:MGI:1919391]	4.80381	6.49404	5.54155	5.02132	0.781524	4.17207	2.23139	3.29549	2.53205	2.98234	0.347455	2.69408	2.72229	UP	0.0014113	0.246247	1.86101	2.24892	0.827512	5.46518	0	1	1
NM_019727	sorting nexin 1 [Source:MGI Symbol;Acc:MGI:1928395]	68.7116	63.3252	61.1131	67.2545	47.9997	61.2496	59.2926	45.3421	48.7591	40.3069	29.863	54.255	42.6005	UP	0.00141207	0.02879	1.45306	1.60733	0.904023	65.1011	0	0	1
NM_001080969	tRNA-histidine guanylyltransferase 1-like (S. cerevisiae) [Source:MGI Symbol;Acc:MGI:1913878]	10.3547	9.77058	11.6087	8.92952	2.16856	3.71405	2.8703	4.75947	4.08678	2.13117	1.99927	5.63136	2.35623	UP	0.00141706	0.321201	2.77817	1.21817	2.28061	10.1659	1	1	1
NM_001198561	histocompatibility 2, Q region locus 7 [Source:MGI Symbol;Acc:MGI:95936]	7.49559	11.8544	7.72302	9.48104	3.28304e-69	26.7494	12.5935	4.09376e-56	4.1221e-62	4.64007e-48	4.12212e-22	8.42008e-25	7.45074e-174	UP	0.00141798	0.115861	91386.1	267495	0.341637	9.13851	0	0	0
NM_134139	WD repeat domain 74 [Source:MGI Symbol;Acc:MGI:2147427]	22.8286	20.2112	17.3033	20.6457	4.42818	12.5208	10.5409	13.956	11.2002	12.5874	0.754622	13.3323	3.95503	UP	0.001418	0.140409	1.60932	5.86743	0.27428	20.2472	0	0	0
NM_028315	DIS3 mitotic control homolog (S. cerevisiae) [Source:MGI Symbol;Acc:MGI:1919912]	7.33229	6.4367	8.71561	7.66664	1.41022	3.56417	3.39977	4.14373	4.74035	3.27029	0.317362	3.48495	1.05215	UP	0.00141939	0.107815	1.8605	4.44248	0.418797	7.53781	0	0	0
NM_023045	exportin 7 [Source:MGI Symbol;Acc:MGI:1929705]	4.46853	4.6801	4.83179	4.62229	3.15455	2.56919	2.56494	3.85715	3.7312	3.47299	2.23626	2.46293	3.2082	UP	0.00142114	0.402265	1.26133	1.41062	0.894165	4.65068	0	0	1
NM_010689	linker for activation of T cells [Source:MGI Symbol;Acc:MGI:1342293]	0.900037	1.46704	1.65585	1.73414	6.4489	8.95182	3.98882	0	0	0.222606	1.90905	0	0.479945	UP	0.00142396	0.038446	19.3718	89519.2	0.000216399	1.43927	0	0	0
NM_021720	downstream neighbor of SON [Source:MGI Symbol;Acc:MGI:1890621]	6.12353	4.98824	6.31942	5.94569	5.43464	3.87168	6.57027	4.26454	3.61174	3.68699	3.41161	4.20948	3.02914	UP	0.00142489	0.131321	1.51622	2.16898	0.699048	5.84422	0	1	1
NM_009304	synaptogyrin 2 [Source:MGI Symbol;Acc:MGI:1328324]	106.36	109.576	86.7389	102.681	42.2065	79.8026	55.5388	69.1291	67.8979	61.4496	39.2459	72.8667	42.4842	UP	0.00142594	0.0605409	1.53175	1.30728	1.17171	101.339	0	1	1
NM_029436	kelch-like 24 [Source:MGI Symbol;Acc:MGI:1923035]	4.1003	3.7856	4.00273	3.80544	2.59816	2.23496	1.80722	2.19434	1.85687	1.5672	2.13916	2.15359	2.24641	UP	0.00142605	0.454395	2.09494	1.21456	1.72485	3.92352	0	1	1
NM_019711	RNA binding motif, single stranded interacting protein 2 [Source:MGI Symbol;Acc:MGI:1861776]	4.85216	4.11435	3.69755	4.44465	2.12497	3.12193	3.54193	2.59019	2.51379	2.29204	0.545584	2.2664	1.38073	UP	0.00142712	0.0278669	1.73489	3.89432	0.445493	4.27718	0	0	0
NM_001001999	glycoprotein Ib, beta polypeptide [Source:MGI Symbol;Acc:MGI:107852]	23.2499	26.0043	15.4904	21.5331	10.7368	50.8687	32.9889	4.11008	4.98842	6.98445	6.59803	17.3564	13.6186	UP	0.00144208	0.0771546	4.02335	2.93082	1.37277	21.5694	0	1	1
NM_001025313	TAP binding protein [Source:MGI Symbol;Acc:MGI:1201689]	44.3764	49.0962	33.5417	39.3549	61.9584	43.7426	64.3108	20.2661	22.5176	15.0642	44.3292	31.4864	32.8866	UP	0.00144358	0.0349699	2.15698	1.95553	1.10301	41.5923	0	1	1
NM_145414	NOL1/NOP2/Sun domain family, member 5 [Source:MGI Symbol;Acc:MGI:2140844]	3.71406	4.81616	4.11919	4.54835	1.21705	3.35451	2.92052	2.72901	2.41407	2.90064	0.308001	1.49666	0.84799	UP	0.00144699	0.0228795	1.6035	3.95049	0.4059	4.29944	0	0	0
NR_033780		3.32576	4.881	3.50989	4.09289	3.04895	4.40546	4.08082	2.00867	1.567	1.27836	2.72596	6.25763	3.55019	UP	0.00144771	0.352446	2.44266	1.14946	2.12504	3.95238	1	1	1
NM_144851	SUMO1/sentrin specific peptidase 1 [Source:MGI Symbol;Acc:MGI:2445054]	5.35948	7.18629	6.86702	6.59336	2.43084	4.80283	3.01407	4.3655	3.35379	3.47103	1.29977	3.43461	2.42869	UP	0.00145195	0.0236176	1.74297	1.87014	0.931999	6.50154	0	1	1
NM_011992	reticulocalbin 2 [Source:MGI Symbol;Acc:MGI:1349765]	8.0685	5.95684	7.84483	7.32389	4.24112	9.3598	7.02142	4.54071	3.08895	3.20512	1.70049	8.66973	2.28379	UP	0.00145321	0.0755961	2.02083	3.07437	0.657315	7.29852	0	1	1
NM_134063	family with sequence similarity 208, member B [Source:MGI Symbol;Acc:MGI:2145274]	3.39889	3.75744	4.43625	3.79823	1.96062	2.25696	2.13835	1.91795	2.58844	2.2934	1.25137	2.03674	2.12279	UP	0.00145431	0.13274	1.69754	1.56673	1.08349	3.8477	0	1	1
NM_001081005	RIKEN cDNA 1500012F01 gene [Source:MGI Symbol;Acc:MGI:1916199]	57.6004	50.6437	61.35	59.8074	14.2575	41.9184	45.6125	22.0283	28.3654	14.6239	10.6099	55.755	26.9048	UP	0.00145441	0.39559	2.64622	1.69533	1.56089	57.3504	0	1	1
NM_144887	zinc finger, DHHC domain containing 5 [Source:MGI Symbol;Acc:MGI:1923573]	28.2115	28.2863	28.8271	28.6792	31.8753	24.4544	27.5209	26.1571	25.5865	25.1525	29.3157	23.2169	30.596	UP	0.00145636	0.450233	1.11193	1.08731	1.02264	28.501	0	0	1
NM_021448	elongator acetyltransferase complex subunit 2 [Source:MGI Symbol;Acc:MGI:1889642]	17.1647	21.8298	18.7925	18.283	5.68882	9.91959	6.86744	10.2121	10.7333	10.6372	3.61096	8.41634	7.16126	UP	0.00145931	0.132385	1.80645	1.57542	1.14665	19.0175	0	1	1
NM_001168659	coiled-coil domain containing 127 [Source:MGI Symbol;Acc:MGI:1914683]	5.89025	5.05582	6.73423	5.78113	2.17528	2.94179	3.45418	3.53386	3.92745	2.97318	0.169367	0.223432	2.37478	UP	0.00146207	0.0276087	1.68632	13.1609	0.128131	5.86536	0	0	0
NM_144853	cysteine and tyrosine-rich protein 1 [Source:MGI Symbol;Acc:MGI:2152187]	0.464279	0.618921	0.318355	0.430166	0	0	0	0	0	0.128745	0	0	0	UP	0.0014625	#DIV/0!	10.6482	1	10.6482	0.45793	1	1	1
NM_001083312	guanylate binding protein 7 [Source:MGI Symbol;Acc:MGI:2444421]	1.78598	2.58549	2.91273	2.16316	3.18263	6.14358	4.62065	0.834891	0.456002	0.647762	1.34114	0.614728	0.594898	UP	0.00146412	0.0355267	3.65445	9.99252	0.365719	2.36184	0	0	0
NM_018815	nucleoporin 210 [Source:MGI Symbol;Acc:MGI:1859555]	5.02517	5.96574	4.28136	5.15188	1.2062	4.22297	1.39686	2.86792	2.922	2.4079	0.755433	2.11225	0.794467	UP	0.0014694	0.0924083	1.86853	1.99923	0.934624	5.10604	0	1	1
NM_027959	protein disulfide isomerase associated 6 [Source:MGI Symbol;Acc:MGI:1919103]	104.78	107.402	100.437	106.668	53.7675	112.808	81.3483	72.7583	80.9565	71.1318	23.9202	93.8599	45.0494	UP	0.00147169	0.0152091	1.39858	2.24778	0.622203	104.822	0	0	1
NM_007646	CD38 antigen [Source:MGI Symbol;Acc:MGI:107474]	38.99	31.2395	41.8299	38.0148	15.8387	79.2003	29.9111	22.3345	20.1277	19.9549	4.94274	33.5627	9.90414	UP	0.00147281	0.0668238	1.80328	3.20439	0.562752	37.5186	0	1	1
NR_027943		27.8983	35.4126	36.4323	38.1628	14.3628	48.4069	24.4877	22.0871	15.5882	17.0449	7.9273	36.0247	12.8049	UP	0.00147651	0.0162104	1.89015	1.91236	0.988383	34.4765	0	1	1
NM_001199043	lectin, galactose binding, soluble 8 [Source:MGI Symbol;Acc:MGI:1928481]	9.03866	8.85712	11.3966	11.0928	11.3613	5.17703	2.6239	4.62317	6.31243	5.79991	7.5871	7.65419	10.0037	UP	0.001478	0.297028	1.80984	1.49744	1.20862	10.0963	0	1	1
NR_033563		9.53907	11.8383	9.53989	9.33844	4.46037	20.9655	12.8862	3.22006	5.70377	4.4346	0.911416	5.80865	1.82304	UP	0.00147837	0.0500191	2.2601	7.06819	0.319757	10.0639	0	0	0
NM_133216	X-prolyl aminopeptidase (aminopeptidase P) 1, soluble [Source:MGI Symbol;Acc:MGI:2180003]	174.157	164.493	160.974	170.554	196.76	234.82	303.22	150.81	145.264	147.134	156.293	205.751	259.618	UP	0.0014799	0.00671659	1.13408	1.25892	0.900838	167.544	0	0	1
NM_175113	tRNA methyltransferase 6 [Source:MGI Symbol;Acc:MGI:1914176]	10.3628	13.9237	11.286	11.0453	1.89638	3.74659	4.37588	5.97478	7.5236	5.82613	1.33098	6.56408	2.26442	UP	0.00148087	0.488616	1.80926	1.93241	0.936273	11.6544	0	1	1
NM_013745	nuclear fragile X mental retardation protein interacting protein 1 [Source:MGI Symbol;Acc:MGI:1351474]	4.26096	3.80398	4.8045	4.92183	1.12797	3.1144	3.08875	2.20926	2.17553	2.29165	0.508449	2.44009	1.83264	UP	0.0014834	0.0264532	1.99854	2.21821	0.90097	4.44782	0	1	1
NM_025823	prenylcysteine oxidase 1 [Source:MGI Symbol;Acc:MGI:1914131]	14.7391	15.1896	15.0111	13.446	8.1852	7.76813	6.15281	12.4803	11.74	11.7305	7.71223	9.23866	7.87854	UP	0.00148584	0.160573	1.21803	1.06133	1.14765	14.5964	0	0	1
NM_024213	anaphase promoting complex subunit 4 [Source:MGI Symbol;Acc:MGI:1098673]	11.4619	12.6385	11.532	11.866	5.10527	7.8163	4.00765	7.61333	8.81955	7.38221	3.52618	7.34681	6.11079	UP	0.00149264	0.494104	1.49584	1.44781	1.03318	11.8746	0	0	1
NM_175089	NIMA (never in mitosis gene a)-related expressed kinase 1 [Source:MGI Symbol;Acc:MGI:97303]	1.88318	2.04495	2.13488	2.00295	0.349137	0.814266	0.451589	1.19652	1.41412	1.1245	0.275825	0.988098	0.546963	UP	0.00149729	0.232494	1.61956	1.2657	1.27958	2.01649	0	1	1
NM_026511	apoptogenic, mitochondrial 1 [Source:MGI Symbol;Acc:MGI:1915270]	23.4041	20.2023	20.2337	23.6964	10.6434	6.4896	17.3902	15.897	15.935	14.4027	4.17428	16.0361	7.21378	UP	0.00149791	0.366755	1.41998	2.54972	0.556915	21.8841	0	0	1
NM_026282	SPC24, NDC80 kinetochore complex component, homolog (S. cerevisiae) [Source:MGI Symbol;Acc:MGI:1914879]	16.4681	12.8653	14.8232	14.1747	2.78469	9.55294	6.54453	8.52418	9.56163	10.4775	0	7.10842	1.0791	UP	0.0014997	0.0324513	1.53163	27847.9	5.49997e-05	14.5828	0	0	0
NM_027261	TATA box binding protein (Tbp)-associated factor, RNA polymerase I, D [Source:MGI Symbol;Acc:MGI:1922566]	7.34686	10.5126	6.56951	7.92031	1.9272	4.11964	2.04295	1.44928	2.76124	2.34102	2.55095e-60	4.31734	2.82942	UP	0.0015011	0.369801	3.70312	19273	0.00019214	8.08732	0	0	0
NM_010493	intercellular adhesion molecule 1 [Source:MGI Symbol;Acc:MGI:96392]	1.19078	0.808309	0.976215	0.950536	1.74517	2.53777	1.11168	0	0.351192	0.101681	0	0.704419	0.422868	UP	0.00150129	0.0303957	6.49792	17452.7	0.000372316	0.98146	0	0	0
NM_021523	HECT, UBA and WWE domain containing 1 [Source:MGI Symbol;Acc:MGI:1926884]	18.0795	18.0012	17.8869	18.4106	5.91079	10.2373	5.3325	13.6624	13.2553	14.4078	5.91894	9.04929	6.18301	UP	0.00150275	0.434929	1.31356	1.13128	1.16113	18.0946	0	0	1
NM_146238	gem (nuclear organelle) associated protein 8 [Source:MGI Symbol;Acc:MGI:2384300]	0.946585	0.925433	1.10132	0.920624	0.651316	1.6752	0.788123	0.426368	0.167457	0.287492	0.380992	0.430077	0.151323	UP	0.00150299	0.0638168	3.31297	5.20544	0.636444	0.973491	0	1	1
NM_153559	quiescin Q6 sulfhydryl oxidase 2 [Source:MGI Symbol;Acc:MGI:2387194]	7.65478	5.38069	6.7412	6.42575	1.18377	3.60382	2.19502	3.56006	2.92211	3.85582	0.77163	3.24333	0.769717	UP	0.00150344	0.0844487	1.90091	2.85148	0.666638	6.55061	0	1	1
NM_145371	eukaryotic translation initiation factor 2B, subunit 1 (alpha) [Source:MGI Symbol;Acc:MGI:2384802]	25.6131	24.8221	21.4664	25.7914	8.68435	25.8853	15.3072	16.4485	19.0712	16.7474	5.75333	18.2304	6.40841	UP	0.00151392	0.0350919	1.40183	2.38859	0.586886	24.4232	0	0	1
NM_011874	proteasome (prosome, macropain) 26S subunit, ATPase, 4 [Source:MGI Symbol;Acc:MGI:1346093]	72.9843	78.0192	70.1288	72.245	46.2266	71.4448	55.473	60.3798	62.8744	62.7915	37.9617	54.8176	45.5248	UP	0.00151565	0.0225505	1.18268	1.30332	0.907439	73.3443	0	0	1
NM_008921	DNA primase, p49 subunit [Source:MGI Symbol;Acc:MGI:97757]	14.153	19.6071	17.8773	17.7826	2.39928	9.25449	3.94117	10.2201	10.2803	8.48452	1.85142	10.8792	1.67297	UP	0.00152315	0.379046	1.79627	2.35571	0.762517	17.355	0	1	1
NM_009199	solute carrier family 1 (neuronal/epithelial high affinity glutamate transporter, system Xag), member 1 [Source:MGI Symbol;Acc:MGI:105083]	15.6048	16.3176	17.5563	16.9278	3.99473	44.5999	14.8463	9.5093	8.73837	6.70301	1.86609	41.4471	4.22542	UP	0.00152625	0.093089	1.99612	3.51351	0.568128	16.6016	0	1	1
NM_181414	phosphoinositide-3-kinase, class 3 [Source:MGI Symbol;Acc:MGI:2445019]	11.313	11.4612	12.6344	11.5536	10.3324	6.82354	9.60102	8.7469	9.5745	8.31998	4.65567	6.94602	7.92008	UP	0.0015315	0.14729	1.32206	2.21929	0.595714	11.7405	0	0	1
NM_172480	5-methyltetrahydrofolate-homocysteine methyltransferase reductase [Source:MGI Symbol;Acc:MGI:1891037]	2.19204	1.94762	1.80537	1.62249	0.965164	2.54904	1.23654	0.696574	1.01893	1.09929	0.59434	2.36568	0.636722	UP	0.00153626	0.0428021	2.01625	1.94189	1.03829	1.89188	0	1	1
NM_153568	leucine rich repeat containing 66 [Source:MGI Symbol;Acc:MGI:2387634]	14.8103	14.5671	12.7326	12.9406	11.6831	10.139	12.9684	9.85597	8.04302	7.6843	11.0976	13.935	13.9247	UP	0.00154111	0.196107	1.61386	1.05276	1.53298	13.7627	0	1	1
NM_175294	nuclear casein kinase and cyclin-dependent kinase substrate 1 [Source:MGI Symbol;Acc:MGI:1934811]	12.4497	14.0959	16.8292	14.5744	3.32096	13.4391	7.68623	7.06828	6.66288	7.15195	0.477711	10.2324	2.89792	UP	0.00154122	0.0131214	2.08118	6.95057	0.299426	14.4873	0	0	0
NM_175158	UTP20, small subunit (SSU) processome component, homolog (yeast) [Source:MGI Symbol;Acc:MGI:1917933]	3.048	2.58047	3.26301	3.53972	0.267018	1.98262	1.27582	1.92881	1.64816	1.62954	0.224861	1.70116	0.571842	UP	0.00154567	0.109338	1.79067	2.23086	0.802685	3.1078	0	1	1
NM_011895	solute carrier family 35 (CMP-sialic acid transporter), member 1 [Source:MGI Symbol;Acc:MGI:1345622]	10.523	11.7274	10.2653	9.37943	4.48942	8.8163	6.18868	6.72749	6.40454	7.83281	1.61799	11.9401	4.84418	UP	0.00154611	0.429168	1.49876	2.77458	0.540174	10.4738	0	0	1
NM_027239	RIKEN cDNA 1810065E05 gene [Source:MGI Symbol;Acc:MGI:1917114]	6.00132	6.81519	5.49445	7.12329	4.17565	85.3421	4.81336	0.485283	1.13619	2.47888	0.813663	27.7299	2.05897	UP	0.00154687	0.181583	4.65194	5.13141	0.906562	6.35856	0	1	1
NM_001014995	family with sequence similarity 189, member B [Source:MGI Symbol;Acc:MGI:1915771]	0.595138	0.661015	0.696013	0.47662	1.24118	1.83635	1.6885	0.12163	0.287251	0.250764	0.111149	0.494721	0.259338	UP	0.00155545	0.00231543	2.76067	11.1577	0.247423	0.607196	0	0	0
NM_172525	Rho GTPase activating protein 29 [Source:MGI Symbol;Acc:MGI:2443818]	1.80188	2.16254	2.447	1.75994	0.979152	0.910001	1.18179	1.06494	0.50362	0.789036	0.164256	1.54703	0.302967	UP	0.00156047	0.275255	2.59927	5.95812	0.436258	2.04284	0	0	0
NM_029157	splicing factor 3a, subunit 3 [Source:MGI Symbol;Acc:MGI:1922312]	32.2839	25.2075	28.9395	31.1656	7.8313	18.424	14.433	19.1166	18.6697	14.2462	3.42073	15.4933	7.44452	UP	0.00156567	0.0282211	1.69504	2.28933	0.74041	29.3991	0	1	1
NM_027246	small nuclear ribonucleoprotein polypeptide F [Source:MGI Symbol;Acc:MGI:1917128]	22.84	26.6977	19.4781	27.7324	5.52456	13.2532	7.84333	7.48287	13.4477	10.474	3.07352	13.5057	7.3174	UP	0.00156787	0.187842	2.31052	1.79744	1.28545	24.187	0	1	1
NM_008599	chemokine (C-X-C motif) ligand 9 [Source:MGI Symbol;Acc:MGI:1352449]	0.915019	1.11796	0.735824	1.27265	3.27984	8.6078	5.68638	0.257167	0.101207	0.176476	0.762462	2.5263	0.548274	UP	0.00157118	0.0250849	5.66456	10.3697	0.54626	1.01036	0	1	1
NM_027375	GRIP and coiled-coil domain containing 2 [Source:MGI Symbol;Acc:MGI:1917547]	16.2485	17.2606	20.0756	16.2276	12.9096	13.8658	10.9803	10.9414	10.5346	11.7646	9.54057	13.7038	12.3403	UP	0.00157585	0.327671	1.57515	1.35312	1.16409	17.4531	0	1	1
NM_145958	kelch repeat and BTB (POZ) domain containing 2 [Source:MGI Symbol;Acc:MGI:2384811]	5.16413	4.42908	5.56511	5.68974	4.30389	4.10667	4.24776	3.03107	3.20845	3.73152	2.91919	3.99063	2.82855	UP	0.00158163	0.0756146	1.56813	1.50173	1.04422	5.21202	0	1	1
NM_153796	progressive external ophthalmoplegia 1 (human) [Source:MGI Symbol;Acc:MGI:2137410]	6.44377	8.04479	6.22552	6.4564	1.88836	2.67258	3.30038	3.48829	4.57854	3.86307	1.16376	3.44445	1.27746	UP	0.00158177	0.250211	1.70812	2.58342	0.661183	6.79262	0	1	1
NM_145476	TBC1 domain family, member 22a [Source:MGI Symbol;Acc:MGI:1289265]	21.3909	20.5247	18.5502	21.4635	16.8102	11.5674	13.9253	16.6428	15.8601	15.4431	15.4973	16.194	16.7247	UP	0.00158266	0.182875	1.28159	1.08472	1.18149	20.4823	0	0	1
NM_019811	acyl-CoA synthetase short-chain family member 2 [Source:MGI Symbol;Acc:MGI:1890410]	17.465	17.4442	14.5492	18.1953	6.67191	10.9675	5.44332	9.77647	11.6975	8.60646	7.46592	10.469	7.88625	UP	0.00158267	0.197889	1.68681	1.04762	1.61014	16.9134	0	1	1
NM_009609	actin, gamma, cytoplasmic 1 [Source:MGI Symbol;Acc:MGI:87906]	607.23	599.86	570.649	628.489	474.767	951.993	581.144	509.857	509.964	521.882	519.608	659.848	571.447	UP	0.00158508	0.249126	1.17057	1.44275	0.811349	601.557	0	0	1
NM_001033244	Fanconi anemia, complementation group D2 [Source:MGI Symbol;Acc:MGI:2448480]	1.68768	2.14415	2.31686	1.8086	0.193607	0.174394	0.286586	0.909758	0.836468	0.999535	0	1.29008	0.107834	UP	0.00159646	0.31282	2.17339	1937.07	0.001122	1.98932	0	0	0
NM_001001932	early endosome antigen 1 [Source:MGI Symbol;Acc:MGI:2442192]	6.16731	6.99574	8.11621	6.76221	3.01828	5.58764	3.80543	3.90674	3.26025	4.63206	1.69246	3.53447	3.58762	UP	0.00159651	0.076844	1.78242	1.78332	0.999494	7.01037	0	1	1
NM_028291	PAN3 polyA specific ribonuclease subunit homolog (S. cerevisiae) [Source:MGI Symbol;Acc:MGI:1919837]	6.40662	6.22703	6.32533	6.04936	4.68604	7.0607	5.36342	4.39164	4.944	4.62294	5.0708	7.25786	4.51742	UP	0.00159857	0.41976	1.3437	1.18727	1.13176	6.25209	0	0	1
NM_133993	PWP1 homolog (S. cerevisiae) [Source:MGI Symbol;Acc:MGI:1914735]	13.0405	14.9401	11.9045	11.2297	2.90937	6.90941	5.08406	8.33836	5.86975	6.45103	0.398612	6.08562	3.74165	UP	0.00159878	0.0444754	1.85564	7.29717	0.254295	12.7787	0	0	0
NM_028198	exportin 5 [Source:MGI Symbol;Acc:MGI:1913789]	8.20781	6.89129	8.8033	8.99288	1.3649	5.1059	2.16293	4.20864	5.49892	3.96598	1.86557	2.8924	1.47847	UP	0.00159962	0.208049	1.8043	1.76525	1.02212	8.22382	0	1	1
NM_018785	PRP40 pre-mRNA processing factor 40 homolog A (yeast) [Source:MGI Symbol;Acc:MGI:1860512]	27.7089	26.3964	32.1302	26.8233	13.6315	16.2328	14.0931	19.009	18.1034	17.7467	8.65398	16.6601	10.9431	UP	0.00159968	0.123626	1.54567	1.57516	0.981274	28.2647	0	1	1
NM_012055	asparagine synthetase [Source:MGI Symbol;Acc:MGI:1350929]	22.8628	22.132	21.9846	21.8858	8.02004	13.3558	14.1311	10.9014	11.8964	13.5075	3.16554	12.5019	3.86963	UP	0.00160364	0.0950328	1.83578	3.65173	0.502716	22.2163	0	1	1
NM_001033268	family with sequence similarity 120, member A [Source:MGI Symbol;Acc:MGI:2446163]	75.3823	78.3981	78.0444	76.3184	52.3976	71.7429	51.2322	52.8133	51.6771	57.9857	32.5492	54.1497	41.0678	UP	0.00160724	0.0161736	1.42241	1.60979	0.883596	77.0358	0	0	1
NM_027357	proteasome (prosome, macropain) 26S subunit, non-ATPase, 1 [Source:MGI Symbol;Acc:MGI:1917497]	48.8899	54.8457	49.9571	53.4839	22.7281	29.0548	24.5526	38.9628	37.874	32.6941	16.5095	22.187	25.7948	UP	0.00160792	0.134231	1.41862	1.37667	1.03047	51.7942	0	0	1
NM_010513	insulin-like growth factor I receptor [Source:MGI Symbol;Acc:MGI:96433]	1.09533	1.15363	1.02262	1.12647	0.255851	0.929784	0.448508	0.235492	0.464489	0.391947	0.0412928	0.945594	0.25138	UP	0.00161144	0.108357	3.02028	6.18347	0.488445	1.09951	0	0	0
NM_008961	phosphotriesterase related [Source:MGI Symbol;Acc:MGI:107372]	3.58345	3.53545	3.7154	3.75368	0.622424	1.10116	2.40971	2.03225	2.16082	1.68303	0.699896	1.38011	0.939108	UP	0.00161213	0.285408	1.8619	2.56579	0.725665	3.64699	0	1	1
NM_027769	copine III [Source:MGI Symbol;Acc:MGI:1917818]	16.575	15.2203	18.4487	16.5137	8.49818	13.1987	8.38858	12.7784	10.5005	11.0623	4.19527	11.7904	9.02134	UP	0.00161338	0.179314	1.45796	2.02563	0.719756	16.6894	0	0	1
NM_197959	kinesin family member 18B [Source:MGI Symbol;Acc:MGI:2446979]	4.20434	5.30224	4.30076	5.01984	0.339428	3.16613	1.16656	2.77119	1.65841	1.90878	0	2.03083	0.630356	UP	0.00161759	0.0536724	2.2277	3395.28	0.000656117	4.70679	0	0	0
NM_145822	CD3E antigen, epsilon polypeptide associated protein [Source:MGI Symbol;Acc:MGI:1917583]	6.46796	4.2521	4.85964	5.29312	0.694095	5.8031	3.54861	2.55342	2.40934	1.50547	0.0768551	5.05582	0.604519	UP	0.00162052	0.0987169	2.42017	9.02078	0.268288	5.2182	0	0	0
NM_001177544		1.50521	2.1922	1.46543	1.36874	0.619421	2.85775e-05	0.449815	4.5968e-05	6.72082e-05	4.79164e-05	2.35532e-05	3.97676e-05	4.95248e-05	UP	0.00162151	0.0967992	10624.7	5014.2	2.11893	1.63289	1	1	1
NM_133798	exonuclease 3'-5' domain containing 2 [Source:MGI Symbol;Acc:MGI:1922485]	3.36759	4.59831	3.77501	4.13363	1.6474	2.30226	1.84069	1.78097	2.54181	1.8399	0.509901	3.92741	1.34509	UP	0.00162233	0.498878	1.93189	3.23039	0.598037	3.96863	0	1	1
NM_013491	chloride channel 1 [Source:MGI Symbol;Acc:MGI:88417]	0.184929	0.112964	0.174001	0.128643	0	0.0682341	0	0	0	0	0	0.141088	0	UP	0.00163086	0.211325	1502.34	1	1502.34	0.150134	1	1	1
NM_175523	protein phosphatase 1K (PP2C domain containing) [Source:MGI Symbol;Acc:MGI:2442111]	2.0691	1.76136	2.43071	2.30807	1.81956	1.38363	2.04774	0.841846	0.663629	1.21611	0.540206	1.19127	0.391523	UP	0.00163164	0.0703523	2.36132	5.22911	0.451571	2.14231	0	0	0
NM_016856	cleavage and polyadenylation specific factor 2 [Source:MGI Symbol;Acc:MGI:1861601]	10.9699	11.4072	11.7381	11.1888	4.22956	8.25343	5.74125	7.3974	6.04492	6.25029	2.32564	6.54103	3.23413	UP	0.00163542	0.00674249	1.72541	1.81863	0.948741	11.326	0	1	1
NM_001170869	within bgcn homolog (Drosophila) [Source:MGI Symbol;Acc:MGI:1925678]	4.35695	4.84207	4.23211	2.6853	2.12886	15.1461	3.9489	0.000148396	3.88411e-05	5.93448e-05	0.000117725	0.00153186	0.000337869	UP	0.00163598	0.11214	22114.9	9778.21	2.26166	4.02911	1	1	1
NM_133933	ribophorin I [Source:MGI Symbol;Acc:MGI:98084]	97.7908	99.8958	93.6347	98.3296	44.837	78.0967	53.6294	59.0116	68.5051	58.571	27.3571	61.8132	36.4984	UP	0.00163684	0.000219079	1.57043	1.63895	0.958193	97.4127	0	1	1
NM_153160	zinc finger, CCHC domain containing 17 [Source:MGI Symbol;Acc:MGI:1919955]	16.5121	17.2104	17.9837	17.7777	8.36539	14.5278	11.6527	13.569	14.9403	13.8014	3.6735	12.7292	5.52722	UP	0.00164316	0.0403228	1.23167	2.27719	0.540873	17.371	0	0	1
NM_001025365	migration and invasion inhibitory protein [Source:MGI Symbol;Acc:MGI:106506]	7.80098	8.68272	7.33695	8.4927	1.76166	4.38938	3.75552	5.40613	3.90653	4.66299	4.1514	5.01556	3.22327	UP	0.00164495	0.216286	1.73407	1.16512	1.48832	8.07834	0	1	1
NM_028967	basic leucine zipper transcription factor, ATF-like 2 [Source:MGI Symbol;Acc:MGI:1921731]	22.3408	28.3197	24.695	26.0616	17.6076	46.9773	27.3388	13.141	12.1743	17.0193	11.5044	12.7581	11.4341	UP	0.00164512	0.0753747	1.7967	3.68213	0.487951	25.3543	0	0	0
NM_027439	ATPase, H+ transporting, lysosomal accessory protein 2 [Source:MGI Symbol;Acc:MGI:1917745]	41.42	38.1161	44.2203	41.9137	38.3568	42.0723	40.5964	31.4773	34.1668	29.8863	19.6233	40.9577	30.4023	UP	0.00165132	0.0939232	1.30066	1.95465	0.665418	41.4175	0	0	1
NM_026062	family with sequence similarity 69, member A [Source:MGI Symbol;Acc:MGI:1914516]	2.54383	3.59489	3.44404	3.2393	2.39046	3.75354	2.99183	1.37845	0.325421	0.660876	0.940981	2.70606	0.783589	UP	0.00165477	0.021999	4.06624	3.81775	1.06509	3.20552	0	1	1
NM_138672	stabilin 1 [Source:MGI Symbol;Acc:MGI:2178742]	2.03199	2.80898	2.06753	2.07468	1.27365	0.892758	0.845412	1.11248	1.19326	0.777112	2.34231	1.24531	2.81783	UP	0.00165617	0.0685948	2.18532	0.716919	3.04822	2.2458	1	1	1
NM_183034	pleckstrin homology domain containing, family M (with RUN domain) member 1 [Source:MGI Symbol;Acc:MGI:2443207]	7.70082	8.12357	7.02865	7.74224	7.16102	11.0442	7.64959	4.43817	4.21998	5.38332	6.68336	4.84532	6.4134	UP	0.00165902	0.139656	1.63418	2.27933	0.716956	7.64882	0	1	1
NM_177326	p21 protein (Cdc42/Rac)-activated kinase 2 [Source:MGI Symbol;Acc:MGI:1339984]	26.9097	24.6103	30.0984	28.0416	26.0889	34.5643	22.314	20.3132	18.1795	16.0903	15.4101	26.3483	20.652	UP	0.00166541	0.0628804	1.50679	1.69297	0.890025	27.415	0	1	1
NM_027642	PHD finger protein 6 [Source:MGI Symbol;Acc:MGI:1918248]	3.27842	3.36786	3.8832	3.30075	1.19663	3.76695	2.74879	2.427	1.91234	1.85523	0.501826	2.78931	1.01171	UP	0.00166771	0.0337364	1.67445	2.7168	0.616329	3.45756	0	1	1
NM_133780	translocated promoter region, nuclear basket protein [Source:MGI Symbol;Acc:MGI:1922066]	18.3217	20.7258	21.1456	19.8791	9.33899	13.7367	9.6529	13.0737	11.669	9.58308	4.58082	10.6445	8.93218	UP	0.00166806	0.0674563	1.74953	2.03869	0.858162	20.0181	0	1	1
NM_018887	cytochrome P450, family 39, subfamily a, polypeptide 1 [Source:MGI Symbol;Acc:MGI:1927096]	3.69904	4.68176	4.64258	4.11461	0.000613965	0.000140796	0.000155311	1.91345	1.3183	0.658048	7.48709e-07	1.94104	0.510222	UP	0.00167233	0.147521	3.30423	7.08659	0.466266	4.2845	0	0	0
NM_011507	succinate-Coenzyme A ligase, GDP-forming, beta subunit [Source:MGI Symbol;Acc:MGI:1306824]	36.2735	33.7483	41.6469	38.3265	25.8708	41.2942	36.7443	26.9693	28.5184	24.6287	11.8816	38.9058	17.6089	UP	0.00167421	0.0696828	1.40416	2.17737	0.644887	37.4988	0	0	1
NM_021893	CD274 antigen [Source:MGI Symbol;Acc:MGI:1926446]	1.39438	1.42875	1.72098	1.39765	1.44471	15.5678	4.2618	0.303236	0.636888	0.209297	0.464208	0.617818	0.646742	UP	0.00167745	0.133903	3.87626	25.1941	0.153856	1.48544	0	0	0
NM_028923	GLE1 RNA export mediator (yeast) [Source:MGI Symbol;Acc:MGI:1921662]	10.0663	10.7876	9.28166	10.8639	4.14882	6.24036	5.52004	5.14161	6.21293	6.94672	0.929263	5.99944	3.82437	UP	0.00167832	0.0918432	1.68018	4.46426	0.376362	10.2499	0	0	0
NM_025465	translation machinery associated 16 homolog (S. cerevisiae) [Source:MGI Symbol;Acc:MGI:1913532]	6.07406	6.83887	7.34175	6.5829	0.200359	2.3171	4.3993	3.55556	3.0898	2.05415	0	4.18396	1.67829	UP	0.00168669	0.40792	2.31367	2004.59	0.00115419	6.7094	0	0	0
NM_010452	homeobox A3 [Source:MGI Symbol;Acc:MGI:96175]	0.495309	0.484155	0.290288	0.612202	0	0.779518	0.332946	0	0	0.101512	0	0.502305	0.105536	UP	0.00168825	0.0937256	13.8664	3.15277	4.39816	0.470488	1	1	1
NM_174847	C2 calcium-dependent domain containing 2 [Source:MGI Symbol;Acc:MGI:1891883]	1.53796	1.78214	1.47014	1.44991	0.557916	0.951343	0.662676	0.655101	0.990041	0.761052	0.76095	2.19649	0.776727	UP	0.00168888	0.143985	1.94491	0.853184	2.27959	1.56004	1	1	1
NM_001024716	TRIO and F-actin binding protein [Source:MGI Symbol;Acc:MGI:1349410]	30.0959	26.4123	24.5275	27.3798	19.9741	24.7204	22.3895	16.6997	20.1143	19.5957	19.5235	11.9944	18.4794	UP	0.00169029	0.129713	1.44145	2.06099	0.699396	27.1039	0	0	1
NM_153566	yrdC domain containing (E.coli) [Source:MGI Symbol;Acc:MGI:2387201]	17.3946	16.0848	12.9144	15.7587	5.24883	12.7382	12.5457	8.2546	9.31083	8.61733	5.01669	10.3673	3.84277	UP	0.0016914	0.138289	1.78034	3.2647	0.54533	15.5381	0	1	1
NM_001002011	lamin A [Source:MGI Symbol;Acc:MGI:96794]	17.6471	17.7553	13.078	15.3621	11.1856	30.6551	26.3458	6.47186	6.7222	6.59257	7.52481	21.8032	21.0748	UP	0.0016938	0.0304597	2.41989	1.48649	1.62792	15.9606	0	1	1
NM_207668	acid phosphatase, prostate [Source:MGI Symbol;Acc:MGI:1928480]	9.65828	10.0542	10.2798	9.76922	2.41889	5.40197	3.45055	3.69562	4.96246	3.48052	0.485901	3.87911	1.73883	UP	0.00169714	0.00235035	2.45668	4.97734	0.493574	9.94037	0	0	0
NM_012032	serine incorporator 3 [Source:MGI Symbol;Acc:MGI:1349457]	155.649	162.75	169.586	155.277	208.914	152.577	189.09	141.174	135.322	139.578	134.756	140.07	140.882	UP	0.00169748	0.0641499	1.15952	1.55031	0.747927	160.815	0	0	1
NM_009829	cyclin D2 [Source:MGI Symbol;Acc:MGI:88314]	29.3954	32.9089	28.3351	28.6968	9.50097	37.2532	18.5044	22.1164	23.1572	21.9806	3.75574	33.2218	13.5161	UP	0.00170517	0.00499941	1.3308	2.52968	0.526076	29.834	0	0	1
NM_019710	structural maintenance of chromosomes 1A [Source:MGI Symbol;Acc:MGI:1344345]	28.7202	25.0528	28.0797	29.4291	12.7267	17.1625	14.0355	17.5086	15.8257	12.3411	7.21052	16.7542	13.7267	UP	0.0017053	0.175193	1.82727	1.76501	1.03527	27.8205	0	1	1
NM_001271397	nucleolar protein 8 [Source:MGI Symbol;Acc:MGI:1918180]	3.52915	3.65126	4.5666	3.80674	0.452479	0.339284	0.620761	1.87448	2.09196	1.13735	0.215548	0.719722	0.406638	UP	0.00170969	0.45896	2.28554	2.09869	1.08903	3.88844	0	1	1
NM_025853	DSN1, MIND kinetochore complex component, homolog (S. cerevisiae) [Source:MGI Symbol;Acc:MGI:1914184]	6.68719	5.44744	7.18836	6.07708	0.511308	1.04133	1.74347	3.84532	3.68119	3.41428	0.151077	1.58036	0.712498	UP	0.00171267	0.298008	1.74118	3.38284	0.514708	6.35002	0	1	1
NM_008970	parathyroid hormone-like peptide [Source:MGI Symbol;Acc:MGI:97800]	0.708682	1.15491	0.81813	0.655997	0.270865	0.870633	0.0976124	0.266286	0	0	0	0	0	UP	0.00171379	0.109925	9.3913	8707.33	0.00107855	0.83443	0	0	0
NM_033037	cysteine dioxygenase 1, cytosolic [Source:MGI Symbol;Acc:MGI:105925]	27.4672	20.5059	26.3115	26.8284	2.27111	14.1707	9.53724	14.4458	16.6917	12.0968	1.39152	23.0378	2.04938	UP	0.00171605	0.487608	1.75404	4.65354	0.376925	25.2782	0	0	0
NM_133953	splicing factor 3b, subunit 3 [Source:MGI Symbol;Acc:MGI:1289341]	27.8585	26.0805	23.0342	25.6877	8.06969	16.9813	11.0665	16.0147	18.5381	14.2608	4.259	13.3316	6.71832	UP	0.00172052	0.00143292	1.57734	1.89472	0.832492	25.6652	0	1	1
NM_001025392	BCL2-associated transcription factor 1 [Source:MGI Symbol;Acc:MGI:1917580]	9.48051	12.7082	11.2138	12.4953	3.73436	8.06188	2.86318	1.08495	1.66431	4.68605	0.251537	0.213099	2.3106	UP	0.00172219	0.101297	4.62957	37.8143	0.122429	11.4745	0	0	0
NM_026500	DEAD (Asp-Glu-Ala-Asp) box polypeptide 59 [Source:MGI Symbol;Acc:MGI:1915247]	1.52643	2.23823	1.91806	1.52069	0.350133	1.35107	0.447426	0	0.67521	0.350407	0.155024	0.46366	0	UP	0.00172462	0.0639226	5.26637	4475.26	0.00117677	1.80085	0	0	0
NM_031999	G protein-coupled receptor 137B [Source:MGI Symbol;Acc:MGI:1891463]	0.16687	0.339795	0.264723	0.253591	0.638019	1.14915	0.140683	0	0	0.0429402	0	0.25425	0	UP	0.00172552	0.063972	17.7852	6381.19	0.00278712	0.256245	0	0	0
NM_021383	rcd1 (required for cell differentiation) homolog 1 (S. pombe) [Source:MGI Symbol;Acc:MGI:1928902]	24.693	24.8372	20.3985	22.9822	15.6234	14.0705	15.9537	15.4774	16.6953	17.7194	12.1481	13.5768	15.6762	UP	0.00172933	0.151858	1.39668	1.28608	1.086	23.2277	0	0	1
NM_028984	mitochondrial genome maintainance exonuclease 1 [Source:MGI Symbol;Acc:MGI:1921778]	5.58506	5.27818	5.7921	5.83595	1.4157	6.41977	3.53102	2.77569	3.60393	3.42127	0.568303	3.56973	1.28199	UP	0.00173598	0.0395553	1.72109	2.75419	0.6249	5.62282	0	1	1
NM_025695	structural maintenance of chromosomes 6 [Source:MGI Symbol;Acc:MGI:1914491]	8.29631	8.2474	10.1547	8.11019	3.41321	6.36681	4.62275	5.4926	6.17831	5.13897	2.48629	5.99666	3.29001	UP	0.00173834	0.044061	1.55303	1.40507	1.1053	8.70215	0	1	1
NM_028221	family with sequence similarity 192, member A [Source:MGI Symbol;Acc:MGI:1919637]	30.5093	28.6443	28.495	29.8801	21.9919	26.71	23.9337	24.433	23.8161	21.9684	16.0628	21.2622	21.6774	UP	0.00173977	0.0293531	1.25533	1.36912	0.916893	29.3822	0	0	1
NM_145156	solute carrier family 25, member 28 [Source:MGI Symbol;Acc:MGI:2180509]	25.826	29.3664	20.9379	24.3909	15.705	11.1229	17.7576	12.5596	13.139	16.246	7.97292	7.35892	9.09468	UP	0.00174006	0.0232545	1.79739	1.96978	0.912481	25.1303	0	1	1
NM_010391	histocompatibility 2, Q region locus 10 [Source:MGI Symbol;Acc:MGI:95929]	10.2459	9.62629	7.02106	7.35489	3.8016	2.21495	3.52581	4.12232	2.81708	3.01609	1.20856	0.963983	2.67608	UP	0.0017424	0.0486161	2.58005	3.14538	0.820264	8.56203	0	1	1
NM_153591	asparaginyl-tRNA synthetase 2 (mitochondrial)(putative) [Source:MGI Symbol;Acc:MGI:2142075]	4.69777	3.96782	4.54	4.35084	2.09567	2.02234	2.17211	3.32321	3.23353	3.47675	1.25791	3.25358	1.38982	UP	0.00174663	0.433278	1.31233	1.66594	0.78774	4.38911	0	0	1
NM_028003	RNA polymerase II associated protein 3 [Source:MGI Symbol;Acc:MGI:1277218]	4.86489	5.50842	6.01826	5.48344	1.2064	3.87936	2.0143	1.85971	3.05765	2.76101	1.14527	2.96742	0.360239	UP	0.00174815	0.0986913	2.13664	5.59029	0.382206	5.46875	0	0	0
NM_133803	dipeptidylpeptidase 3 [Source:MGI Symbol;Acc:MGI:1922471]	47.995	54.1305	45.1831	47.2833	19.154	37.2822	24.375	27.4659	33.466	34.743	14.1177	29.1162	25.1913	UP	0.00174856	0.128664	1.52541	1.35673	1.12433	48.648	0	1	1
NM_019673	actin-like 6A [Source:MGI Symbol;Acc:MGI:1861453]	32.6464	30.9101	28.1442	25.8056	7.47793	15.2974	10.3714	19.1142	20.2849	18.1305	3.53545	17.1182	8.74403	UP	0.00176069	0.266631	1.5319	2.1151	0.724269	29.3766	0	1	1
NM_213660	signal transducer and activator of transcription 3 [Source:MGI Symbol;Acc:MGI:103038]	4.88066	4.30983	3.5388	3.59321	6.49944	0.000141319	2.91153	0.001335	0.000238533	1.38215	4.40561	5.05397	4.06033	UP	0.00176139	0.287806	8.84535	1.47525	5.99582	4.08063	1	1	1
NM_026407	transmembrane protein 39a [Source:MGI Symbol;Acc:MGI:1915096]	7.41903	8.42393	6.85939	7.42667	1.40538	3.20065	4.70572	5.60162	5.64141	4.82566	4.15935	4.31297	3.87294	UP	0.00176315	0.216112	1.40625	1.21502	1.15739	7.53226	0	0	1
NM_177151	vacuolar protein sorting 13B (yeast) [Source:MGI Symbol;Acc:MGI:1916380]	4.01455	4.2409	4.14032	3.7244	2.0456	2.75412	1.57486	3.17162	3.23975	3.147	2.19858	2.5462	2.56624	UP	0.00177346	0.236121	1.26487	1.08166	1.16938	4.03004	0	0	1
NM_177259	disabled 1 [Source:MGI Symbol;Acc:MGI:108554]	12.4978	14.185	12.3593	12.8317	4.32867	5.20253	3.48965	6.141	7.86999	8.34363	3.41407	9.45395	5.47779	UP	0.00177347	0.178522	1.74036	1.26788	1.37265	12.9684	0	1	1
NM_199079	DEAD (Asp-Glu-Ala-Asp) box polypeptide 17 [Source:MGI Symbol;Acc:MGI:1914290]	15.9944	18.525	18.1024	17.4588	3.63942	9.76924	0.810064	11.8102	13.1545	13.9102	11.3543	7.72833	9.29525	UP	0.00177709	0.1491	1.35204	1.26408	1.06958	17.5201	0	0	1
NM_023214	solute carrier family 30 (zinc transporter), member 7 [Source:MGI Symbol;Acc:MGI:1913750]	5.93027	6.56965	6.48472	5.80565	3.37672	5.87211	3.53651	4.62025	4.74544	4.68838	2.65936	3.71892	3.80514	UP	0.00177838	0.171343	1.32293	1.57897	0.837848	6.19757	0	0	1
NR_004442		109.474	92.0338	126.839	120.706	42.0775	93.3239	94.6513	64.5016	71.8504	52.7847	11.1605	140.789	45.144	UP	0.00178098	0.37353	1.78067	3.77019	0.472301	112.263	0	0	0
NM_173376	RNA binding motif protein, X-linked 2 [Source:MGI Symbol;Acc:MGI:1919414]	4.21597	3.92562	4.00994	3.99743	2.1871	2.88648	2.33588	2.03515	2.3084	2.58516	0.906438	2.27836	1.44433	UP	0.00178229	0.0207549	1.74802	2.4127	0.724508	4.03724	0	1	1
NM_199015	PHD finger protein 11D [Source:MGI Symbol;Acc:MGI:1277133]	3.02621	2.09112	3.42858	3.31478	1.03506	5.80827	6.98472	0.559848	0.660802	0.479091	0.31831	0.663094	0.298349	UP	0.0017872	0.0721886	5.23271	23.4037	0.223584	2.96517	0	0	0
NM_001164791	sterile alpha motif and leucine zipper containing kinase AZK [Source:MGI Symbol;Acc:MGI:2443258]	1.80173	1.67801	2.31679	1.86186	0.465389	1.29323	0.872683	0.788008	0.77028	0.744343	0.521876	1.01843	0.177781	UP	0.00178991	0.14822	2.49425	4.90656	0.508351	1.9146	0	1	1
NM_001081050	par-3 family cell polarity regulator beta [Source:MGI Symbol;Acc:MGI:1919301]	2.14095	2.16586	2.1769	2.22364	0.670872	1.78252	1.35185	1.01616	1.10202	1.27235	0.177599	1.82101	0.813388	UP	0.00179085	0.107903	1.92602	3.77589	0.510084	2.17684	0	1	1
NM_008246	hippocampus abundant gene transcript 1 [Source:MGI Symbol;Acc:MGI:1201609]	13.2422	15.9779	14.7487	13.7098	7.08703	16.7738	8.53493	10.4542	8.17414	9.7068	5.52898	12.7416	5.84713	UP	0.00179299	0.0305383	1.52668	1.45967	1.04591	14.4197	0	1	1
NM_145549		1.29135	0.935182	1.32354	1.41759	0	2.32761	0	0.430877	0	0	0.288608	0.144846	0.152918	UP	0.0017995	0.272253	8.64157	16.0592	0.538109	1.24192	0	1	1
NM_172616	RIKEN cDNA C330027C09 gene [Source:MGI Symbol;Acc:MGI:2146335]	6.26853	8.00839	7.73988	5.41591	1.22197	4.95884	1.97819	3.68211	2.61064	2.60993	0.762674	4.94276	1.04723	UP	0.00180588	0.10897	2.31101	1.88889	1.22347	6.85818	0	1	1
NM_028222	cyclin-dependent kinase inhibitor 3 [Source:MGI Symbol;Acc:MGI:1919641]	18.3351	13.6249	14.8035	16.3366	1.86714	9.78731	8.13587	9.86547	6.23623	7.67752	1.50582	11.4136	2.61133	UP	0.00180862	0.286902	1.99017	3.11552	0.638793	15.775	0	1	1
NM_009190	vacuolar protein sorting 4b (yeast) [Source:MGI Symbol;Acc:MGI:1100499]	31.3408	30.9397	34.1387	30.8283	29.8574	33.0272	31.761	27.1031	24.9494	24.2299	20.83	31.3617	25.3787	UP	0.00180982	0.059123	1.25108	1.43338	0.872818	31.8119	0	0	1
NM_029836	TSPY-like 2 [Source:MGI Symbol;Acc:MGI:106244]	1.1189	0.886753	1.36681	1.40186	0.693718	1.87412	0.661827	0.408015	0.32109	0.279559	0.247691	0.920817	1.06308	UP	0.0018146	0.244207	3.54923	2.80001	1.26758	1.19358	0	1	1
NM_008775	platelet-activating factor acetylhydrolase, isoform 1b, subunit 2 [Source:MGI Symbol;Acc:MGI:108415]	11.0095	10.8439	12.7085	11.2875	9.15122	10.8434	9.53674	8.85321	8.63466	8.27269	4.79447	8.79712	7.64002	UP	0.00181613	0.0368923	1.33487	1.90868	0.699366	11.4624	0	0	1
NM_027604	ubiquitin specific peptidase 15 [Source:MGI Symbol;Acc:MGI:101857]	23.598	28.0785	27.4883	23.6683	19.1244	20.4032	23.6688	18.3924	18.9754	16.783	11.5041	22.6041	19.9581	UP	0.00182034	0.19902	1.42426	1.66239	0.856752	25.7083	0	0	1
NM_020601	transducin (beta)-like 1 X-linked [Source:MGI Symbol;Acc:MGI:1336172]	14.1184	14.035	15.7338	14.7056	5.32013	4.61644	4.44357	10.9341	8.85912	9.81452	5.09185	7.60731	7.76642	UP	0.00184034	0.107566	1.48422	1.04483	1.42054	14.6482	0	0	1
NM_029617	cancer susceptibility candidate 5 [Source:MGI Symbol;Acc:MGI:1923714]	2.32131	3.1639	3.21498	2.92538	0.224261	1.20854	0.645091	1.3715	1.55723	1.87363	0.484269	1.38419	0.156108	UP	0.00184319	0.473505	1.81555	4.13033	0.439565	2.90639	0	0	0
NM_016740	S100 calcium binding protein A11 (calgizzarin) [Source:MGI Symbol;Acc:MGI:1338798]	45.7995	50.4224	54.0468	59.8565	101.389	164.353	235.073	28.3619	34.9119	35.9095	85.6151	113.659	85.623	UP	0.00184323	0.106998	1.58891	2.74544	0.578746	52.5313	0	1	1
NM_023220	signal peptide peptidase like 2A [Source:MGI Symbol;Acc:MGI:1913802]	20.2564	21.0726	23.281	19.5262	29.3572	22.368	25.3832	14.366	14.2825	14.2985	18.1336	18.5938	16.9245	UP	0.00184362	0.0346849	1.4693	1.61894	0.907571	21.0341	0	0	1
NM_001105667	deoxythymidylate kinase [Source:MGI Symbol;Acc:MGI:108396]	20.2285	16.2758	19.6498	20.6108	3.35558	13.5138	11.8359	12.4218	14.2489	11.7748	0	13.3308	4.73613	UP	0.00184404	0.109033	1.49754	33556.8	4.46269e-05	19.1912	0	0	0
NM_153788	ArfGAP with coiled-coil, ankyrin repeat and PH domains 1 [Source:MGI Symbol;Acc:MGI:2388270]	0.6781	0.662837	0.95815	1.02142	4.35541	7.85367	2.73335	0.152536	0.359975	0.104153	2.83585	0.824987	1.40875	UP	0.00184497	0.110226	4.03699	9.51872	0.424111	0.830127	0	0	0
NM_001081128	5-methyltetrahydrofolate-homocysteine methyltransferase [Source:MGI Symbol;Acc:MGI:894292]	1.3894	0.881726	0.995492	1.31416	0.745183	0.825702	0.367411	0.243196	0.383273	0.449512	0	0.275761	0.749425	UP	0.0018475	0.23689	3.19237	7452.83	0.000428343	1.14519	0	0	0
NM_033270	E2F transcription factor 6 [Source:MGI Symbol;Acc:MGI:1354159]	3.34381	6.27422	4.53608	3.84884	2.38681	3.83871	2.68025	0.0438363	0.0352608	0.921576	0.918569	3.90252	0.0194571	UP	0.00184961	0.113929	13.4894	137.053	0.0984249	4.50074	0	0	0
NM_023209	PDZ binding kinase [Source:MGI Symbol;Acc:MGI:1289156]	17.0344	18.4619	20.5638	15.9216	2.21132	14.6121	7.90739	11.8294	8.33823	8.41575	0.428516	12.1457	2.74071	UP	0.00185092	0.0467016	1.88872	5.15944	0.366071	17.9954	0	0	0
NM_001081163	chondroitin sulfate synthase 1 [Source:MGI Symbol;Acc:MGI:2681120]	0.991617	0.950121	0.938748	0.775622	1.82896	2.38209	1.51626	0.524176	0.550646	0.362841	0.845442	0.297018	0.993935	UP	0.00185528	0.0614696	1.90713	8.01766	0.237866	0.914027	0	0	0
NM_001033258	DNA segment, Chr 10, Brigham & Women's Genetics 1379 expressed [Source:MGI Symbol;Acc:MGI:106387]	0.877121	1.03608	1.08673	0.836518	0.0663492	0.0711589	0.131558	0.519249	0.546047	0.604684	0.0806495	0.472608	0.184725	UP	0.00185545	0.165937	1.72285	0.822905	2.09361	0.959112	1	1	1
NR_037617		10.5505	8.90363	9.00983	11.4259	1.11933	3.03958	0.648704	6.46479	4.46328	5.75156	0.000205297	1.29094	2.97333	UP	0.0018563	0.449694	1.79363	3666.69	0.00048917	9.97246	0	0	0
NM_001277100	adducin 3 (gamma) [Source:MGI Symbol;Acc:MGI:1351615]	29.1123	29.3295	25.5466	23.1683	2.83126	17.3209	2.11754	17.9961	14.8237	18.5534	6.52024	7.57329	7.14968	UP	0.00185716	0.474397	1.56438	2.28709	0.684007	26.7892	0	1	1
NM_175749	nucleoporin 153 [Source:MGI Symbol;Acc:MGI:2385621]	7.52088	7.52488	8.41459	7.45387	5.43733	5.94866	4.59847	5.42533	5.80493	6.30987	3.97004	5.38463	5.31888	UP	0.00185906	0.281152	1.32186	1.36958	0.965155	7.72856	0	0	1
NM_023409	Niemann-Pick type C2 [Source:MGI Symbol;Acc:MGI:1915213]	34.9539	31.2877	30.7805	33.3063	17.8745	28.3829	24.2564	25.0915	27.3553	24.1902	11.4098	28.2671	17.0283	UP	0.00186066	0.0889668	1.27544	1.56659	0.814155	32.5821	0	0	1
NM_001199004	golgi autoantigen, golgin subfamily a, 5 [Source:MGI Symbol;Acc:MGI:1351475]	9.08601	10.628	7.02865	7.25417	7.90382	0.00011103	1.69096	2.22974	3.47201	3.12571	1.04475	3.03349	7.86626	UP	0.00186536	0.430183	2.88838	7.56465	0.381826	8.49921	0	0	0
NM_012053	ribosomal protein L8 [Source:MGI Symbol;Acc:MGI:1350927]	845.855	911.324	731.044	798.135	256.344	645.864	388.715	535.457	618.662	594.237	126.602	617.344	294.328	UP	0.00187255	0.0524398	1.40976	2.0248	0.696248	821.59	0	0	1
NM_001159624	arginyl aminopeptidase (aminopeptidase B) [Source:MGI Symbol;Acc:MGI:2384902]	23.1637	31.7907	27.1262	24.157	15.5735	26.1022	33.1068	15.2918	12.5295	13.4174	0.0129788	9.74007	18.6686	UP	0.00187439	0.000650523	1.93212	1190.75	0.0016226	26.5594	0	0	0
NM_013640	proteasome (prosome, macropain) subunit, beta type 10 [Source:MGI Symbol;Acc:MGI:1096380]	214.859	223.778	174.343	207.664	130.44	186.297	168.719	123.663	139.673	148.611	116.638	77.5446	117.432	UP	0.00187975	0.085357	1.49408	2.40245	0.6219	205.161	0	0	1
NM_026101	hect domain and RLD 4 [Source:MGI Symbol;Acc:MGI:1914595]	12.5814	10.7823	14.0146	12.8152	9.96213	11.9818	10.7701	7.89115	7.45283	8.17916	5.69575	9.67661	8.21413	UP	0.00188063	0.0193278	1.60034	1.74903	0.914984	12.5484	0	1	1
NM_008258	hematological and neurological expressed sequence 1 [Source:MGI Symbol;Acc:MGI:1096361]	195.367	214.875	167.374	196.372	117.631	183.215	169.877	105.565	118.141	139.103	82.6994	99.0597	119.379	UP	0.00188415	0.030069	1.59999	1.84954	0.865074	193.497	0	1	1
NM_011640	transformation related protein 53 [Source:MGI Symbol;Acc:MGI:98834]	27.6452	26.0018	20.5602	26.2679	5.11038	20.4859	9.66527	15.5417	13.5768	16.9536	6.33242	10.4391	9.27318	UP	0.00189118	0.237307	1.63561	1.96241	0.833471	25.1188	0	1	1
NM_011436	sortilin-related receptor, LDLR class A repeats-containing [Source:MGI Symbol;Acc:MGI:1202296]	5.67287	5.43532	4.77778	5.82209	2.01298	4.96106	1.58295	4.17082	3.65434	4.09435	2.27461	3.75828	2.19795	UP	0.00189183	0.431576	1.36591	1.32003	1.03476	5.42701	0	0	1
NM_016918	nudix (nucleoside diphosphate linked moiety X)-type motif 5 [Source:MGI Symbol;Acc:MGI:1858232]	59.184	53.4413	60.5366	61.7459	105.202	71.4579	103.83	37.4591	35.6123	27.4996	34.2785	15.0804	33.2635	UP	0.00189288	0.00261677	1.7518	4.73844	0.369701	58.727	0	0	0
NM_001024712	predicted gene 3696 [Source:MGI Symbol;Acc:MGI:3781872]	0.19586	0.320838	0.210761	0.25494	0	0.101883	0.178089	0.0299461	0.0423749	0.105728	0	0.222648	0.0637989	UP	0.00189811	0.488759	4.1329	2.78861	1.48207	0.2456	0	1	1
NM_029077	tripartite motif-containing 14 [Source:MGI Symbol;Acc:MGI:1921985]	15.4748	15.0704	15.0981	13.9817	5.48159	15.6707	9.17936	6.80967	9.12253	8.58034	7.72771	8.72299	8.75238	UP	0.00189827	0.297588	1.82431	1.79647	1.0155	14.9062	0	1	1
NM_009841	CD14 antigen [Source:MGI Symbol;Acc:MGI:88318]	12.4264	17.2328	10.3084	11.4468	1.91805	7.83839	3.65199	0.808176	1.05662	1.79568	2.84988	3.78565	1.91071	UP	0.00190457	0.188667	10.5336	2.07052	5.0874	12.8536	1	1	1
NM_173865	solute carrier family 41, member 1 [Source:MGI Symbol;Acc:MGI:2444823]	1.88869	2.11675	1.68365	2.08996	0.636082	3.14613	0.823626	0.622725	1.10417	0.917844	0.359566	1.64218	0.498217	UP	0.00190458	0.111159	2.20586	1.91577	1.15142	1.94476	0	1	1
NM_015765	heat shock protein 14 [Source:MGI Symbol;Acc:MGI:1354164]	27.9342	24.143	24.219	27.3526	10.6989	13.2726	11.8845	20.0115	17.3463	19.9444	3.29179	15.5248	8.39665	UP	0.0019064	0.206177	1.35661	3.25011	0.417403	25.9122	0	0	0
NM_175251	AT rich interactive domain 2 (ARID, RFX-like) [Source:MGI Symbol;Acc:MGI:1924294]	5.3598	5.5582	5.40938	5.32454	3.2528	3.11396	4.50392	4.20308	4.24485	3.8458	2.91318	5.0161	3.99691	UP	0.00191179	0.34747	1.3209	1.12685	1.17221	5.41298	0	0	1
NR_027414		1.53599	1.71375	0.962378	1.01061	1.74442	6.33116e-40	4.08265e-18	2.08064e-08	5.45197e-07	0.383434	0.306064	0.802618	0.74676	UP	0.00191722	0.482279	10.2085	5.69799	1.79159	1.30568	0	1	1
NM_001277179		0.323913	0.206607	0.269881	0.2061	0.135005	0.530214	0.11289	0.0923182	0.0426794	0.0864503	0.0736043	0.236303	0.213171	UP	0.00191726	0.267434	3.40556	2.24326	1.51813	0.251625	0	1	1
NM_001003919	DEAD/H (Asp-Glu-Ala-Asp/His) box helicase 11 [Source:MGI Symbol;Acc:MGI:2443590]	2.66174	2.10404	2.05557	2.64782	0.314319	1.06889	0.530825	1.49497	1.24712	1.2173	0.243114	1.91336	0.375183	UP	0.00191744	0.293078	1.79362	1.41473	1.26782	2.36729	0	1	1
NM_012052	ribosomal protein S3 [Source:MGI Symbol;Acc:MGI:1350917]	410.89	403.845	354.038	403.441	133.346	363.663	260.896	233.165	293.62	261.27	51.3653	387.56	153.815	UP	0.00192311	0.151879	1.49629	2.59603	0.576377	393.054	0	0	1
NM_001033140	succinate dehydrogenase complex assembly factor 1 [Source:MGI Symbol;Acc:MGI:1915582]	19.0376	24.2714	19.0887	21.7893	6.49919	13.2689	10.5968	14.666	11.0952	12.65	5.60557	8.44811	8.75374	UP	0.00192389	0.0834858	1.64379	1.57063	1.04658	21.0467	0	1	1
NM_008540	SMAD family member 4 [Source:MGI Symbol;Acc:MGI:894293]	38.3594	37.8386	36.9125	35.0829	45.3261	34.2269	45.3829	27.5016	23.2679	23.4413	29.4595	17.7229	28.3601	UP	0.0019247	0.000206068	1.49769	1.93122	0.775516	37.0483	0	0	1
NM_017407	sperm associated antigen 5 [Source:MGI Symbol;Acc:MGI:1927470]	8.75191	8.34497	8.68164	10.0291	2.25276	3.21366	2.31316	5.75567	6.96443	6.26368	4.27885	4.49728	1.63688	UP	0.00192506	0.194942	1.41466	1.41313	1.00108	8.95191	0	0	1
NM_026440	RNA (guanine-7-) methyltransferase [Source:MGI Symbol;Acc:MGI:1915147]	4.71821	4.39888	5.71323	4.29587	1.77039	2.89523	2.40162	2.31238	2.67484	3.1591	0.000278455	3.29408	0.000417781	UP	0.00192624	0.138162	1.76085	4678.2	0.000376394	4.78155	0	0	0
NM_023799	meningioma expressed antigen 5 (hyaluronidase) [Source:MGI Symbol;Acc:MGI:1932139]	17.8793	17.6648	20.2	18.6198	16.0678	17.3997	16.9323	14.9554	14.465	15.5062	12.1139	17.9946	17.9953	UP	0.00192833	0.339799	1.24142	1.32639	0.935939	18.591	0	0	1
NM_001128607	erythrocyte protein band 4.1 [Source:MGI Symbol;Acc:MGI:95401]	17.8265	19.6447	17.7784	18.5565	12.4996	10.5114	8.12173	14.7941	12.6326	13.5221	9.71573	8.66391	9.38243	UP	0.00192872	0.227525	1.3518	1.28653	1.05073	18.4515	0	0	1
NM_181417	cysteine and glycine-rich protein 2 binding protein [Source:MGI Symbol;Acc:MGI:1917264]	12.4586	12.3381	10.7104	11.4302	4.06227	5.06648	4.91942	8.80264	8.65619	9.0973	0.679689	4.41947	2.66384	UP	0.00192949	0.059277	1.3256	5.97593	0.221824	11.7343	0	0	0
NM_007968	Ewing sarcoma breakpoint region 1 [Source:MGI Symbol;Acc:MGI:99960]	18.4968	19.6348	11.2021	21.2359	4.83147	0.000109456	0.000126044	0.002432	1.50739	1.22363	0.000601116	0.0096129	6.13614	UP	0.00193311	0.451404	19.3608	6891.26	0.00280947	17.6424	0	0	0
NM_026810	mutL homolog 1 (E. coli) [Source:MGI Symbol;Acc:MGI:101938]	7.8235	7.64725	7.27218	7.88076	2.44224	7.99706	3.85121	5.65978	4.90975	4.76371	0.329627	4.90878	1.23731	UP	0.00193595	0.00574609	1.4979	7.40716	0.202223	7.65592	0	0	0
NM_172590	WD repeat domain 41 [Source:MGI Symbol;Acc:MGI:2445123]	8.2085	9.28776	8.81349	8.94923	3.46318	6.68328	3.4109	5.09057	6.39288	5.58131	1.32927	5.17659	4.22105	UP	0.00193857	0.201246	1.54963	2.6052	0.594821	8.81475	0	1	1
NM_027014	GINS complex subunit 1 (Psf1 homolog) [Source:MGI Symbol;Acc:MGI:1916520]	9.71199	13.1005	14.7555	11.3612	0.43034	5.92812	2.98336	6.327	5.21383	4.4552	0	6.02107	0.559783	UP	0.00193889	0.176433	2.2941	4304.4	0.000532966	12.2323	0	0	0
NR_051981		3.33333	4.2609	2.64091	3.00848	1.86605	4.14543	2.23713	1.36662	0.762244	1.30206	1.22409	0.711584	1.84285	UP	0.00193933	0.132941	2.89489	5.82496	0.49698	3.31091	0	0	0
NM_001163300	scaffold attachment factor B [Source:MGI Symbol;Acc:MGI:2146974]	22.5293	21.4119	20.4723	21.4098	15.2953	18.2118	14.662	18.5905	17.6191	16.7989	9.25151	15.0587	15.8233	UP	0.00194682	0.164547	1.21428	1.65327	0.734475	21.4558	0	0	1
NM_001039129	heterogeneous nuclear ribonucleoprotein A1 [Source:MGI Symbol;Acc:MGI:104820]	13.4435	8.98789	13.845	13.494	3.76871e-13	3.56902	0.82941	4.6528	4.31532	6.01179	4.97819e-12	2.63826	3.9313	UP	0.00195592	0.30647	2.49183	1.35278	1.842	12.4426	0	1	1
NM_007971	enhancer of zeste homolog 2 (Drosophila) [Source:MGI Symbol;Acc:MGI:107940]	16.4977	14.1533	13.2026	13.7666	5.0385	9.72936	7.19259	6.52519	8.25078	9.51669	0.0287906	8.8348	4.63769	UP	0.00195721	0.0711578	1.77893	174.403	0.0102001	14.405	0	0	0
NM_028354	tyrosyl-DNA phosphodiesterase 1 [Source:MGI Symbol;Acc:MGI:1920036]	5.67504	4.89515	3.61935	5.27754	0.765699	4.61629	2.30122	1.5029	2.21484	2.54672	0.337809	2.40563	0.933771	UP	0.00196425	0.0610251	2.33059	2.46428	0.94575	4.86677	0	1	1
NM_183016	CDC42 binding protein kinase beta [Source:MGI Symbol;Acc:MGI:2136459]	27.9136	27.6891	24.2784	26.6088	20.6192	21.2931	17.3295	21.3995	20.2949	22.418	22.4781	15.3212	25.7706	UP	0.00196452	0.381073	1.24574	1.38978	0.896359	26.6225	0	0	1
NM_011530	transporter 2, ATP-binding cassette, sub-family B (MDR/TAP) [Source:MGI Symbol;Acc:MGI:98484]	35.898	36.2458	27.2432	34.1529	37.7052	26.0707	34.3053	16.7201	16.3814	17.1268	23.5407	7.03949	16.0358	UP	0.0019668	0.00383622	1.99399	3.70345	0.538413	33.385	0	1	1
NM_172464	dishevelled associated activator of morphogenesis 1 [Source:MGI Symbol;Acc:MGI:1914596]	1.82365	2.53278	1.49943	2.66263	6.20816	5.19787e-05	7.48948	0.00171446	8.74497e-05	0.737399	8.22864	4.0122	5.82597	UP	0.00197499	0.236706	8.63984	1.28553	6.72084	2.12962	1	1	1
NM_198095	bone marrow stromal cell antigen 2 [Source:MGI Symbol;Acc:MGI:1916800]	26.9517	31.2912	26.5904	29.2753	18.2737	32.9619	34.1066	4.99498	10.6848	12.0325	4.18607	7.70001	10.576	UP	0.0019785	0.0131823	3.08819	4.36528	0.707444	28.5271	0	1	1
NM_145403	transmembrane protease, serine 4 [Source:MGI Symbol;Acc:MGI:2384877]	99.4511	104.579	86.8577	98.2173	62.4339	66.3884	56.3286	60.3471	70.4186	73.7098	62.8986	53.2912	51.6583	UP	0.00198149	0.140985	1.42721	1.24577	1.14565	97.2763	0	0	1
NM_178704	dpy-19-like 3 (C. elegans) [Source:MGI Symbol;Acc:MGI:2443952]	0.196503	0.303195	0.304491	0.297581	0.0474611	0.152703	0.070548	0.092864	0.073237	0.0972637	0.108091	0.126748	0.0991059	UP	0.00198398	0.246015	3.13515	1.20461	2.60261	0.275443	1	1	1
NM_175537	zinc finger and BTB domain containing 38 [Source:MGI Symbol;Acc:MGI:2442866]	6.05995	6.40798	5.22021	6.19307	1.96012	0.850488	1.38062	4.37456	4.1498	4.07704	1.02804	1.94223	1.96789	UP	0.00199665	0.360978	1.42133	1.90657	0.745492	5.9703	0	0	1
NM_026056	CAP, adenylate cyclase-associated protein, 2 (yeast) [Source:MGI Symbol;Acc:MGI:1914502]	0.98383	1.52974	1.07989	1.03699	1.07726	1.18806	1.39988	0.301476	0.474901	0.0693693	0	0.341258	0.0714438	UP	0.00199863	0.00803041	4.10514	10773.6	0.000381037	1.15761	0	0	0
NM_020603	WD repeat domain 46 [Source:MGI Symbol;Acc:MGI:1931871]	15.1323	14.9276	14.5849	14.1505	3.88681	12.9051	4.68266	11.3521	9.97061	11.1453	2.63811	4.42723	3.40114	UP	0.00199955	0.133249	1.35815	2.91489	0.465934	14.6988	0	0	0
NM_146243	ARP2 actin-related protein 2 [Source:MGI Symbol;Acc:MGI:1913963]	56.6581	57.2919	65.3699	54.3728	62.4873	70.8927	63.7026	46.1294	39.1339	39.5557	29.9098	61.0967	47.7509	UP	0.00200476	0.0518818	1.40419	2.08919	0.672122	58.4232	0	0	1
NM_027835	interferon induced with helicase C domain 1 [Source:MGI Symbol;Acc:MGI:1918836]	18.1262	19.8426	18.1518	18.2024	31.4874	26.4164	30.3592	12.04	13.5537	10.9375	14.7109	7.9011	14.9462	UP	0.00201307	0.00140469	1.52588	3.34335	0.456391	18.5808	0	0	0
NM_138656	mevalonate (diphospho) decarboxylase [Source:MGI Symbol;Acc:MGI:2179327]	13.2883	12.6106	10.2984	12.2216	1.97615	26.9952	5.85674	5.58733	3.51032	6.61674	2.09151	10.6614	4.12406	UP	0.00203085	0.184519	2.31086	2.53204	0.91265	12.1047	0	1	1
NM_011410	schlafen 4 [Source:MGI Symbol;Acc:MGI:1329010]	1.74868	2.31223	2.05128	2.09925	1.22718	5.37472	4.18212	1.2018	1.23805	1.15062	1.31897	2.07344	2.10338	UP	0.00203367	0.108801	1.7152	2.5921	0.661702	2.05286	0	1	1
NM_017467	zinc finger protein 316 [Source:MGI Symbol;Acc:MGI:1860402]	0.461809	0.564113	0.361652	0.375033	0.185433	0.187504	0.0786923	0.207354	0.122631	0.0723092	0.144615	0.212158	0.073758	UP	0.00203457	0.372956	3.28434	1.28206	2.56177	0.440652	1	1	1
NM_134059	DEAD (Asp-Glu-Ala-Asp) box polypeptide 41 [Source:MGI Symbol;Acc:MGI:1920185]	18.6629	21.6964	16.3341	17.1162	6.19774	18.9614	7.40067	10.7712	12.2934	10.2157	5.99519	14.2437	9.99412	UP	0.0020348	0.375321	1.66336	1.33121	1.24951	18.4524	0	1	1
NM_027698	exoribonuclease 2 [Source:MGI Symbol;Acc:MGI:1918401]	3.07547	2.69179	3.39755	2.46938	0.315928	1.69369	0.892872	1.34102	1.29989	1.42336	0.331452	1.12071	0.513343	UP	0.00203516	0.10654	2.14683	1.73918	1.23439	2.90855	0	1	1
NM_172422	FAST kinase domains 2 [Source:MGI Symbol;Acc:MGI:1922869]	7.82358	8.55224	9.78547	8.30552	2.03689	5.62101	3.2806	4.51223	6.10327	5.33392	0.688249	6.23865	1.06908	UP	0.00203726	0.181014	1.62074	3.06843	0.5282	8.6167	0	1	1
NM_009730	attractin [Source:MGI Symbol;Acc:MGI:1341628]	6.40751	6.80968	8.25314	7.26241	7.11239	3.30067	2.9194	4.46891	4.13373	4.38821	4.09167	3.46743	3.15088	UP	0.00204142	0.250493	1.65881	1.73824	0.954303	7.18318	0	1	1
NM_152824	RNA binding motif protein 17 [Source:MGI Symbol;Acc:MGI:1924188]	22.5059	25.5552	27.9567	28.791	12.5868	32.2808	17.8665	17.5444	19.1069	15.9954	4.16273	22.9698	10.216	UP	0.00204501	0.00159927	1.49309	3.02364	0.493807	26.2022	0	0	0
NM_029825	Sec1 family domain containing 1 [Source:MGI Symbol;Acc:MGI:1924233]	47.522	46.9166	50.3943	51.4546	38.7753	35.0793	41.1314	34.4574	38.2379	32.1225	19.276	25.8391	31.0763	UP	0.00205183	0.029564	1.40449	2.01158	0.698202	49.0719	0	0	1
NM_028872	RIKEN cDNA 5730559C18 gene [Source:MGI Symbol;Acc:MGI:1921579]	13.8986	16.7289	11.3795	13.9333	4.66757	16.8382	7.55822	6.9231	6.42297	8.49249	3.16172	15.6692	5.44749	UP	0.0020623	0.014278	1.92114	1.47626	1.30136	13.9851	0	1	1
NM_001003815	erythrocyte protein band 4.1-like 1 [Source:MGI Symbol;Acc:MGI:103010]	3.32107	3.83268	2.75311	2.98053	1.33529	6.16369	3.03214e-12	1.93137	1.92608	1.50083	0.000414846	8.26992	1.41446	UP	0.00206574	0.279901	1.80381	2593.77	0.000695439	3.22185	0	0	0
NM_029492	zinc finger, DHHC domain containing 20 [Source:MGI Symbol;Acc:MGI:1923215]	9.6593	9.56885	12.3566	10.3185	5.84811	12.6076	7.77912	7.26006	5.61237	5.43223	4.52358	11.0058	4.46857	UP	0.00206588	0.0394076	1.7169	1.74084	0.986249	10.4758	0	1	1
NM_001029890	mex3 homolog A (C. elegans) [Source:MGI Symbol;Acc:MGI:1919890]	0.720712	0.677226	0.599284	0.64309	0	0.143232	0.0943265	0.311219	0.147209	0.173263	0	0.466598	0.0442752	UP	0.00206996	0.258878	3.1338	2.12791	1.47271	0.660078	0	1	1
NM_010578	integrin beta 1 (fibronectin receptor beta) [Source:MGI Symbol;Acc:MGI:96610]	45.1763	43.0827	50.1173	45.1694	39.7449	55.9267	42.184	33.3957	32.8898	27.1224	29.7402	46.5409	33.8268	UP	0.00207926	0.0013438	1.47374	1.3364	1.10277	45.8864	0	0	1
NM_001252201	mitogen-activated protein kinase kinase kinase kinase 4 [Source:MGI Symbol;Acc:MGI:1349394]	7.63772	6.42417	7.66908	7.6416	5.51296	4.78269	6.97453	5.65568	5.08025	4.58442	3.91637	7.30469	5.36431	UP	0.00208128	0.441711	1.43791	1.40766	1.02149	7.34314	0	0	1
NM_145620	RRP9, small subunit (SSU) processome component, homolog (yeast) [Source:MGI Symbol;Acc:MGI:2384313]	13.6759	12.0405	11.2011	9.44136	2.79076	5.04054	5.84674	5.22528	6.55964	6.62868	0	5.24862	2.7799	UP	0.00208166	0.107185	1.88822	27908.6	6.76572e-05	11.5897	0	0	0
NM_178856	GINS complex subunit 2 (Psf2 homolog) [Source:MGI Symbol;Acc:MGI:1921019]	13.5253	12.6867	13.9923	17.6747	1.48655	5.45706	2.99875	5.44641	8.51448	7.85937	0	4.98135	0.889596	UP	0.00208737	0.0520667	1.98939	14866.5	0.000133817	14.4698	0	0	0
NM_009117	serum amyloid A 1 [Source:MGI Symbol;Acc:MGI:98221]	2.10953	3.75626	3.3077	2.55529	3.51372	210.913	33.1031	0	0	0	0	12.2382	0	UP	0.00208753	0.162821	29323	331032	0.0885804	2.9322	0	0	0
NM_029166	UHRF1 (ICBP90) binding protein 1-like [Source:MGI Symbol;Acc:MGI:2442888]	6.58194	8.9771	8.69356	8.08914	5.59231	4.09161	4.2352	4.94439	5.34405	4.18133	5.93544	5.5308	7.11378	UP	0.00208873	0.0842834	1.67633	0.942191	1.77918	8.08544	0	1	1
NM_001001806	zinc finger protein 36, C3H type-like 2 [Source:MGI Symbol;Acc:MGI:107945]	44.1834	44.8951	42.8644	38.4413	14.3705	20.5782	15.2817	24.765	26.1967	31.466	12.6803	28.3185	12.5277	UP	0.00209213	0.38656	1.5503	1.21983	1.27092	42.5961	0	1	1
NM_001012273	baculoviral IAP repeat-containing 5 [Source:MGI Symbol;Acc:MGI:1203517]	1.06323	1.56009	1.76791	1.66276	0.656493	1.49223	0.747013	0.510371	0.405453	0.759146	0.254097	1.15135	0.454975	UP	0.00209583	0.0042254	2.71048	2.58301	1.04935	1.5135	0	1	1
NM_001271348	F-box and WD-40 domain protein 11 [Source:MGI Symbol;Acc:MGI:2144023]	12.6344	16.3	11.5959	10.4018	9.87679	0.000471688	9.65694	5.03988	5.405	1.72757	0.00164378	3.28801	2.12024	UP	0.00210101	0.182703	3.13811	5664.07	0.000554037	12.733	0	0	0
NM_001081402	WD repeat domain 70 [Source:MGI Symbol;Acc:MGI:1921020]	5.21003	5.23532	4.33751	5.4896	1.6379	4.0378	2.38976	3.21417	2.66721	2.06154	0.563185	2.40888	2.4094	UP	0.00210469	0.102993	1.91417	2.90794	0.658255	5.06811	0	1	1
NM_027406	aldehyde dehydrogenase 1 family, member L1 [Source:MGI Symbol;Acc:MGI:1340024]	52.4314	51.8322	44.746	48.9274	42.9926	55.6811	43.5039	37.7991	39.4074	37.0608	39.5933	34.053	50.6028	UP	0.00211193	0.275132	1.29917	1.63513	0.794537	49.4843	0	0	1
NM_001161823	lysine (K)-specific demethylase 4A [Source:MGI Symbol;Acc:MGI:2446210]	10.3845	10.9483	8.53517	9.98141	5.22087	8.88862	5.28871	7.47032	6.25877	6.67779	4.75747	5.75243	5.48037	UP	0.00211198	0.190247	1.46455	1.54518	0.947816	9.96234	0	0	1
NM_172562	transcriptional adaptor 2A [Source:MGI Symbol;Acc:MGI:2144471]	3.751	3.74572	3.44715	4.18586	0.647601	3.09377	1.68658	2.36028	1.56996	2.09482	0.0817447	2.93837	0.902525	UP	0.00211401	0.0562818	1.88331	7.91378	0.237978	3.78243	0	0	0
NM_029362	charged multivesicular body protein 4B [Source:MGI Symbol;Acc:MGI:1922858]	173.718	172.923	156.818	171.066	142.908	203.533	186.058	117.961	136.24	119.476	122.835	147.59	158.307	UP	0.00211429	0.0433326	1.35383	1.37904	0.981714	168.631	0	0	1
NM_030215	Werner helicase interacting protein 1 [Source:MGI Symbol;Acc:MGI:1926153]	16.2833	16.7988	12.9185	14.6013	9.73803	15.1448	11.3493	8.69223	10.5393	10.1564	6.4774	13.1614	9.01092	UP	0.0021155	0.0109682	1.5466	1.50338	1.02875	15.1505	0	1	1
NM_023215	chromatin target of PRMT1 [Source:MGI Symbol;Acc:MGI:1913761]	23.4132	22.5117	21.0703	24.122	15.226	28.6538	20.0593	18.3316	19.4497	18.4559	8.20019	19.8528	15.7336	UP	0.00211852	0.0177632	1.21517	1.85678	0.654452	22.7793	0	0	1
NM_007918	eukaryotic translation initiation factor 4E binding protein 1 [Source:MGI Symbol;Acc:MGI:103267]	18.6944	19.9422	15.565	19.1026	8.66149	17.4227	17.9501	12.1494	8.4353	10.9937	5.8944	14.5257	14.0075	UP	0.00212159	0.00661681	1.741	1.46944	1.18481	18.326	0	1	1
NM_011654	tubulin, alpha 1B [Source:MGI Symbol;Acc:MGI:107804]	169.916	178.172	141.432	167.458	55.8697	119.04	98.8895	106.648	116.902	113.157	50.4678	106.662	64.9265	UP	0.00212365	0.0913267	1.46339	1.5231	0.960797	164.244	0	0	1
NM_028464	molybdenum cofactor synthesis 1 [Source:MGI Symbol;Acc:MGI:1928904]	34.9668	38.256	28.5447	34.1401	18.4442	12.19	9.01582	19.6311	24.3748	20.6929	12.3106	6.45163	16.1386	UP	0.0021291	0.375512	1.57546	1.88943	0.833829	33.9769	0	1	1
NM_021555	HGH1 homolog [Source:MGI Symbol;Acc:MGI:1930628]	6.87842	5.56799	5.28821	6.02746	0.904398	2.90787	3.07097	1.97278	2.94541	3.46991	0.619375	1.46133	1.40063	UP	0.00213213	0.0592155	2.12458	2.19248	0.969033	5.94052	0	1	1
NM_009196	solute carrier family 16 (monocarboxylic acid transporters), member 1 [Source:MGI Symbol;Acc:MGI:106013]	26.1267	29.2903	28.2364	26.7967	12.1172	14.1758	13.7969	20.2383	20.8641	17.3817	10.6457	15.5551	13.3118	UP	0.00213426	0.419662	1.41641	1.13822	1.2444	27.6125	0	0	1
NM_023579	importin 5 [Source:MGI Symbol;Acc:MGI:1917822]	24.4672	24.6339	22.4167	23.6828	4.05729	16.3119	10.0648	13.5173	13.6733	10.0585	1.38714	11.6186	5.00319	UP	0.0021348	0.0153702	1.91683	2.92479	0.655373	23.8001	0	1	1
NM_181517	importin 7 [Source:MGI Symbol;Acc:MGI:2152414]	27.388	30.9023	33.4014	26.832	10.6137	12.4422	11.3868	18.1187	17.5958	17.5807	5.44982	16.0438	10.4492	UP	0.00214002	0.386626	1.66793	1.94751	0.856439	29.6309	0	1	1
NM_138315	microtubule associated monooxygenase, calponin and LIM domain containing 1 [Source:MGI Symbol;Acc:MGI:2385847]	51.8167	54.5488	43.1376	49.5428	21.0296	1.05354	16.9323	31.7202	31.603	33.3047	25.8377	7.532	37.0226	UP	0.0021429	0.0816233	1.54494	0.813912	1.89816	49.7615	0	1	1
NM_019748	SUMO1 activating enzyme subunit 1 [Source:MGI Symbol;Acc:MGI:1929264]	50.941	58.375	48.1408	51.3458	25.9243	28.3877	25.101	27.6613	37.0713	29.5365	10.5152	36.0322	21.7585	UP	0.00214985	0.31702	1.66122	2.4654	0.673814	52.2006	0	1	1
NM_145924	centromere protein I [Source:MGI Symbol;Acc:MGI:2147897]	2.49221	3.46152	2.94656	2.27466	0.421283	1.54859	0.841297	0.707662	1.48571	0.811177	0	0.799808	0.167661	UP	0.00215186	0.012502	2.78933	4213.83	0.000661946	2.79374	0	0	0
NM_026632	replication protein A3 [Source:MGI Symbol;Acc:MGI:1915490]	21.5483	20.9256	28.0573	20.4707	10.1971	28.5123	17.7963	10.5508	11.3129	13.6429	1.9004	22.8185	7.99825	UP	0.00215828	0.011053	1.92221	5.36554	0.358251	22.7505	0	0	0
NM_001195083	polyhomeotic-like 2 (Drosophila) [Source:MGI Symbol;Acc:MGI:1860454]	25.4021	23.7434	19.9784	22.5285	14.9596	30.0805	19.8336	14.5201	16.6688	16.7999	11.6434	15.8827	12.9875	UP	0.00216451	0.063417	1.4324	1.89391	0.756319	22.9131	0	0	1
NM_146216	Vac14 homolog (S. cerevisiae) [Source:MGI Symbol;Acc:MGI:2157980]	9.47874	10.3509	8.73826	9.56673	4.01253	7.70304	4.35601	7.06566	7.06147	7.93604	3.14323	5.5806	6.24436	UP	0.00216458	0.392787	1.29632	1.38032	0.939145	9.53366	0	0	1
NM_001079932	tripartite motif-containing 72 [Source:MGI Symbol;Acc:MGI:3612190]	2.92869	2.49661	2.88717	2.69895	0.937416	3.96925	1.94448	0.919264	1.44625	1.46438	0.48623	1.45003	1.52381	UP	0.00216537	0.12257	2.15625	2.73724	0.787748	2.75285	0	1	1
NM_147155	T cell activation GTPase activating protein 1 [Source:MGI Symbol;Acc:MGI:1919786]	6.45878	7.59438	5.44679	5.75232	1.68616	5.97774	3.66905	2.95802	3.78573	3.40897	1.20457	5.86758	3.91585	UP	0.00217747	0.319684	1.86541	1.39977	1.33265	6.31307	0	1	1
NM_009099	tripartite motif-containing 30A [Source:MGI Symbol;Acc:MGI:98178]	5.29344	4.33566	6.33192	4.70421	8.86915	9.96262	16.7671	2.67656	2.20412	2.15139	1.99096	1.09653	3.29269	UP	0.0021804	0.0189791	2.20398	9.08485	0.2426	5.16631	0	0	0
NM_177682	CCZ1 vacuolar protein trafficking and biogenesis associated [Source:MGI Symbol;Acc:MGI:2141070]	49.0764	49.6618	52.5261	48.4998	27.3941	46.2181	36.0337	35.3542	32.8288	28.7321	18.1398	40.4888	30.3786	UP	0.00218257	0.0142645	1.54592	1.51016	1.02368	49.941	0	1	1
NM_026073	intraflagellar transport 22 [Source:MGI Symbol;Acc:MGI:1914536]	31.0383	30.4749	22.7298	31.3242	29.9332	33.9422	27.459	13.3648	14.6762	13.5649	8.90224	10.3949	15.3991	UP	0.00219089	0.0162243	2.08324	3.36241	0.619568	28.8918	0	1	1
NM_001008421	nucleolar protein 10 [Source:MGI Symbol;Acc:MGI:2684913]	3.19259	4.88425	3.97239	3.34654	1.14637	3.03159	0.983041	1.74762	1.17914	1.37168	0.227967	1.18438	0.266148	UP	0.00219795	0.0396788	2.68617	5.0269	0.534358	3.84894	0	1	1
NM_007644	scavenger receptor class B, member 2 [Source:MGI Symbol;Acc:MGI:1196458]	18.3573	20.5998	18.6927	20.9341	14.2215	18.0524	8.06505	15.4145	15.5586	14.8544	6.61025	15.0064	11.5292	UP	0.00220418	0.266688	1.28608	2.15141	0.597784	19.646	0	0	1
NM_019879	succinate-CoA ligase, GDP-forming, alpha subunit [Source:MGI Symbol;Acc:MGI:1927234]	219.88	223.661	211.476	224.555	174.829	186.27	201.242	178.062	190.543	174.059	132.04	193.344	190.417	UP	0.00220497	0.199444	1.21563	1.32406	0.918108	219.893	0	0	1
NM_010388	histocompatibility 2, class II, locus Mb2 [Source:MGI Symbol;Acc:MGI:95923]	4.80221	5.52287	3.62116	6.79357	6.0849	17.7718	7.86373	0	0.234507	0.188095	0.4921	2.15535	0.85092	UP	0.00222307	0.0476205	36.7819	12.3629	2.9752	5.18495	1	1	1
NM_146251	patatin-like phospholipase domain containing 7 [Source:MGI Symbol;Acc:MGI:2385325]	2.85314	3.61455	2.16404	2.60628	5.1318	4.13369	4.69316	0.870329	1.18464	0.713231	2.521	0.753741	2.08188	UP	0.00222585	0.00394776	3.04454	5.48364	0.555204	2.8095	0	1	1
NM_145570	eva-1 homolog A (C. elegans) [Source:MGI Symbol;Acc:MGI:2385247]	1.13592	1.68998	1.05627	1.09777	0.226542	0.87397	0.492793	0.222496	0.524199	0.299476	0	0.448497	0	UP	0.00222691	0.0205903	3.56938	4928.93	0.00072417	1.24499	0	0	0
NM_026002	metadherin [Source:MGI Symbol;Acc:MGI:1914404]	23.3551	24.4294	25.077	23.0886	15.7848	13.0843	15.9794	16.3263	17.4208	14.2703	10.6425	18.7529	12.601	UP	0.00222695	0.401586	1.49867	1.48318	1.01045	23.9875	0	0	1
NR_033185		0.541265	0.994398	0.870525	0.84057	9.23343e-08	0.595112	3.11534e-140	7.11036e-07	0.302431	1.40091e-27	1.27478	3.16831e-22	5.16619e-05	UP	0.00223799	0.360526	8.04464	5952.12	0.00135156	0.81169	0	0	0
NM_028099	dual specificity phosphatase 11 (RNA/RNP complex 1-interacting) [Source:MGI Symbol;Acc:MGI:1919352]	15.9163	15.0815	17.642	16.7041	12.3438	18.9784	14.7565	12.3013	13.737	12.3546	9.82503	16.7381	13.958	UP	0.00224013	0.0368836	1.27648	1.25636	1.01602	16.336	0	0	1
NM_177674		0.768213	0.804495	0.550972	0.686913	0.251763	0.283413	0.277634	0	0.194221	0.254244	0.450738	0.585308	0.175351	UP	0.00224034	0.193786	4.69788	1.58297	2.96776	0.702648	1	1	1
NM_011672	ubiquitin fusion degradation 1 like [Source:MGI Symbol;Acc:MGI:109353]	20.2757	15.5266	19.698	21.9896	15.2272	26.3199	16.9611	12.8225	10.6176	10.003	6.02804	17.516	16.3974	UP	0.00224069	0.0794822	1.73779	2.52604	0.687953	19.3725	0	1	1
NM_172746	HIRA interacting protein 3 [Source:MGI Symbol;Acc:MGI:2142364]	10.2445	12.2719	8.22021	9.62053	1.15196	8.002	2.64348	5.87389	5.2133	4.01234	0.478289	5.60122	1.81902	UP	0.00224101	0.0714389	2.00454	2.40821	0.832377	10.0893	0	1	1
NM_001164072	TRAF family member-associated Nf-kappa B activator [Source:MGI Symbol;Acc:MGI:107676]	16.9308	19.719	21.4791	15.6415	10.9982	19.7599	15.6006	8.20061	12.0558	9.17249	4.69224	14.6436	9.71989	UP	0.00224216	0.00181084	1.88004	2.34388	0.802105	18.4426	0	1	1
NM_009009	RAD21 homolog (S. pombe) [Source:MGI Symbol;Acc:MGI:108016]	66.4103	66.9151	67.5717	70.1386	29.435	39.85	29.8489	45.0091	41.8395	36.5528	20.0095	42.4164	28.0799	UP	0.00224897	0.24911	1.64728	1.47105	1.1198	67.7589	0	1	1
NM_053074	nucleoporin 62 [Source:MGI Symbol;Acc:MGI:1351500]	21.9308	20.6064	15.2657	18.9151	6.0953	12.8062	7.60923	10.2026	9.27835	12.0651	1.94845	7.43195	5.32237	UP	0.00225452	0.0241293	1.82394	3.12817	0.58307	19.1795	0	1	1
NM_007598	CAP, adenylate cyclase-associated protein 1 (yeast) [Source:MGI Symbol;Acc:MGI:88262]	142.729	149.659	127.842	143.23	142.853	141.59	138.962	113.01	115.524	101.873	99.1924	100.245	134.635	UP	0.00225642	0.072236	1.27901	1.44016	0.888105	140.865	0	0	1
NM_016705	kinesin family member 21A [Source:MGI Symbol;Acc:MGI:109188]	3.17164	2.0931	2.85562	3.37165	0.0347094	2.59034	0.509795	0.0666528	0.0513803	1.10792	0.031495	0.0442039	0.0308001	UP	0.00225661	0.162572	7.02898	58.4698	0.120216	2.873	0	0	0
NM_011284	replication protein A2 [Source:MGI Symbol;Acc:MGI:1339939]	12.8003	16.2712	11.5615	14.8021	3.81706	6.78544	5.86268	7.82822	8.486	6.45818	2.75374	8.89154	4.22574	UP	0.00226	0.44027	1.82572	1.38736	1.31596	13.8588	0	1	1
NM_173867	regulator of chromosome condensation 2 [Source:MGI Symbol;Acc:MGI:1919784]	27.9616	34.6368	24.3272	27.2604	3.92859	12.3811	7.33865	13.5564	14.8472	17.0571	0.671664	11.9781	3.32432	UP	0.00226031	0.0727402	1.88381	5.84832	0.322111	28.5465	0	0	0
NM_133816	SH3-domain binding protein 4 [Source:MGI Symbol;Acc:MGI:2138297]	4.56393	4.02539	2.66707	3.75834	0.868297	4.9617	1.65763	1.90108	0.945697	1.03613	0	4.4173	0.142269	UP	0.00226432	0.037954	2.90001	8683.97	0.00033395	3.75368	0	0	0
NM_027258	ring finger protein 157 [Source:MGI Symbol;Acc:MGI:2442484]	0.537876	0.847841	0.478586	0.611734	0.159235	0.665931	0.0589089	0.233837	0.0614253	0.108125	0.108013	0.159134	0.388025	UP	0.00227027	0.391041	4.60091	4.18272	1.09998	0.619009	0	1	1
NM_011514	suppressor of variegation 3-9 homolog 1 (Drosophila) [Source:MGI Symbol;Acc:MGI:1099440]	14.7728	13.6095	14.346	14.2282	2.06871	10.0394	4.43096	5.72366	8.12034	6.64111	0.981295	6.87247	2.45782	UP	0.00227415	0.0374498	2.08527	2.10803	0.989205	14.2391	0	1	1
NM_011991	COP9 (constitutive photomorphogenic) homolog, subunit 3 (Arabidopsis thaliana) [Source:MGI Symbol;Acc:MGI:1349409]	48.406	46.8584	55.3589	46.8609	23.5417	34.241	35.4397	34.0043	36.9154	39.4778	20.2391	34.2585	19.5884	UP	0.00227427	0.158825	1.34163	1.80921	0.741556	49.371	0	0	1
NM_009079	ribosomal protein L22 [Source:MGI Symbol;Acc:MGI:99262]	69.6806	67.3262	60.6997	64.7099	22.3784	72.3021	59.7806	35.9604	44.7106	33.3955	2.21084e-05	76.1586	18.8966	UP	0.0022821	0.133311	1.72542	183267	9.41474e-06	65.6041	0	0	0
NM_172913	TOX high mobility group box family member 3 [Source:MGI Symbol;Acc:MGI:3039593]	3.90166	4.2933	2.91828	3.33074	1.00771	3.62256	1.3087	1.85862	1.46335	1.91816	0.690939	1.89087	0.743105	UP	0.00228325	0.0918919	2.06725	1.91577	1.07907	3.611	0	1	1
NM_178602	polymerase (RNA) II (DNA directed) polypeptide M [Source:MGI Symbol;Acc:MGI:107282]	37.2654	37.855	36.3797	39.9194	17.3352	11.1136	17.3324	27.9813	29.5523	25.1103	9.05914	9.12411	15.7019	UP	0.00228566	0.103755	1.37414	1.91355	0.718112	37.8549	0	0	1
NM_026236	WD repeat domain 48 [Source:MGI Symbol;Acc:MGI:1914811]	10.4198	10.5384	12.5875	11.6889	6.29478	10.0533	5.96523	8.77982	7.97415	7.92289	2.91217	7.66052	6.17409	UP	0.00229119	0.112662	1.3748	2.1615	0.636041	11.3087	0	0	1
NM_020022	replication factor C (activator 1) 2 [Source:MGI Symbol;Acc:MGI:1341868]	31.7744	34.3452	26.1339	29.331	12.74	22.7499	16.5697	15.7712	18.2996	21.4859	8.65486	17.2116	13.0668	UP	0.00230386	0.00930079	1.64135	1.472	1.11505	30.3961	0	1	1
NM_011049	cyclin-dependent kinase 16 [Source:MGI Symbol;Acc:MGI:97516]	56.7067	58.2076	50.6275	56.1781	37.8955	39.6375	36.4477	45.3345	43.9717	46.789	31.6105	33.592	37.8729	UP	0.00230639	0.143733	1.22186	1.19883	1.01922	55.43	0	0	1
NM_172887	furry homolog (Drosophila) [Source:MGI Symbol;Acc:MGI:2443895]	0.748325	0.860285	0.739671	0.851337	0.218847	0.465834	0.250716	0.197574	0.259778	0.0230591	0.153837	0.314987	0.140596	UP	0.00230735	0.0241543	4.99263	1.78268	2.80063	0.799905	1	1	1
NM_146066	G1 to S phase transition 1 [Source:MGI Symbol;Acc:MGI:1316728]	11.9304	14.5407	13.657	12.5595	4.06517	3.75185	7.23196	9.09535	9.79227	9.96327	4.69879	6.43476	6.04228	UP	0.00231587	0.295512	1.36965	1.19689	1.14434	13.1719	0	0	1
NM_177912	gasdermin C2 [Source:MGI Symbol;Acc:MGI:2146102]	3.30798	4.55687	6.39918	4.23095	0.094522	13.1067	3.99912	0.00152837	0.0356979	0.541749	0	14.0991	1.43876	UP	0.0023187	0.325331	23.9464	946.22	0.0253074	4.62375	0	0	0
NM_001282992	pericentrin (kendrin) [Source:MGI Symbol;Acc:MGI:102722]	3.36046	3.4992	3.36702	3.05512	1.5479	2.75728	1.31837	2.69169	2.46843	2.79076	2.30251	2.17032	2.26033	UP	0.00232318	0.261333	1.25285	1.27044	0.986159	3.32045	0	0	1
NM_052973	striatin, calmodulin binding protein 3 [Source:MGI Symbol;Acc:MGI:2151064]	2.36341	2.47747	1.3218	1.65444	0.779126	1.80487e-05	0.578472	3.55711e-05	0.323587	0.434067	9.19742e-05	0.885185	0.409272	UP	0.00232493	0.484717	7.73512	4059.01	0.00190566	1.95428	0	0	0
NM_016906	Sec61 alpha 1 subunit (S. cerevisiae) [Source:MGI Symbol;Acc:MGI:1858417]	104.866	111.435	92.2845	95.2377	74.7462	108.546	87.5608	65.4097	78.6832	73.2649	57.5786	71.2401	62.7675	UP	0.00232608	0.0229907	1.3934	1.52366	0.914509	100.956	0	0	1
NM_173413	RAB8B, member RAS oncogene family [Source:MGI Symbol;Acc:MGI:2442982]	3.7196	3.56872	5.42991	4.49122	4.20858	7.24587	5.10457	2.06003	1.80386	1.32344	2.22122	1.97336	2.27897	UP	0.00232636	0.0381191	2.48811	3.67171	0.677643	4.30236	0	1	1
NM_001005331	eukaryotic translation initiation factor 4, gamma 1 [Source:MGI Symbol;Acc:MGI:2384784]	89.6124	89.7229	88.0508	92.5888	61.6675	55.8682	44.7175	81.034	83.9921	80.0406	45.9993	47.8377	62.2701	UP	0.00232947	0.428634	1.10166	1.34062	0.821759	89.9937	0	0	1
NM_026616	ribonuclease H2, subunit C [Source:MGI Symbol;Acc:MGI:1915459]	57.9667	54.7899	44.2645	53.3152	15.2194	40.8422	23.4326	31.0704	35.1781	38.3675	8.10916	27.0137	12.3402	UP	0.00233677	0.0158946	1.50792	1.89888	0.794109	52.5841	0	1	1
NM_145469	NIPA-like domain containing 2 [Source:MGI Symbol;Acc:MGI:1924488]	4.30834	5.62818	4.28037	3.57107	2.39769	5.16278	2.6724	1.72527	1.58552	2.35111	1.76304	3.90746	1.43108	UP	0.00233768	0.0181708	2.3562	1.86734	1.26179	4.44699	0	1	1
NM_177367	gem (nuclear organelle) associated protein 4 [Source:MGI Symbol;Acc:MGI:2449313]	4.78529	4.59556	4.58499	4.372	0.600802	1.47574	1.32813	2.19375	2.82312	2.80321	0	2.50601	0.912865	UP	0.0023392	0.496753	1.7587	6009.02	0.000292676	4.58446	0	0	0
NR_033530		1.13381	0.729199	1.34094	0.89262	1.21076	2.48979e-06	0.166843	1.01716e-06	1.18621e-06	3.70345e-06	1.37526e-13	0.252761	1.53805e-06	UP	0.00234439	0.239826	10044.6	12108.6	0.829547	1.02414	0	1	1
NM_080554	proteasome (prosome, macropain) 26S subunit, non-ATPase, 5 [Source:MGI Symbol;Acc:MGI:1914248]	16.5152	17.5624	14.6067	17.0735	9.06059	19.0295	11.3045	11.7302	12.3421	12.0512	5.10146	20.0169	9.67252	UP	0.00234565	0.197593	1.36527	1.77606	0.768705	16.4395	0	0	1
NM_009671	ankyrin repeat and FYVE domain containing 1 [Source:MGI Symbol;Acc:MGI:1337008]	14.0701	15.758	14.4444	13.9693	11.847	12.2847	12.4333	10.693	8.80012	10.6042	6.3735	9.18159	9.46674	UP	0.00235207	0.0209716	1.45133	1.85878	0.7808	14.5604	0	0	1
NM_008776	platelet-activating factor acetylhydrolase, isoform 1b, subunit 3 [Source:MGI Symbol;Acc:MGI:108414]	62.1879	75.4947	55.5356	56.901	22.8672	56.1725	20.5468	28.919	36.281	40.1385	19.2182	32.6945	31.2147	UP	0.00235971	0.317571	1.78082	1.7181	1.03651	62.5298	0	1	1
NM_175174	kelch-like 5 [Source:MGI Symbol;Acc:MGI:1919028]	3.66391	3.53389	3.79557	3.8229	1.82491	2.24122	1.50742	1.62527	1.87713	2.24012	0.149012	1.25015	0.924271	UP	0.00236443	0.0383794	1.93503	12.2392	0.158101	3.70407	0	0	0
NM_177994	R3H domain containing 4 [Source:MGI Symbol;Acc:MGI:1924814]	26.8459	32.9244	23.4636	27.3876	8.87431	14.1598	12.2463	13.5558	15.5489	15.3728	8.26369	20.6878	9.31645	UP	0.0023703	0.379907	1.86534	1.31448	1.41908	27.6554	0	1	1
NM_001199116	solute carrier family 29 (nucleoside transporters), member 1 [Source:MGI Symbol;Acc:MGI:1927073]	5.59164	4.6484	6.28125	4.40872	4.82241e-05	0.000548614	1.70766	3.03762	2.19114	1.60056	0	3.32231	1.92958	UP	0.00237088	0.192728	2.29849	1.48224	1.55069	5.2325	0	1	1
NM_145926	mannoside acetylglucosaminyltransferase 4, isoenzyme B [Source:MGI Symbol;Acc:MGI:2143974]	38.8783	37.7491	31.285	36.3156	13.7755	42.021	19.3558	22.0216	27.5795	23.4433	16.9816	30.6106	22.1898	UP	0.00237236	0.372786	1.48089	1.37276	1.07877	36.057	0	0	1
NM_008430	potassium channel, subfamily K, member 1 [Source:MGI Symbol;Acc:MGI:109322]	18.5376	18.6777	18.1543	17.8619	11.3786	32.7957	15.5236	10.5825	12.6132	10.9788	7.10058	20.2108	7.04693	UP	0.00237829	0.0360031	1.60715	2.20287	0.729569	18.3079	0	1	1
NM_011239	RAN binding protein 1 [Source:MGI Symbol;Acc:MGI:96269]	142.262	133.897	163.929	164.965	36.0728	144.934	110.509	96.2215	96.2725	68.2963	13.4268	105.836	34.7588	UP	0.00239521	0.0499969	1.74006	3.1793	0.547307	151.263	0	1	1
NM_001029876	URB2 ribosome biogenesis 2 homolog (S. cerevisiae) [Source:MGI Symbol;Acc:MGI:2681124]	4.06312	4.20107	3.31087	3.60324	2.38632	3.07091	2.38301	2.80248	2.45481	2.47032	0.924163	2.2918	1.72766	UP	0.00239928	0.0306793	1.47311	2.58197	0.570535	3.79457	0	0	1
NM_007914	ets homologous factor [Source:MGI Symbol;Acc:MGI:1270840]	27.8047	27.0654	36.1554	29.1616	3.55815	32.2402	13.3263	19.4928	15.3595	12.5288	1.14801	34.9264	4.48291	UP	0.00240228	0.241068	1.90245	3.09922	0.613846	30.0468	0	1	1
NM_026573	UPF3 regulator of nonsense transcripts homolog B (yeast) [Source:MGI Symbol;Acc:MGI:1915384]	11.4844	9.22868	10.6407	9.72262	5.62575	7.638	5.99609	6.83368	7.57697	5.83491	0.948163	9.81263	5.59992	UP	0.00240659	0.338234	1.52167	5.9328	0.256485	10.2691	0	0	0
NM_001033634	zyg-ll family member B, cell cycle regulator [Source:MGI Symbol;Acc:MGI:2685277]	5.90452	6.1019	7.28858	6.39715	4.29008	4.28847	4.2362	4.5441	4.84083	4.3432	2.47916	4.6911	3.68208	UP	0.00240765	0.207406	1.40361	1.73043	0.811137	6.42304	0	0	1
NM_011370	cytoplasmic FMR1 interacting protein 1 [Source:MGI Symbol;Acc:MGI:1338801]	11.7953	9.56022	11.3859	10.2033	2.47019	10.6353	9.61406	6.60912	4.22523	4.33056	1.33282	10.0002	3.2591	UP	0.00240778	0.13833	2.12386	2.94985	0.71999	10.7362	0	1	1
NM_001166453	plastin 3 (T-isoform) [Source:MGI Symbol;Acc:MGI:104807]	2.11546	1.54406	1.68531	2.53951	0.154645	0.15171	0.180557	0.947036	0.484705	0.446458	0.116709	0.401558	0.0745152	UP	0.00241315	0.388483	3.14802	2.42118	1.3002	1.97108	0	1	1
NM_001081024	SET domain, bifurcated 2 [Source:MGI Symbol;Acc:MGI:2685139]	3.13843	4.00114	3.66504	3.12536	2.19125	0.92628	1.88729	2.08602	2.41489	2.10774	1.00894	1.08129	1.91862	UP	0.00241692	0.258969	1.58085	2.17172	0.727927	3.48249	0	1	1
NM_133794	glutaminyl-tRNA synthetase [Source:MGI Symbol;Acc:MGI:1915851]	76.6048	83.5657	67.5483	78.9922	37.7525	54.0247	44.8597	54.6595	56.7627	45.2521	36.4338	50.4166	60.3429	UP	0.00242883	0.308974	1.46822	1.07157	1.37017	76.6778	0	0	1
NM_025605	late endosomal/lysosomal adaptor, MAPK and MTOR activator 1 [Source:MGI Symbol;Acc:MGI:1913758]	39.9648	41.1643	38.5728	45.6461	28.4989	53.6651	38.9173	23.0973	26.9833	30.2625	26.245	42.9548	27.4387	UP	0.00243371	0.0551136	1.54352	1.41833	1.08826	41.337	0	1	1
NM_133740	protein arginine N-methyltransferase 3 [Source:MGI Symbol;Acc:MGI:1919224]	7.07964	6.75551	6.60534	6.79695	1.85601	6.26721	3.25615	3.03335	3.93727	3.93598	0.206364	3.94795	1.40074	UP	0.00243758	0.00512231	1.87298	8.98999	0.20834	6.80936	0	0	0
NM_008397	integrin alpha 6 [Source:MGI Symbol;Acc:MGI:96605]	14.9086	10.0455	18.5399	16.1379	9.97581	6.53765	6.2633	3.73166	5.70895	2.9084	0.764242	13.0079	2.1425	UP	0.00243993	0.33475	3.6216	13.0516	0.277482	14.908	0	0	0
NM_175036	leptin receptor overlapping transcript [Source:MGI Symbol;Acc:MGI:2687005]	39.5012	36.5248	34.7204	38.1969	31.6548	46.674	30.7436	18.0072	24.7526	20.3039	17.3309	46.4139	18.8682	UP	0.00244036	0.0895277	1.77134	1.82649	0.969805	37.2358	0	1	1
NM_001081068	listerin E3 ubiquitin protein ligase 1 [Source:MGI Symbol;Acc:MGI:1926163]	6.44144	5.96068	6.28364	6.14214	4.53987	4.84368	4.38836	4.80959	4.50092	4.09781	2.5074	4.47597	3.20908	UP	0.00244335	0.0655501	1.38875	1.81056	0.76703	6.20698	0	0	1
NM_027338	vacuolar protein sorting 36 (yeast) [Source:MGI Symbol;Acc:MGI:1917410]	31.4983	32.6227	35.1159	33.6975	23.6892	21.0069	22.5446	27.9502	28.0495	27.5262	17.9551	27.8115	20.0775	UP	0.00244577	0.45634	1.19365	1.31936	0.904722	33.2336	0	0	1
NM_008062	glucose-6-phosphate dehydrogenase X-linked [Source:MGI Symbol;Acc:MGI:105979]	43.1644	36.6988	37.0637	44.9532	20.5674	27.8519	24.2845	28.5912	30.1454	25.5668	28.7323	21.3903	29.7294	UP	0.00244734	0.324384	1.44015	1.30208	1.10604	40.47	0	0	1
NM_080793	SET domain containing (lysine methyltransferase) 7 [Source:MGI Symbol;Acc:MGI:1920501]	6.3275	6.59483	7.5049	6.66459	1.65997	5.43643	2.26423	5.42966	5.00827	5.32915	3.94793	4.86248	3.725	UP	0.00245145	0.169681	1.28868	1.11803	1.15263	6.77295	0	0	1
NM_153414	integrator complex subunit 9 [Source:MGI Symbol;Acc:MGI:1098533]	7.94828	9.00381	7.85473	8.97575	4.07934	6.08007	5.56961	6.18062	6.07275	6.20206	2.29579	4.18278	5.38977	UP	0.00245303	0.0730267	1.37287	1.77684	0.772642	8.44564	0	0	1
NM_026498	mitochondrial ribosomal protein S11 [Source:MGI Symbol;Acc:MGI:1915244]	22.9756	21.6188	21.9096	21.3703	9.71056	14.7821	10.2875	15.8246	15.3	13.2064	5.85192	13.8945	11.7904	UP	0.00246091	0.278923	1.48667	1.65937	0.895925	21.9686	0	0	1
NM_007453	peroxiredoxin 6 [Source:MGI Symbol;Acc:MGI:894320]	122.914	128.581	107.579	118.57	90.3314	89.0706	93.0399	97.9841	93.7413	86.7664	40.6987	59.7338	61.4287	UP	0.00246901	0.0145103	1.28633	2.21951	0.579556	119.411	0	0	1
NR_015598		1.44833	0.786707	0.931164	1.08857	0.861153	0.395468	0.622764	0	0	0	0	0.486493	0.171533	UP	0.00247711	0.138925	10637.9	8612.53	1.23517	1.06369	0	1	1
NM_001122641	Rho GTPase activating protein 17 [Source:MGI Symbol;Acc:MGI:1917747]	4.57765	2.26009	4.38719	5.08533	0.0460113	10.5015	0.0723465	1.2456	0.00261336	3.81453e-09	1.07644e-05	2.33679	2.70084	UP	0.00248347	0.312131	9.79805	416.301	0.023536	4.07756	0	0	0
NM_001243040	predicted gene 4070 [Source:MGI Symbol;Acc:MGI:3782245]	8.86336	6.41876	10.6535	8.65116	1.2554	2.35062	0.815042	3.65913	3.07364	2.61921	0.558768	2.21806	1.20725	UP	0.00248573	0.344334	2.7737	2.24651	1.23467	8.6467	0	1	1
NM_013676	suppressor of Ty 5 [Source:MGI Symbol;Acc:MGI:1202400]	29.9046	29.8439	24.6235	29.9097	14.1446	19.8706	16.5863	19.5242	20.9148	22.2241	12.4977	15.3217	15.8945	UP	0.0024996	0.0931544	1.36781	1.29689	1.05468	28.5704	0	0	1
NM_178637	K(lysine) acetyltransferase 5 [Source:MGI Symbol;Acc:MGI:1932051]	7.6643	10.4222	7.88684	5.90839	1.67134	8.22055	1.34588	0.858344	2.34023	3.49426	1.10398e-06	7.74142	4.24881	UP	0.00249971	0.435806	3.57256	16531.9	0.000216101	7.97043	0	0	0
NM_001005509	eukaryotic translation initiation factor 2A [Source:MGI Symbol;Acc:MGI:1098684]	35.7797	34.7774	37.3916	36.7028	13.8691	23.1152	18.5717	23.061	21.3967	17.7923	7.72328	29.24	14.4945	UP	0.00250027	0.376596	1.74279	1.79574	0.97051	36.1629	0	1	1
NM_008886	postmeiotic segregation increased 2 (S. cerevisiae) [Source:MGI Symbol;Acc:MGI:104288]	3.27643	3.73816	2.81564	2.51831	0.760431	0.752579	0.861131	1.26089	0.992771	1.81449	0	1.71058	0.733284	UP	0.00250549	0.483633	2.27647	7605.31	0.000299326	3.08713	0	0	0
NM_023764	toll interacting protein [Source:MGI Symbol;Acc:MGI:1891808]	27.0965	27.2194	28.8407	27.7358	30.3151	23.4423	32.8538	24.4876	24.7539	23.0695	26.3294	27.1723	44.6869	UP	0.00250728	0.243537	1.15016	1.15138	0.998943	27.7231	0	0	1
NM_027212	mediator complex subunit 30 [Source:MGI Symbol;Acc:MGI:1917040]	22.9379	17.5701	22.019	19.5089	9.02697	18.753	16.4515	10.5001	14.1223	13.3058	12.2134	18.901	8.90507	UP	0.00250749	0.351591	1.62219	1.84742	0.878083	20.509	0	1	1
NM_175258	Rap guanine nucleotide exchange factor (GEF) 6 [Source:MGI Symbol;Acc:MGI:2384761]	5.30454	5.15233	6.87295	5.89264	4.68037	7.69311e-05	2.87762	3.81896	2.94253	3.73119	2.40822	2.42366	1.58711	UP	0.00251104	0.407737	1.65989	1.94346	0.854088	5.80562	0	1	1
NM_009795	calpain, small subunit 1 [Source:MGI Symbol;Acc:MGI:88266]	115.211	125.073	101.852	109.742	83.8751	153.34	111.727	83.129	79.8966	87.2582	73.6504	111.618	89.2926	UP	0.00251597	0.0569324	1.3541	1.37379	0.985663	112.969	0	0	1
NM_009923	2',3'-cyclic nucleotide 3' phosphodiesterase [Source:MGI Symbol;Acc:MGI:88437]	15.9262	15.6036	13.7756	15.6687	6.32448	16.5915	13.5669	6.20338	5.90565	9.00862	3.24843	7.71825	4.63823	UP	0.00252842	0.0348968	2.1655	2.92498	0.740347	15.2435	0	1	1
NM_001103182	lin-9 homolog (C. elegans) [Source:MGI Symbol;Acc:MGI:1919818]	3.92851	3.49048	5.05339	3.79947	1.47009	2.63136	2.86562	1.4565	2.29395	2.23682	0.228766	2.97155	0.571083	UP	0.00252969	0.149352	2.03825	6.4238	0.317297	4.06796	0	0	0
NM_007936	Eph receptor A4 [Source:MGI Symbol;Acc:MGI:98277]	0.290041	0.308085	0.529387	0.362799	0	0.446831	0	0	0.0446476	0.0789078	0	0.501921	0.0805656	UP	0.00255451	0.0987656	9.02693	1	9.02693	0.372578	1	1	1
NM_011690	valyl-tRNA synthetase [Source:MGI Symbol;Acc:MGI:90675]	21.1324	24.8775	16.9723	20.3563	3.48203	8.86168	5.96093	10.5739	10.4054	13.118	0.676395	7.77753	1.96412	UP	0.00255892	0.0448625	1.8331	5.14731	0.356127	20.8346	0	0	0
NM_152812	OTU domain containing 6B [Source:MGI Symbol;Acc:MGI:1919451]	8.6038	8.03037	9.15996	8.25268	4.00179	8.50643	6.55384	6.81889	6.7113	5.86755	0.988582	6.09067	2.42346	UP	0.00255908	0.0119886	1.31639	4.0477	0.325219	8.5117	0	0	0
NM_029658	family with sequence similarity 101, member B [Source:MGI Symbol;Acc:MGI:1923816]	14.9698	15.2929	16.0413	15.7689	19.1274	9.54753	14.8882	11.3366	12.0694	12.8495	11.2215	9.05052	11.9395	UP	0.00255922	0.112314	1.28407	1.70453	0.75333	15.5182	0	0	1
NM_001033228	integrin alpha 1 [Source:MGI Symbol;Acc:MGI:96599]	1.84446	1.95923	1.50334	1.69308	1.93201	2.40736	1.38764	1.20044	1.23034	0.961154	0.807648	1.75921	1.32358	UP	0.00256775	0.0919807	1.54777	2.39197	0.647067	1.75003	0	1	1
NM_016898	CD164 antigen [Source:MGI Symbol;Acc:MGI:1859568]	63.2046	60.4418	75.3433	60.1295	50.67	86.3212	56.0299	44.7058	44.2411	39.9966	43.3383	67.0503	38.5364	UP	0.00256812	0.0292307	1.50717	1.45395	1.0366	64.7798	0	1	1
NM_029432	RIKEN cDNA 4930402H24 gene [Source:MGI Symbol;Acc:MGI:1923029]	6.19842	4.84925	5.86865	6.03056	9.33167	2.01737	2.48733	4.38468	3.68614	3.75465	1.77434	1.64186	2.36481	UP	0.00257281	0.192721	1.45534	5.25899	0.276733	5.73672	0	0	0
NM_173439	F-box protein 45 [Source:MGI Symbol;Acc:MGI:2447775]	5.34698	6.18837	5.44535	4.90428	2.21367	4.33189	3.61068	3.7033	4.26955	3.56161	1.58054	5.2805	2.95431	UP	0.00257623	0.425216	1.42301	1.40055	1.01603	5.47125	0	0	1
NM_021288	thymidylate synthase [Source:MGI Symbol;Acc:MGI:98878]	8.76738	8.29567	8.05243	9.21645	1.3804	4.63064	3.96554	7.14613	6.17417	6.33807	0.324962	3.87101	1.64781	UP	0.0025903	0.0510859	1.30982	4.24688	0.308418	8.58298	0	0	0
NM_001282055	DEAD (Asp-Glu-Ala-Asp) box polypeptide 46 [Source:MGI Symbol;Acc:MGI:1920895]	16.8696	16.9812	18.3842	19.246	6.38226	10.0958	7.96265	12.6497	12.1303	9.78695	4.17269	9.04884	5.86428	UP	0.00259074	0.0202322	1.55092	1.52952	1.01399	17.8702	0	1	1
NM_144846	family with sequence similarity 49, member B [Source:MGI Symbol;Acc:MGI:1923520]	9.87929	10.1802	13.1326	11.2857	9.46035	11.4117	9.61752	6.75611	6.19609	7.53488	5.19196	11.705	7.68552	UP	0.00259794	0.136756	1.62825	1.8221	0.893614	11.1194	0	1	1
NM_028428	fucosyltransferase 11 [Source:MGI Symbol;Acc:MGI:1920318]	2.13986	2.04337	1.84399	2.14426	0.733553	1.12529	1.08052	1.5479	1.393	1.21857	1.92499	1.35046	1.2575	UP	0.00260365	0.124581	1.47338	0.859272	1.71468	2.04287	0	0	1
NM_019772	RIKEN cDNA 1110004F10 gene [Source:MGI Symbol;Acc:MGI:1929274]	31.7779	27.0006	33.228	28.9282	13.1818	26.6568	19.2557	17.4824	21.1315	22.3326	6.64369	20.9201	9.71012	UP	0.00260456	0.0122393	1.4882	1.98409	0.750068	30.2337	0	0	1
NM_023141	torsin family 3, member A [Source:MGI Symbol;Acc:MGI:1353652]	4.38588	4.06498	4.60207	4.24281	2.71785	3.16195	4.981	2.4929	2.9443	2.18425	1.40081	3.15177	1.77198	UP	0.00260776	0.122491	1.70199	2.81088	0.6055	4.32394	0	1	1
NM_025942	Obg-like ATPase 1 [Source:MGI Symbol;Acc:MGI:1914309]	33.7001	29.4888	41.5165	33.447	12.3512	29.8862	19.0546	22.9168	19.1984	17.8655	3.5781	27.6602	9.83641	UP	0.00260866	0.0482402	1.72746	3.45182	0.500448	34.5381	0	1	1
NM_177324	SET binding factor 2 [Source:MGI Symbol;Acc:MGI:1921831]	11.0196	11.0071	12.392	11.201	7.43511	6.22616	5.70295	9.64115	8.78159	9.6126	6.0263	6.35657	7.49718	UP	0.00260909	0.434831	1.22041	1.23377	0.989172	11.4049	0	0	1
NM_145528	autophagy related 13 [Source:MGI Symbol;Acc:MGI:1196429]	13.5825	12.7148	12.0426	13.4273	9.28251	9.86252	9.35773	10.2003	11.2794	10.5917	9.36448	10.914	11.2435	UP	0.00261006	0.0966172	1.21059	0.991247	1.22128	12.9418	0	0	1
NM_028862	ring finger protein 145 [Source:MGI Symbol;Acc:MGI:1921565]	16.9186	15.4616	16.4726	16.5687	7.45067	16.0384	13.1618	7.67399	9.64775	6.74434	2.45049	12.2997	3.87362	UP	0.00261035	0.035008	2.0388	3.39774	0.600044	16.3554	0	1	1
NM_145938	ribonuclease P 40 subunit [Source:MGI Symbol;Acc:MGI:1346084]	1.55566	1.19262	1.88617	1.72511	0.279898	0.720147	0.462092	0.685951	0.647758	0.18795	0	1.02162	0.097484	UP	0.00261067	0.319855	3.1341	2799.98	0.00111933	1.58989	0	0	0
NM_027354	POC1 centriolar protein homolog A (Chlamydomonas) [Source:MGI Symbol;Acc:MGI:1917485]	9.55903	12.8129	8.71428	10.5893	0.471467	4.3954	3.8411	3.47355	4.54549	6.22218	2.26609	2.95398	1.64331	UP	0.00261124	0.332686	2.19478	2.33734	0.939007	10.4189	0	1	1
NM_022032	PERP, TP53 apoptosis effector [Source:MGI Symbol;Acc:MGI:1929938]	81.7721	80.0321	83.8189	77.9648	90.199	134.808	101.586	75.3761	72.675	72.6584	92.9198	120.633	92.1676	UP	0.00261634	0.150394	1.09959	1.11751	0.983972	80.897	0	0	1
NM_001081290	proline-rich coiled-coil 2C [Source:MGI Symbol;Acc:MGI:1913754]	12.2134	12.9331	14.4088	14.0099	5.88355	5.61248	5.18589	10.3917	8.65185	8.40126	4.45842	5.74295	5.50393	UP	0.00261793	0.307691	1.4638	1.31964	1.10924	13.3913	0	0	1
NM_009086	polymerase (RNA) I polypeptide B [Source:MGI Symbol;Acc:MGI:108014]	5.18055	6.16722	5.08678	5.61773	1.12084	3.1548	1.65544	2.19526	2.9184	3.47936	0.294759	3.73039	0.520298	UP	0.00262469	0.236379	1.92469	3.80161	0.506283	5.51307	0	1	1
NM_026374	interleukin enhancer binding factor 2 [Source:MGI Symbol;Acc:MGI:1915031]	25.652	27.532	27.1058	26.4149	7.01036	22.6045	12.9722	14.9421	17.4581	13.5017	2.55766	18.4041	8.23567	UP	0.00262584	0.00060083	1.74346	2.74086	0.636101	26.6762	0	1	1
NM_145150	protein regulator of cytokinesis 1 [Source:MGI Symbol;Acc:MGI:1858961]	10.4639	7.84257	5.97435	9.84591	0.00390207	11.4556	1.91884	3.09569	2.53504	0.000118398	6.92251e-06	0.000370383	1.19825	UP	0.00262719	0.193673	4.54532	24354	0.000186635	8.53168	0	0	0
NM_022813	secretory carrier membrane protein 2 [Source:MGI Symbol;Acc:MGI:1346518]	69.8248	78.131	64.3663	76.0837	67.8266	72.6423	71.494	56.4077	50.6266	55.0499	53.0154	67.8028	68.1844	UP	0.00262742	0.0839098	1.33452	1.27937	1.0431	72.1014	0	0	1
NM_026483	M-phase phosphoprotein 10 (U3 small nucleolar ribonucleoprotein) [Source:MGI Symbol;Acc:MGI:1915223]	10.5535	9.35292	13.5169	11.4996	2.66016	11.2913	8.54428	7.1336	5.47193	4.49436	0.549371	6.33991	0.864987	UP	0.00262999	0.0462162	1.9703	9.8769	0.199486	11.2307	0	0	0
NM_001146707	nucleosome assembly protein 1-like 1 [Source:MGI Symbol;Acc:MGI:1855693]	5.1522	4.42705	6.84116	5.63513	2.56515	8.96558	4.00489	2.79125	2.67582	1.36901	0.385339	5.32366	1.19076	UP	0.00263069	0.0104735	2.4197	6.6554	0.363569	5.51389	0	0	0
NM_007922	ELK1, member of ETS oncogene family [Source:MGI Symbol;Acc:MGI:101833]	1.06239	1.24149	1.49217	1.54233	0.264926	0.374951	0.390607	0.311415	0.572271	0.716061	0.238203	0.281924	0.0737956	UP	0.0026352	0.119568	2.50248	5.28728	0.473302	1.33459	0	0	0
NM_027869	polyribonucleotide nucleotidyltransferase 1 [Source:MGI Symbol;Acc:MGI:1918951]	17.0739	18.8733	16.6441	14.235	4.81915	13.9034	10.1636	11.6024	8.69261	11.0846	1.70689	7.80632	3.40629	UP	0.00263603	0.0208172	1.5972	2.98372	0.535306	16.7066	0	1	1
NM_152803	heparanase [Source:MGI Symbol;Acc:MGI:1343124]	6.9504	7.60647	7.24113	6.18394	4.43255	3.16815	3.16938	4.94687	3.60944	3.81503	1.65428	5.0716	2.22961	UP	0.0026379	0.350183	1.69636	2.67934	0.633126	6.99549	0	1	1
NM_026615	ubiquitin related modifier 1 homolog (S. cerevisiae) [Source:MGI Symbol;Acc:MGI:1915455]	16.5909	15.7708	14.0302	15.54	8.49737	8.0795	7.93125	11.4755	11.6996	13.0273	4.52332	6.65143	8.5314	UP	0.00265461	0.175002	1.28303	1.87855	0.682991	15.483	0	0	1
NM_172757	HEAT repeat containing 3 [Source:MGI Symbol;Acc:MGI:2444491]	9.2821	7.39942	9.9304	8.81527	2.83922	6.87817	3.95534	3.90678	5.40588	3.01236	0.0541366	6.10115	1.85119	UP	0.00265482	0.0425898	2.15578	52.3506	0.0411797	8.8568	0	0	0
NM_027896	Coenzyme A synthase [Source:MGI Symbol;Acc:MGI:1918993]	19.3268	17.733	17.3527	15.8466	5.88673	11.0189	6.47393	13.2194	13.7795	12.7602	9.87782	11.353	14.0291	UP	0.00265642	0.0989321	1.32534	0.970572	1.36552	17.5648	0	0	1
NM_026176	phosducin-like [Source:MGI Symbol;Acc:MGI:1914716]	10.9419	9.59989	10.7768	10.2533	8.47831	11.5084	6.61867	8.89893	7.93092	7.98882	6.68178	9.21886	8.55588	UP	0.00267315	0.322564	1.25627	1.26887	0.99007	10.393	0	0	1
NM_001048061	heterogeneous nuclear ribonucleoprotein A/B [Source:MGI Symbol;Acc:MGI:1330294]	80.1229	84.5763	78.3446	92.8641	29.9479	70.5087	50.0668	62.7066	64.0449	67.5646	28.0516	53.5275	42.7759	UP	0.00267548	0.0933647	1.2965	1.31724	0.984254	83.977	0	0	1
NM_018798	ubiquilin 2 [Source:MGI Symbol;Acc:MGI:1860283]	3.98152	3.14218	3.42883	3.48616	1.47509	4.81761	1.96371	2.55686	2.36348	2.37356	2.39354	3.24353	1.89652	UP	0.00267735	0.385583	1.44352	1.48528	0.971881	3.50967	0	0	1
NM_009256	serine (or cysteine) peptidase inhibitor, clade B, member 9 [Source:MGI Symbol;Acc:MGI:106603]	1.45126	1.65483	1.00148	1.50301	0.83236	1.85627	1.14462	0.434901	0.428089	0.374613	0.797403	0.664106	0.309152	UP	0.00267964	0.0911118	3.39949	3.70158	0.918389	1.40264	0	1	1
NM_019786	TANK-binding kinase 1 [Source:MGI Symbol;Acc:MGI:1929658]	30.9642	27.1127	31.1628	31.1711	52.8839	34.5628	55.1531	23.5317	25.6341	23.9348	31.9936	27.8197	38.0775	UP	0.00268324	0.035925	1.23539	1.65295	0.747387	30.1027	0	0	1
NM_026364	phosphoribosyl pyrophosphate synthetase-associated protein 1 [Source:MGI Symbol;Acc:MGI:1915013]	140.069	145.56	120.54	134.842	66.1152	70.513	79.2359	99.5157	108.808	103.701	38.8499	52.7403	69.9004	UP	0.00268344	0.0364193	1.3004	1.70181	0.76413	135.253	0	0	1
NM_176073	carboxypeptidase Q [Source:MGI Symbol;Acc:MGI:1889205]	17.8947	15.1549	16.5082	17.9614	14.686	22.466	13.6884	9.51019	9.0622	5.83432	3.44412	11.6678	8.61907	UP	0.00268386	0.0225669	2.0748	4.26398	0.486588	16.8798	0	0	0
NM_031201	tissue specific transplantation antigen P35B [Source:MGI Symbol;Acc:MGI:98857]	82.8635	78.5797	72.5449	76.8189	49.3996	60.4172	45.1002	63.4056	65.3424	67.2339	41.0967	60.824	46.9505	UP	0.00268709	0.295067	1.18942	1.20203	0.989509	77.7017	0	0	1
NM_178798	solute carrier family 7 (cationic amino acid transporter, y+ system), member 6 [Source:MGI Symbol;Acc:MGI:2142598]	1.97128	1.60552	1.84082	1.42217	0.904513	0.969842	0.630239	0.885923	0.852879	0.951711	1.31187	1.13674	0.699839	UP	0.00269134	0.0829718	1.90654	0.900563	2.11705	1.70995	1	1	1
NM_026213	tetratricopeptide repeat domain 33 [Source:MGI Symbol;Acc:MGI:1914765]	10.1546	8.36996	8.43542	8.72283	6.43615	7.57548	7.20619	6.21293	6.89954	6.35475	6.98573	10.0839	5.01829	UP	0.00269441	0.425546	1.37472	1.43598	0.957342	8.9207	0	0	1
NM_001009818	septin 11 [Source:MGI Symbol;Acc:MGI:1277214]	9.66154	9.62266	9.54223	9.56881	3.02447	8.35348	5.31228	6.28223	5.29288	5.56608	1.70353	7.42406	3.18413	UP	0.00270388	0.0268969	1.67994	1.77537	0.946251	9.59881	0	1	1
NM_008433	potassium intermediate/small conductance calcium-activated channel, subfamily N, member 4 [Source:MGI Symbol;Acc:MGI:1277957]	24.2435	26.7559	17.1952	19.9699	2.94104	6.13063	5.82452	8.75497	8.31785	11.5721	0.44562	14.5033	4.30769	UP	0.00271145	0.358047	2.30837	6.59863	0.349825	22.0411	0	0	0
NM_008188	THUMP domain containing 3 [Source:MGI Symbol;Acc:MGI:1277973]	16.5542	15.7562	19.8374	16.456	5.43799	14.479	10.5662	13.1077	11.48	10.8533	9.59776	20.5719	9.04157	UP	0.00271528	0.165546	1.45179	1.16862	1.2423	17.151	0	0	1
NM_011400	solute carrier family 2 (facilitated glucose transporter), member 1 [Source:MGI Symbol;Acc:MGI:95755]	6.75155	7.17334	5.09952	5.71457	2.54387	6.01547	2.85093	3.81474	3.463	3.00911	0.999379	4.26744	1.56363	UP	0.00271775	0.00376924	1.80366	2.5453	0.708625	6.18474	0	1	1
NM_001123371	purine-nucleoside phosphorylase 2 [Source:MGI Symbol;Acc:MGI:3712328]	219.871	226.142	228.243	224.772	98.965	163.539	135.858	119.651	126.18	95.7903	64.0734	119.359	136.122	UP	0.00272079	0.0958977	1.97374	1.54456	1.27787	224.757	0	1	1
NM_133891	solute carrier family 44, member 1 [Source:MGI Symbol;Acc:MGI:2140592]	16.4367	20.1646	15.859	18.1194	11.5092	12.8291	8.63573	12.0472	8.3563	8.59952	8.86519	17.4659	11.2954	UP	0.00272942	0.274792	1.82514	1.29824	1.40585	17.6449	0	1	1
NM_013829	phospholipase C, beta 4 [Source:MGI Symbol;Acc:MGI:107464]	0.642112	1.19022	0.805473	0.780439	0	0	0.187355	0	0.235137	0.274824	0	0.405545	0.0707469	UP	0.0027335	0.302338	5.02485	2.64592	1.89909	0.854561	0	1	1
NM_025443	partner of NOB1 homolog (S. cerevisiae) [Source:MGI Symbol;Acc:MGI:1913499]	29.1589	24.7314	28.6266	29.9675	6.51759	21.7882	16.0877	21.5241	22.7209	20.2086	4.13556	23.8613	10.1794	UP	0.00274498	0.232095	1.3089	1.58041	0.828201	28.1211	0	0	1
NM_138594	DNA segment, Chr 6, Wayne State University 163, expressed [Source:MGI Symbol;Acc:MGI:107893]	6.56935	5.93925	5.5707	6.70395	2.17758	4.31341	4.29376	3.418	4.56886	3.89426	2.89297	4.72942	5.4621	UP	0.00274537	0.0363125	1.56444	0.91204	1.71532	6.19581	0	1	1
NM_009689	baculoviral IAP repeat-containing 5 [Source:MGI Symbol;Acc:MGI:1203517]	74.727	80.5689	70.8117	73.2541	14.7814	52.8714	33.3168	37.2336	37.7759	23.0456	7.27736	44.4636	13.8753	UP	0.00276348	0.0458436	2.28974	2.40115	0.953603	74.8404	0	1	1
NM_016896	mitogen-activated protein kinase kinase kinase 14 [Source:MGI Symbol;Acc:MGI:1858204]	2.1404	2.18693	1.68371	2.0759	0.803567	1.8669	0.4948	1.13657	1.44654	1.39192	1.20867	1.96179	1.61637	UP	0.00276453	0.108692	1.52579	0.951633	1.60333	2.02173	0	1	1
NM_021315	nucleolar complex associated 3 homolog (S. cerevisiae) [Source:MGI Symbol;Acc:MGI:1932610]	3.81748	5.30134	5.10232	4.30081	0.563537	2.80979	2.09801	2.57542	2.75348	2.28986	0.338702	2.50068	0.653995	UP	0.00276767	0.117748	1.82329	3.20765	0.568419	4.63049	0	1	1
NM_009864	cadherin 1 [Source:MGI Symbol;Acc:MGI:88354]	157.803	150.585	149.49	152.418	141.11	188.915	165.751	113.98	104.547	96.6313	99.0055	154.549	133.363	UP	0.00276919	0.0033046	1.45236	1.42527	1.019	152.574	0	0	1
NM_008186	general transcription factor II H, polypeptide 1 [Source:MGI Symbol;Acc:MGI:1277216]	19.2249	21.9109	21.3738	18.3314	13.7361	18.4333	16.5008	16.0626	15.7063	14.1413	8.61881	18.8799	14.0851	UP	0.00276991	0.13962	1.32064	1.59373	0.828646	20.2103	0	0	1
NM_008979	protein tyrosine phosphatase, non-receptor type 22 (lymphoid) [Source:MGI Symbol;Acc:MGI:107170]	2.39838	3.11581	2.55822	2.34391	11.9145	10.5835	10.3745	1.22879	1.77293	1.49667	4.04029	3.23613	3.78385	UP	0.00278102	0.0013073	1.73663	3.27035	0.531022	2.60408	0	1	1
NM_009433	testis-specific protein, Y-encoded-like 1 [Source:MGI Symbol;Acc:MGI:1298395]	14.5667	12.8751	15.6826	14.453	11.9444	17.012	10.6389	11.4307	9.87226	11.2624	7.41952	14.1527	13.768	UP	0.00278517	0.301885	1.32604	1.60985	0.823702	14.3943	0	0	1
NM_172584	inositol 1,3,4-triphosphate 5/6 kinase [Source:MGI Symbol;Acc:MGI:2446159]	119.843	125.343	100.939	116.383	81.4509	112.521	108.062	80.4347	84.4713	92.3283	89.862	108.994	129.692	UP	0.00278873	0.173943	1.3485	1.03236	1.30623	115.627	0	0	1
NM_028887	SMC hinge domain containing 1 [Source:MGI Symbol;Acc:MGI:1921605]	6.40917	6.47818	6.76858	6.21555	3.85769	3.68183	3.53846	5.11698	4.87406	4.38262	2.30917	4.16467	3.53226	UP	0.00279705	0.30924	1.34993	1.67057	0.80807	6.46787	0	0	1
NM_020569	Parkinson disease (autosomal recessive, early onset) 7 [Source:MGI Symbol;Acc:MGI:2135637]	132.815	133.843	116.226	130.77	49.7837	102.013	64.1456	93.634	107.423	94.0328	27.3989	64.7022	57.702	UP	0.0028038	0.0659277	1.3055	1.81699	0.718496	128.413	0	0	1
NM_001033208	myocardial zonula adherens protein [Source:MGI Symbol;Acc:MGI:2142908]	19.2504	20.2463	17.1229	19.5052	20.0262	16.0036	19.7075	15.4649	13.4101	12.9743	21.2641	19.4723	27.5895	UP	0.00281015	0.0822976	1.36426	0.941785	1.44859	19.0312	0	0	1
NM_011240	RAN binding protein 2 [Source:MGI Symbol;Acc:MGI:894323]	10.5193	12.025	13.0195	11.4077	6.91821	8.97769	6.88348	8.89785	8.22791	8.5266	4.72793	7.8773	7.10289	UP	0.00281302	0.139736	1.3733	1.46325	0.938528	11.7429	0	0	1
NM_001033175	ceroid-lipofuscinosis, neuronal 6 [Source:MGI Symbol;Acc:MGI:2159324]	10.7942	7.81629	8.84317	9.85412	1.74231	6.487	3.27734	5.03878	4.66847	6.47538	0.72949	9.1026	1.66135	UP	0.00281315	0.498822	1.72905	2.3882	0.723997	9.32695	0	1	1
NM_001242427	solute carrier family 37 (glycerol-3-phosphate transporter), member 1 [Source:MGI Symbol;Acc:MGI:2446181]	12.9512	17.0586	11.6962	13.1596	8.0404	18.2135	6.97544	7.37043	7.84734	4.66143	11.6888	9.37954	9.45616	UP	0.00281849	0.420925	2.06995	1.94182	1.06598	13.7164	0	1	1
NM_172938	sex comb on midleg-like 4 (Drosophila) [Source:MGI Symbol;Acc:MGI:2446140]	9.94904	9.80618	11.5298	10.6669	5.22866	5.42275	5.60215	8.02183	8.73018	7.63296	1.90637	5.97985	4.18363	UP	0.00283013	0.169581	1.2903	2.74264	0.470458	10.488	0	0	0
NM_010123	eukaryotic translation initiation factor 3, subunit A [Source:MGI Symbol;Acc:MGI:95301]	59.342	54.9877	58.3674	59.9712	17.6585	33.2369	20.6439	32.2668	33.8739	24.1881	6.97509	28.7689	16.5237	UP	0.00283036	0.0473818	1.93184	2.53163	0.763082	58.1671	0	1	1
NM_013767	casein kinase 1, epsilon [Source:MGI Symbol;Acc:MGI:1351660]	3.56558	3.98726	3.77474	4.34237	1.03976	3.61154	1.42438	1.63078	1.81809	2.51411	1.23751	3.03634	1.44852	UP	0.00283253	0.332449	1.97086	1.18943	1.65697	3.91749	0	1	1
NM_145942	3-hydroxy-3-methylglutaryl-Coenzyme A synthase 1 [Source:MGI Symbol;Acc:MGI:107592]	43.3943	39.9	47.0601	41.3376	22.6439	108.316	25.1457	31.1218	24.7271	23.5241	10.7402	102.74	27.0513	UP	0.00283788	0.161517	1.62233	2.10832	0.769487	42.923	0	1	1
NM_025928	polyamine-modulated factor 1 [Source:MGI Symbol;Acc:MGI:1914287]	43.9262	49.6379	35.5576	39.3802	9.43966	15.1589	15.1839	21.7383	25.2997	25.9885	12.2028	12.8667	13.3406	UP	0.00283832	0.401835	1.73055	1.17815	1.46887	42.1255	0	1	1
NM_133818	expressed sequence AI597479 [Source:MGI Symbol;Acc:MGI:2138299]	4.23787	5.10494	4.81056	4.47002	2.94123	3.71418	1.56533	3.30817	3.69773	3.01631	1.22352	3.54948	1.28965	UP	0.00283978	0.143492	1.39365	2.40379	0.57977	4.65585	0	0	1
NM_001166431	heterogeneous nuclear ribonucleoprotein F [Source:MGI Symbol;Acc:MGI:2138741]	48.5436	63.3626	45.3391	45.8015	16.8301	10.1409	15.0395	22.062	29.4477	28.067	8.6736	15.4045	20.8185	UP	0.00284155	0.426253	1.91369	1.94037	0.986247	50.7617	0	1	1
NM_145573	mitochondrial ribosomal protein S35 [Source:MGI Symbol;Acc:MGI:2385255]	50.8945	50.1334	43.9079	49.1132	18.4708	30.1943	27.5109	31.571	38.6117	34.5273	8.12269	32.9259	17.4789	UP	0.00284477	0.152696	1.3899	2.27396	0.611225	48.5123	0	0	1
NM_019826	isovaleryl coenzyme A dehydrogenase [Source:MGI Symbol;Acc:MGI:1929242]	15.6509	14.7934	14.4879	17.9973	5.61067	11.2219	6.65248	8.21249	10.7095	10.9461	1.76255	7.92582	7.15692	UP	0.00284807	0.123566	1.58018	3.18314	0.496421	15.7324	0	0	0
NM_026981	DTW domain containing 1 [Source:MGI Symbol;Acc:MGI:1916435]	4.81542	3.97944	6.4763	4.20425	0.311039	4.69806	2.45264	1.2242	2.3987	1.41744	0.267463	3.06219	0.867837	UP	0.00287285	0.0863558	2.89782	2.82594	1.02543	4.86885	0	1	1
NM_053186	cyclin M3 [Source:MGI Symbol;Acc:MGI:2151055]	2.21757	2.80173	2.46873	2.07921	0.711541	1.62482	0.710953	1.25366	1.31624	1.69367	0.418288	1.66021	0.692286	UP	0.00288121	0.230286	1.68291	1.70091	0.989419	2.39181	0	1	1
NM_001039200	ER membrane protein complex subunit 1 [Source:MGI Symbol;Acc:MGI:2443696]	2.65363	3.02212	2.77101	2.94022	1.59016	2.4766	1.65872	1.86016	1.83817	2.22537	0.677611	1.72503	1.10544	UP	0.00288249	0.00959615	1.44168	2.34652	0.614393	2.84675	0	0	1
NM_001080706	BTAF1 RNA polymerase II, B-TFIID transcription factor-associated, (Mot1 homolog, S. cerevisiae) [Source:MGI Symbol;Acc:MGI:2147538]	5.3932	5.36108	6.49683	5.70092	3.62715	4.88781	3.64966	4.50822	3.65457	3.9096	2.87977	4.8733	3.0889	UP	0.00288385	0.09141	1.42589	1.25952	1.13209	5.73801	0	0	1
NM_026490	mitochondrial ribosomal protein L19 [Source:MGI Symbol;Acc:MGI:1926274]	7.75876	9.87477	7.97468	7.92629	2.29061	3.94599	3.4197	4.62913	6.12832	4.89717	1.23792	3.89056	2.10915	UP	0.00288599	0.0848671	1.6066	1.8503	0.86829	8.38363	0	1	1
NM_053179	N-acetylneuraminic acid synthase (sialic acid synthase) [Source:MGI Symbol;Acc:MGI:2149820]	44.1861	46.8623	38.3249	44.7413	22.1971	58.5678	31.0955	35.3993	30.2235	30.7529	11.3141	38.0062	29.3428	UP	0.00288687	0.0892321	1.35497	1.96189	0.690644	43.5286	0	0	1
NM_001081475	nuclear autoantigenic sperm protein (histone-binding) [Source:MGI Symbol;Acc:MGI:1355328]	35.3179	28.2896	34.4647	35.2861	8.32403	33.8174	17.3748	22.1531	20.2051	14.9492	3.346	25.8524	6.73142	UP	0.00289031	0.020344	1.7453	2.58113	0.676177	33.3396	0	1	1
NM_175440	protease, serine 27 [Source:MGI Symbol;Acc:MGI:2450123]	3.2701	4.39778	2.78666	2.49412	2.43661	10.4779	3.86323	0	0.867173	1.20648	0	2.69533	0.261613	UP	0.00289737	0.0524707	4.68275	24367.1	0.000192175	3.23717	0	0	0
NM_009778	complement component 3 [Source:MGI Symbol;Acc:MGI:88227]	0.48571	0.535918	0.274968	0.566995	0.718971	7.94511	5.16561	0	0	0	0.683954	1.62945	0.0500539	UP	0.00289789	0.0927431	4659.98	102.997	45.2437	0.465898	1	1	1
NM_001033194	general transcription factor IIIC, polypeptide 3 [Source:MGI Symbol;Acc:MGI:2138383]	4.31523	4.98586	4.00593	4.25711	2.08743	2.44138	1.11599	3.2235	3.12306	2.98066	2.26464	2.43686	1.23359	UP	0.00289959	0.106074	1.41232	1.00185	1.4097	4.39103	0	0	1
NM_178407	ArfGAP with RhoGAP domain, ankyrin repeat and PH domain 2 [Source:MGI Symbol;Acc:MGI:2684416]	8.50691	7.53816	9.25695	8.57827	7.42646	8.18764	8.35964	5.32823	6.64663	5.88255	5.97334	7.23805	6.03082	UP	0.00290032	0.029754	1.42294	1.38615	1.02655	8.47007	0	0	1
NM_181582	eukaryotic translation initiation factor 5A [Source:MGI Symbol;Acc:MGI:106248]	325.093	357.107	277.911	313.806	109.326	162.978	142.757	162.399	209.612	222.687	60.3857	143.53	112.895	UP	0.00290159	0.031511	1.60659	1.81046	0.887395	318.479	0	1	1
NM_008567	minichromosome maintenance deficient 6 (MIS5 homolog, S. pombe) (S. cerevisiae) [Source:MGI Symbol;Acc:MGI:1298227]	37.4855	37.5771	39.4342	38.7139	9.29572	19.354	12.8854	23.437	23.4642	18.6452	1.76206	15.7908	5.94845	UP	0.00290979	0.0198889	1.75308	5.27524	0.332321	38.3027	0	0	0
NM_153550	disrupted in renal carcinoma 2 (human) [Source:MGI Symbol;Acc:MGI:2387188]	10.6877	11.3213	9.09322	10.476	9.7148	10.2208	11.0579	6.1414	6.47366	7.9077	11.6735	6.78369	8.2811	UP	0.00291058	0.245852	1.51946	1.50667	1.00849	10.3946	0	1	1
NM_172488	laccase (multicopper oxidoreductase) domain containing 1 [Source:MGI Symbol;Acc:MGI:2445077]	1.88296	1.87468	1.83962	2.13317	1.03983	4.06414	0.936457	0.313777	0.493611	0.85622	0	1.48436	0.222901	UP	0.00291616	0.0643862	3.48464	10399.3	0.000335084	1.93261	0	0	0
NM_026554	nuclear cap binding protein subunit 2 [Source:MGI Symbol;Acc:MGI:1915342]	12.6625	10.5044	15.5208	13.0791	4.6393	21.7229	8.58887	5.88115	6.33697	5.78439	0.852465	14.0623	2.55944	UP	0.00291819	0.0176014	2.15663	5.4417	0.396316	12.9417	0	0	0
NR_024078		1.43088	1.2715	0.898455	0.874259	0.372996	1.3435	1.03868	0.146287	0.230186	0.200032	0	0.593719	0.103935	UP	0.00292095	0.0267319	5.81933	3730.96	0.00155974	1.11877	0	0	0
NM_009767	cysteine-rich hydrophobic domain 1 [Source:MGI Symbol;Acc:MGI:1344694]	2.34993	1.62529	2.46693	2.18607	0.517035	2.59825	0.932998	0.915338	0.835826	0.874283	0.0448403	2.62975	0.616951	UP	0.00292213	0.116127	2.46462	11.5072	0.214181	2.15705	0	0	0
NM_028349	spindle assembly 6 homolog (C. elegans) [Source:MGI Symbol;Acc:MGI:1920026]	3.78781	2.99142	4.31813	4.34815	1.79952	4.96989	4.58996	1.97693	2.03168	1.01177	0.554732	1.46132	0.855682	UP	0.00292557	0.0353356	2.30734	5.36359	0.430187	3.86138	0	0	0
NR_045287		6.44944	9.73195	5.41016	6.35738	0.552521	2.30588	2.78111	1.09308	0.851834	2.93128	0	4.10661	0.772303	UP	0.00292622	0.420267	4.29858	5526.21	0.000777853	6.98723	0	0	0
NM_001033259	mitochondrial calcium uniporter [Source:MGI Symbol;Acc:MGI:3026965]	71.386	70.0296	74.8014	70.5693	67.0722	63.3914	77.2104	55.8464	61.9363	59.3863	54.0723	64.5491	79.2351	UP	0.00292737	0.285419	1.21404	1.24042	0.978733	71.6966	0	0	1
NM_001080981	DEAD (Asp-Glu-Ala-Asp) box polypeptide 23 [Source:MGI Symbol;Acc:MGI:1921601]	23.1109	20.319	19.9493	21.3319	10.9293	15.9814	10.3663	15.1045	15.7102	12.4539	7.94307	12.5272	11.9156	UP	0.00292816	0.207172	1.46834	1.37595	1.06715	21.1778	0	0	1
NM_001081093	ADP-ribosylation factor interacting protein 1 [Source:MGI Symbol;Acc:MGI:1277120]	32.2697	30.3458	37.4679	30.7342	29.057	25.7056	27.8486	25.5725	21.1515	22.3197	14.0486	21.7707	19.1843	UP	0.00292947	0.0515355	1.42103	2.06831	0.687047	32.7044	0	0	1
NM_198034	SID1 transmembrane family, member 1 [Source:MGI Symbol;Acc:MGI:2443155]	2.15597	2.79738	2.32716	2.38949	0.397131	1.49636	0.779917	0.426673	0.61145	1.1931	0.396614	1.63972	0.490883	UP	0.00294344	0.369197	3.25016	1.58868	2.04582	2.4175	1	1	1
NM_007929	epithelial membrane protein 2 [Source:MGI Symbol;Acc:MGI:1098726]	1.36038	0.933048	1.19775	0.686195	0.16426	0.951032	0.685855	0	0.0844806	0.0739473	0.393533	2.03885	0.533822	UP	0.00294352	0.200264	19.7403	1.28475	15.3651	1.04434	1	1	1
NM_054052	UDP-GlcNAc:betaGal beta-1,3-N-acetylglucosaminyltransferase 5 [Source:MGI Symbol;Acc:MGI:2137302]	0.533116	0.433216	0.546123	0.467179	0.162623	0.550766	0.15046	0	0	0.165371	0.146995	0.59707	0.340042	UP	0.00294688	0.175232	8.9637	1.10624	8.10282	0.494909	1	1	1
NM_015751	ATP-binding cassette, sub-family E (OABP), member 1 [Source:MGI Symbol;Acc:MGI:1195458]	21.0998	22.3262	23.4527	20.4257	8.00251	19.9933	12.7899	18.2237	17.0063	15.6477	3.40489	14.6034	5.57243	UP	0.00295271	0.0089041	1.28697	2.35026	0.547588	21.8261	0	0	1
NM_028994	phosphoenolpyruvate carboxykinase 2 (mitochondrial) [Source:MGI Symbol;Acc:MGI:1860456]	8.78399	8.85685	6.32161	7.55285	0.942456	6.59783	3.18564	4.01905	4.7901	4.1918	0.697089	5.23418	0.84937	UP	0.00295523	0.0807033	1.81804	3.75027	0.484776	7.87882	0	0	0
NM_010209	fumarate hydratase 1 [Source:MGI Symbol;Acc:MGI:95530]	110.511	104.322	98.9308	105.479	71.2698	62.3038	63.5443	90.9353	93.7672	86.824	46.1685	61.3143	64.3474	UP	0.00295725	0.209555	1.15802	1.54369	0.750162	104.811	0	0	1
NM_018878	PAX interacting (with transcription-activation domain) protein 1 [Source:MGI Symbol;Acc:MGI:1890430]	6.03998	6.35043	4.79647	5.29406	1.56946	2.50445	1.96711	3.74771	3.26939	3.69894	1.11137	3.05664	2.40363	UP	0.00296193	0.317609	1.57339	1.41215	1.11418	5.62023	0	1	1
NM_176836	family with sequence similarity 76, member B [Source:MGI Symbol;Acc:MGI:1920076]	5.72326	4.57068	6.39723	5.29831	2.09473	6.40934	4.63513	3.60308	2.83791	3.59292	2.02295	4.82644	3.91353	UP	0.00296247	0.106012	1.64362	1.32796	1.2377	5.49737	0	1	1
NM_010715	ligase I, DNA, ATP-dependent [Source:MGI Symbol;Acc:MGI:101789]	18.6801	18.5451	15.5294	18.4377	2.39078	4.3318	4.91436	11.533	10.736	7.80438	0.822975	8.06474	3.15944	UP	0.00296565	0.473165	1.77546	2.90481	0.611212	17.7981	0	1	1
NM_146115	torsin family 4, member A [Source:MGI Symbol;Acc:MGI:2442720]	8.28848	9.71642	7.61154	9.15613	4.67136	9.74604	4.00873	5.7069	6.27482	5.80128	4.15415	5.11596	4.43957	UP	0.00296749	0.208999	1.46653	1.90501	0.769828	8.69314	0	0	1
NM_011894	SH3-domain binding protein 5 (BTK-associated) [Source:MGI Symbol;Acc:MGI:1344391]	0.544632	0.499101	0.320655	0.567951	0.624668	0.401773	0.514493	0.153143	0.120467	0.104554	0.208295	0.621169	0.979158	UP	0.00297767	0.38316	3.8301	2.998	1.27755	0.483085	0	1	1
NM_033524	sprouty protein with EVH-1 domain 1, related sequence [Source:MGI Symbol;Acc:MGI:2150016]	1.93287	2.30635	2.87118	2.11392	0.811617	3.69298	1.41977	0.907642	0.894557	0.988098	0.227184	2.12732	0.443727	UP	0.00298145	0.0337041	2.47923	3.57138	0.694195	2.30608	0	1	1
NM_025434	mitochondrial ribosomal protein S28 [Source:MGI Symbol;Acc:MGI:1913480]	44.0134	52.5769	39.6549	45.3936	10.9377	29.3903	26.8315	28.4827	27.9225	26.7087	5.71895	17.5273	13.3915	UP	0.00298484	0.0280942	1.63906	2.00361	0.818053	45.4097	0	1	1
NM_022019	dual specificity phosphatase 10 [Source:MGI Symbol;Acc:MGI:1927070]	0.862265	1.05353	1.31463	1.25623	0.777083	3.86236	2.59126	0.554028	0.435969	0.569105	2.2058	3.84395	2.85411	UP	0.00298984	0.167542	2.15807	1.00479	2.14778	1.12166	1	1	1
NM_199033	tRNA splicing endonuclease 2 homolog (S. cerevisiae) [Source:MGI Symbol;Acc:MGI:2141599]	4.3541	4.08854	3.14116	3.46303	0.338515	0.798081	0.818281	1.55149	2.17582	2.38703	0.197649	1.48936	1.25846	UP	0.00299718	0.156111	1.84564	1.71235	1.07784	3.76171	0	1	1
NM_011358	serine/arginine-rich splicing factor 2 [Source:MGI Symbol;Acc:MGI:98284]	119.509	123.41	118.421	115.478	40.1625	109.929	64.8162	85.1041	71.8766	84.4282	33.7321	87.0792	51.6708	UP	0.00300758	0.0486429	1.48136	1.2624	1.17344	119.204	0	0	1
NM_172697	PRP38 pre-mRNA processing factor 38 (yeast) domain containing A [Source:MGI Symbol;Acc:MGI:1916962]	23.3109	21.97	29.0914	27.6322	9.92378	25.5472	14.8581	15.715	16.7965	14.343	6.19431	21.3654	12.0236	UP	0.00300793	0.00599745	1.63278	1.60207	1.01917	25.5011	0	1	1
NM_177611	pleckstrin and Sec7 domain containing 4 [Source:MGI Symbol;Acc:MGI:2674093]	8.99189	7.16158	7.87964	9.34266	5.85486	9.0866	4.24449	5.65441	5.00539	5.48041	6.5841	5.69319	4.24158	UP	0.00301107	0.278178	1.55089	1.59604	0.971712	8.34394	0	1	1
NM_026382	small nuclear ribonucleoprotein 48 (U11/U12) [Source:MGI Symbol;Acc:MGI:1915047]	8.13843	7.86141	10.5753	8.14706	5.7003	8.48032	10.8644	5.0493	4.65532	4.43505	1.86076	13.7219	4.6745	UP	0.00301433	0.345983	1.84173	3.06331	0.60122	8.68055	0	1	1
NM_028776	SCY1-like 3 (S. cerevisiae) [Source:MGI Symbol;Acc:MGI:1921385]	6.78695	7.06938	7.92521	7.68015	5.10244	0.50692	1.17145	5.61525	5.55487	5.72389	4.87263	4.1473	5.93847	UP	0.00305254	0.106717	1.30793	1.04716	1.24902	7.36542	0	0	1
NM_153502	ankyrin repeat domain 23 [Source:MGI Symbol;Acc:MGI:1925571]	0.92688	0.647237	1.08219	1.1858	0.40494	0.325494	0.147293	0	0.156173	0.403238	0.267331	0.401465	0.282211	UP	0.00305269	0.39788	5.14887	1.51456	3.39959	0.960527	1	1	1
NM_008990	poliovirus receptor-related 2 [Source:MGI Symbol;Acc:MGI:97822]	32.3463	37.4702	28.9124	33.579	19.6123	26.4245	25.48	23.421	18.0649	23.1493	19.5502	25.2003	16.1614	UP	0.00305353	0.174283	1.53524	1.57659	0.973773	33.077	0	1	1
NM_030198	GINS complex subunit 3 (Psf3 homolog) [Source:MGI Symbol;Acc:MGI:1926083]	1.81897	1.70966	2.24093	2.46415	0.401202	1.39341	1.29162	0.944327	0.990351	1.28828	0	1.48901	0.447217	UP	0.00305454	0.146736	1.91594	4013.02	0.000477432	2.05843	0	0	0
NM_008324	indoleamine 2,3-dioxygenase 1 [Source:MGI Symbol;Acc:MGI:96416]	24.7861	22.9213	28.4732	27.1538	58.7433	181.574	99.2532	12.6305	17.4955	17.0503	30.193	34.1873	45.0733	UP	0.00305732	0.0837883	1.64279	5.31114	0.30931	25.8336	0	0	0
NM_010637	Kruppel-like factor 4 (gut) [Source:MGI Symbol;Acc:MGI:1342287]	78.2389	76.8171	82.0526	78.5654	129.172	92.3423	135.667	55.6346	48.1279	57.4273	106.358	120.971	139.044	UP	0.00305954	0.427823	1.4688	1.2145	1.20938	78.9185	0	0	1
NM_001081256	KDM3B lysine (K)-specific demethylase 3B [Source:MGI Symbol;Acc:MGI:1923356]	8.57444	9.09465	8.41113	9.01305	4.46322	8.35182	4.57293	6.17377	5.14556	6.26848	2.96509	6.43758	4.16015	UP	0.00306088	0.052144	1.49648	1.50524	0.994181	8.77332	0	0	1
NM_152817	tetratricopeptide repeat domain 27 [Source:MGI Symbol;Acc:MGI:1921446]	6.79043	5.62721	5.91171	6.15908	0.948191	3.92085	2.78465	3.71764	3.23933	2.27583	0	3.41692	0.754807	UP	0.00306109	0.0622829	1.98922	9482.91	0.000209768	6.12211	0	0	0
NM_011843	extended synaptotagmin-like protein 1 [Source:MGI Symbol;Acc:MGI:1344426]	4.71459	4.49939	3.79892	3.95119	3.58847	10.3149	2.55308	2.79191	3.29853	2.68482	1.6491	2.67517	2.90646	UP	0.00306193	0.162453	1.44986	3.85569	0.376033	4.24102	0	0	0
NM_001098810	peptidyl-tRNA hydrolase 2 [Source:MGI Symbol;Acc:MGI:2444848]	6.01637	8.27126	5.96612	7.38843	1.42361	5.45284	3.56622	3.42467	4.19326	3.48292	0.751	5.50028	2.07322	UP	0.00306421	0.126747	1.86755	1.8955	0.985254	6.91054	0	1	1
NM_027556	centrosomal protein 192 [Source:MGI Symbol;Acc:MGI:1918049]	3.45551	2.91757	3.83838	3.92521	0.875987	1.51763	1.01032	2.02152	2.28756	2.34867	0.204735	1.79983	0.719155	UP	0.00306965	0.249607	1.59248	4.27704	0.372332	3.53417	0	0	0
NM_178912	Fanconi anemia, complementation group M [Source:MGI Symbol;Acc:MGI:2442306]	0.928215	1.09644	1.11176	1.0225	0.304259	0.813269	0.208756	0.549523	0.722311	0.511677	0.191919	0.437544	0.162907	UP	0.0030712	0.109636	1.74878	1.85852	0.940952	1.03973	0	1	1
NM_172693	UDP-N-acetyl-alpha-D-galactosamine:polypeptide N-acetylgalactosaminyltransferase 12 [Source:MGI Symbol;Acc:MGI:2444664]	13.0137	12.8528	10.0095	13.5542	3.87443	12.1189	5.7218	6.73823	7.87912	8.81073	5.10616	12.0096	5.76731	UP	0.00307137	0.227531	1.58239	1.0091	1.56812	12.3576	0	1	1
NM_172824	coiled-coil domain containing 14 [Source:MGI Symbol;Acc:MGI:2443448]	1.36532	1.06362	1.3152	1.67042	0.272385	0.847004	0.570136	0.71128	0.77052	0.492195	0.409564	0.967158	0.0632198	UP	0.00308161	0.36626	2.05705	9.00565	0.228417	1.35364	0	0	0
NM_009700	aquaporin 4 [Source:MGI Symbol;Acc:MGI:107387]	6.64939	6.73035	7.38282	6.22865	0.435892	2.15019	1.18371	4.90676	3.81137	3.75398	0	2.51803	0.20231	UP	0.00308397	0.233107	1.62308	4359.92	0.000372273	6.7478	0	0	0
NM_144858	dihydrouridine synthase 3-like (S. cerevisiae) [Source:MGI Symbol;Acc:MGI:2147092]	10.2982	12.3139	9.42663	10.4478	3.88084	5.58872	5.56985	6.6204	7.09357	8.00216	3.44133	4.91774	4.64365	UP	0.00308992	0.0201442	1.46733	1.19945	1.22334	10.6216	0	0	1
NM_007633	cyclin E1 [Source:MGI Symbol;Acc:MGI:88316]	4.3205	6.35723	4.82268	5.16667	1.21343	5.00689	1.98625	3.17635	2.49591	2.55103	0	2.53975	0.70472	UP	0.00309076	0.027779	1.8849	12135.3	0.000155323	5.16677	0	0	0
NM_145959	DNA segment, Chr 15, ERATO Doi 621, expressed [Source:MGI Symbol;Acc:MGI:1277178]	22.183	22.3612	25.0068	22.3954	24.5164	14.9644	14.8775	19.4002	18.5491	19.6422	15.0025	16.3599	16.1676	UP	0.00309901	0.296827	1.19739	1.63415	0.732732	22.9866	0	0	1
NM_011147	protein phosphatase with EF hand calcium-binding domain 1 [Source:MGI Symbol;Acc:MGI:1097157]	0.237231	0.331273	0.276677	0.188488	0.155482	0	0.398443	0	0	0.104108	0	0	0	UP	0.00310926	0.126134	7.42809	3985.43	0.00186381	0.258417	0	0	0
NM_001013368	E2F transcription factor 8 [Source:MGI Symbol;Acc:MGI:1922038]	10.8194	10.1197	9.90461	9.98427	2.13413	6.63595	3.78564	4.37972	5.7233	6.18527	0.68597	3.65094	1.69841	UP	0.00312258	0.0197894	1.87992	3.11081	0.60432	10.207	0	1	1
NM_027472	RIKEN cDNA 5730455P16 gene [Source:MGI Symbol;Acc:MGI:1917841]	3.0485	2.5263	3.16291	2.7043	0.981652	1.84212	0.726102	1.92217	2.20893	1.9989	0.0739501	0.926394	1.36694	UP	0.00312908	0.262902	1.3999	13.2579	0.10559	2.8605	0	0	0
NM_019761	NTF2-related export protein 1 [Source:MGI Symbol;Acc:MGI:1929619]	11.9277	10.191	12.2524	13.6352	2.76983	12.3905	5.8846	7.34273	7.45628	7.95258	3.87046	10.8756	3.79335	UP	0.00313393	0.242336	1.58251	1.55128	1.02013	12.0016	0	1	1
NM_145979	chromodomain helicase DNA binding protein 4 [Source:MGI Symbol;Acc:MGI:1344380]	28.5601	29.6911	25.041	28.589	12.0911	12.9119	9.58753	22.1299	23.287	20.2643	10.5899	14.1206	15.1877	UP	0.00313872	0.241295	1.27755	1.14176	1.11893	27.9703	0	0	1
NM_001163761	RIKEN cDNA 6430548M08 gene [Source:MGI Symbol;Acc:MGI:2443793]	2.30325	2.07579	2.06989	1.56606	1.09657	2.86551	2.01913	0.975801	1.12815	1.16326	0.470693	1.40646	1.449	UP	0.00313925	0.0456437	1.83979	2.32941	0.78981	2.00375	0	1	1
NM_007673	caudal type homeobox 2 [Source:MGI Symbol;Acc:MGI:88361]	90.4693	97.7365	78.826	86.5805	32.9504	60.754	43.3783	54.0043	62.0987	68.3558	38.8944	61.6141	49.1003	UP	0.00314026	0.0640943	1.43777	0.986041	1.45812	88.4031	0	0	1
NM_001033170	family with sequence similarity 83, member E [Source:MGI Symbol;Acc:MGI:1921063]	33.2739	35.281	24.8668	34.0577	8.54341	54.2789	16.2453	16.8757	17.2372	19.6243	4.23047	37.4405	10.2534	UP	0.00314916	0.0738234	1.7792	2.01947	0.881024	31.8698	0	1	1
NM_173371	hexose-6-phosphate dehydrogenase (glucose 1-dehydrogenase) [Source:MGI Symbol;Acc:MGI:2140356]	4.61497	5.24243	4.08857	4.8823	3.0085	3.92161	2.77582	3.21298	2.23065	2.97224	2.12094	1.71822	2.06738	UP	0.00315424	0.0575367	1.6779	2.28229	0.735182	4.70707	0	1	1
NM_010353	germ cell-specific gene 2 [Source:MGI Symbol;Acc:MGI:1194498]	4.82896	5.21229	3.81222	4.50476	1.15535	4.98355	2.44482	2.79788	3.14565	2.74019	0.242807	3.96997	1.2308	UP	0.00315426	0.00354376	1.58555	4.75676	0.333326	4.58956	0	0	0
NM_172704	DnaJ (Hsp40) homolog, subfamily C, member 11 [Source:MGI Symbol;Acc:MGI:2443386]	30.2027	25.2779	25.8195	26.4808	9.63484	12.5617	12.8294	19.0756	20.4523	16.0103	3.87529	11.5085	9.50315	UP	0.0031544	0.0653527	1.45549	2.48619	0.585433	26.9452	0	0	1
NM_001252260	nucleophosmin 1 [Source:MGI Symbol;Acc:MGI:106184]	25.9365	30.1858	27.2105	19.8592	5.72044	18.8274	20.1158	12.0552	10.3268	16.4879	0.520898	23.9504	4.64935	UP	0.00315555	0.237646	1.9911	10.98	0.181339	25.798	0	0	0
NM_016677	hippocalcin-like 1 [Source:MGI Symbol;Acc:MGI:1855689]	21.7164	21.4284	19.6741	19.9199	15.4042	15.3581	14.5089	14.3706	11.0751	13.72	11.6864	17.8789	12.9251	UP	0.00315608	0.331457	1.58439	1.31813	1.202	20.6847	0	1	1
NM_001170911	proline rich 13 [Source:MGI Symbol;Acc:MGI:1913401]	278.207	265.614	273.071	300.754	448.462	425.856	426.666	180.773	128.821	134.982	251.32	221.498	281.386	UP	0.00315696	0.00513113	1.88547	1.92262	0.980678	279.411	0	1	1
NM_001134802	apolipoprotein L 7e [Source:MGI Symbol;Acc:MGI:3704456]	1.48476	1.80391	1.59118	1.58926	5.43704	8.14049	5.43565	0.859162	0.495398	0.85696	2.59789	0.811802	2.11537	UP	0.00317245	0.0436366	2.19373	10.0266	0.218792	1.61728	0	0	0
NM_007398	adenosine deaminase [Source:MGI Symbol;Acc:MGI:87916]	385.988	384.537	379.718	382.832	1540.96	110.754	485.585	218.159	245.737	199.575	1015.96	85.0121	715.682	UP	0.00317512	0.338682	1.73302	1.51675	1.14258	383.269	0	1	1
NM_178379	cytochrome c oxidase assembly protein 10 [Source:MGI Symbol;Acc:MGI:1917633]	16.0322	15.5592	14.8615	17.5541	5.21685	7.08901	6.27635	12.6546	11.8219	10.3084	3.03241	5.45613	4.4966	UP	0.00317617	0.00386165	1.38006	1.72034	0.8022	16.0018	0	0	1
NM_028042	excision repaiross-complementing rodent repair deficiency, complementation group 8 [Source:MGI Symbol;Acc:MGI:1919241]	3.93701	3.76936	3.44348	3.64807	1.21027	3.08333	2.03633	3.10606	3.01609	3.03739	0.328956	1.35514	1.55695	UP	0.00318101	0.0537763	1.21167	3.67831	0.329411	3.69948	0	0	0
NM_145501	phosphatidylinositol 4-kinase type 2 alpha [Source:MGI Symbol;Acc:MGI:1934031]	11.2262	13.1197	9.96935	11.307	7.4013	13.1022	8.15521	7.29766	7.28114	7.89746	6.84346	11.6673	7.74804	UP	0.00318236	0.0649518	1.52234	1.12298	1.35562	11.4056	0	1	1
NM_030253	poly (ADP-ribose) polymerase family, member 9 [Source:MGI Symbol;Acc:MGI:1933117]	42.6609	42.4027	42.451	43.8788	38.0996	53.6851	53.1843	25.4658	23.8396	19.4691	17.1183	18.975	20.344	UP	0.00318332	0.010283	1.86908	2.82924	0.660627	42.8483	0	1	1
NM_010193	feminization 1 homolog b (C. elegans) [Source:MGI Symbol;Acc:MGI:1335087]	7.10099	7.02335	7.58193	6.81826	3.91822	4.75223	3.41066	6.01305	6.43758	6.19011	2.12712	5.6427	4.04216	UP	0.00318936	0.462961	1.14767	1.84199	0.623058	7.13113	0	0	1
NM_177603	frequently rearranged in advanced T cell lymphomas 2 [Source:MGI Symbol;Acc:MGI:2673967]	20.6047	25.1296	17.3089	22.3186	14.0608	11.6678	19.0608	8.90071	11.6157	13.9043	7.29981	6.84448	10.1136	UP	0.00319172	0.0144917	1.85996	1.92617	0.965623	21.3405	0	1	1
NM_153570	nucleolar complex associated 4 homolog (S. cerevisiae) [Source:MGI Symbol;Acc:MGI:2140843]	13.3432	15.2251	10.8209	13.1819	2.51022	10.4926	4.85249	7.39077	7.07478	9.3737	0.936733	5.10807	2.96033	UP	0.00319511	0.0684594	1.65392	2.67958	0.617229	13.1428	0	1	1
NM_031179	splicing factor 3b, subunit 1 [Source:MGI Symbol;Acc:MGI:1932339]	38.1167	42.0182	41.9704	36.9599	31.7421	38.8113	27.4947	34.1752	31.6715	30.4887	26.7563	39.1339	27.676	UP	0.0031977	0.241212	1.23837	1.18634	1.04386	39.7663	0	0	1
NM_177820	apolipoprotein L 10B [Source:MGI Symbol;Acc:MGI:3043522]	0.866887	0.423737	0.599449	0.762985	2.48544	5.30628	2.17081	0	0	0	0.26274	0.920151	0.415704	UP	0.00319831	0.037549	6633.64	9.45648	701.492	0.663265	1	1	1
NM_008156	glycosylphosphatidylinositol specific phospholipase D1 [Source:MGI Symbol;Acc:MGI:106604]	3.95244	4.06598	3.33622	3.94858	0.835233	1.22831	1.23599	1.79114	1.59562	2.48468	0.647504	1.43092	0.664588	UP	0.00320469	0.246866	1.95474	1.85965	1.05113	3.8258	0	1	1
NM_145964	adaptor-related protein complex 1 associated regulatory protein [Source:MGI Symbol;Acc:MGI:2384822]	48.2933	49.3887	47.4925	50.4985	27.4346	25.3857	23.4186	42.3409	44.9516	42.2779	23.7873	27.8747	43.0831	UP	0.00320555	0.234929	1.13263	1.15333	0.982049	48.9183	0	0	1
NM_001029856	ATPase family, AAA domain containing 5 [Source:MGI Symbol;Acc:MGI:2442925]	1.56243	2.34897	1.71118	1.6834	0.325911	0.403301	0.428389	1.03017	0.618966	0.890089	0.34237	1.03757	0.628215	UP	0.0032085	0.13089	2.1578	0.95194	2.26674	1.82649	1	1	1
NM_027788	family with sequence similarity 83, member C [Source:MGI Symbol;Acc:MGI:1918655]	0.434524	0.353963	0.272947	0.234927	0.0830611	0	0	0	0.128145	0	0	0	0	UP	0.00321273	0.211325	7.57188	831.611	0.00910508	0.32409	0	0	0
NM_008977	protein tyrosine phosphatase, non-receptor type 2 [Source:MGI Symbol;Acc:MGI:97806]	23.6551	20.9872	30.718	24.7717	17.0014	26.8694	19.9189	15.1189	13.4212	11.8915	7.45147	16.7981	11.4705	UP	0.00321354	0.00130185	1.85743	2.2816	0.81409	25.033	0	1	1
NM_001177352	myelocytomatosis oncogene [Source:MGI Symbol;Acc:MGI:97250]	13.9824	18.0576	13.9245	13.1132	0.000119622	0.000348097	10.2101	7.38897	4.83919	8.95981	7.3355e-06	6.50854	1.684	UP	0.00321789	0.445689	2.09118	6.0627	0.344926	14.7694	0	0	0
NM_028270	aldehyde dehydrogenase 1 family, member B1 [Source:MGI Symbol;Acc:MGI:1919785]	306.886	335.67	269.564	301.824	74.2285	358.399	220.45	224.232	241.411	200.07	62.3751	373.374	184.041	UP	0.00321953	0.266279	1.36764	1.19783	1.14177	303.486	0	0	1
NM_008014	protein phosphatase 1G (formerly 2C), magnesium-dependent, gamma isoform [Source:MGI Symbol;Acc:MGI:106065]	52.5226	60.7386	45.44	53.4343	14.7262	31.0262	21.1274	37.939	34.287	33.6201	7.35112	25.5334	17.5007	UP	0.00321974	0.0183089	1.50314	2.00325	0.750352	53.0339	0	1	1
NM_026045	PRP18 pre-mRNA processing factor 18 homolog (yeast) [Source:MGI Symbol;Acc:MGI:1914479]	11.6365	11.232	12.7277	12.6227	7.28825	11.2242	6.58994	8.22182	9.45622	7.60478	3.81884	8.29695	7.19038	UP	0.00322164	0.134578	1.43038	1.90847	0.749489	12.0547	0	0	1
NM_011842	metastasis-associated gene family, member 2 [Source:MGI Symbol;Acc:MGI:1346340]	42.648	46.0833	42.4382	43.8295	26.4263	31.8242	27.843	28.5456	33.8194	28.7298	15.7718	30.2139	28.8491	UP	0.00323728	0.199686	1.4408	1.67554	0.859902	43.7497	0	0	1
NM_021305	Sec61, alpha subunit 2 (S. cerevisiae) [Source:MGI Symbol;Acc:MGI:1931071]	3.31778	4.70782	4.73183	4.24896	2.53684	3.73686	3.44135	2.72891	2.52503	2.07907	1.52558	3.68722	2.62263	UP	0.00324844	0.0832826	1.73934	1.66283	1.04601	4.2516	0	1	1
NM_001122683	3-hydroxybutyrate dehydrogenase, type 1 [Source:MGI Symbol;Acc:MGI:1919161]	66.2758	67.3564	59.8823	65.6287	37.8018	37.17	32.8853	53.1127	52.309	46.111	23.9792	32.2896	32.0253	UP	0.00325206	0.11541	1.28261	1.57644	0.813612	64.7858	0	0	1
NM_023908	solute carrier organic anion transporter family, member 3a1 [Source:MGI Symbol;Acc:MGI:1351867]	1.63824	2.35349	2.19427	1.7668	1.19812	1.47034	1.19918	1.11579	1.02763	0.886435	0.642125	2.12894	0.384396	UP	0.00325243	0.326664	1.96851	3.1191	0.631117	1.9882	0	1	1
NM_028527	family with sequence similarity 177, member A [Source:MGI Symbol;Acc:MGI:1920635]	3.06	2.95736	3.77402	3.34447	2.69434	6.02116	2.65481	2.06756	1.75394	1.21993	0.789955	2.98263	1.44739	UP	0.00326034	0.0307774	1.95413	3.41045	0.572983	3.28396	0	1	1
NM_010306	guanine nucleotide binding protein (G protein), alpha inhibiting 3 [Source:MGI Symbol;Acc:MGI:95773]	68.9613	72.9274	78.6363	67.7394	85.0975	71.3437	92.0008	57.4693	61.5515	54.6751	56.306	87.6463	88.9371	UP	0.00326504	0.364884	1.24469	1.51134	0.82357	72.0661	0	0	1
NM_008304	syndecan 2 [Source:MGI Symbol;Acc:MGI:1349165]	2.43445	3.39913	2.25984	2.48815	0.854846	1.28315	1.51078	1.1167	1.05516	0.922847	0.25575	1.6669	0.238134	UP	0.00326557	0.20539	2.56428	6.342	0.404334	2.64539	0	0	0
NM_016693	mitogen-activated protein kinase kinase kinase 6 [Source:MGI Symbol;Acc:MGI:1855691]	4.75395	3.15324	2.94934	3.76549	0.772432	8.50362	6.21787	1.00842	0.993214	0.873164	1.35653	8.34502	3.944	UP	0.00327548	0.273239	3.81441	1.57652	2.41951	3.6555	1	1	1
NM_023565	chromosome segregation 1-like (S. cerevisiae) [Source:MGI Symbol;Acc:MGI:1339951]	19.444	16.5395	20.1108	17.5503	4.22113	12.0691	6.64782	13.425	12.061	9.86295	2.06246	9.94859	4.71765	UP	0.00327605	0.000581886	1.56252	2.0466	0.76347	18.4111	0	1	1
NR_027934		1.65584	1.05222	1.22454	1.83751	0.470328	1.40007	0.467347	0.126487	0.649808	0.36704	3.06571e-08	1.3088	0.297676	UP	0.00328303	0.0846619	3.78432	4702.84	0.000804689	1.44253	0	0	0
NM_028658	protein phosphatase 1, regulatory subunit 21 [Source:MGI Symbol;Acc:MGI:1921075]	8.48476	8.62782	8.85143	8.79685	7.31447	6.61066	3.55775	7.34502	7.83455	7.37298	4.1442	7.8726	8.33605	UP	0.00328353	0.358898	1.15599	1.76497	0.654964	8.69022	0	0	1
NM_133878	regulator of chromosome condensation 1 [Source:MGI Symbol;Acc:MGI:1913989]	20.4128	19.3546	16.8552	22.8928	6.71564	16.4558	12.8896	9.88095	13.8971	12.525	4.21801	13.1988	8.29035	UP	0.00328458	0.0151307	1.64274	1.59212	1.03179	19.8788	0	1	1
NM_030194	Sp110 nuclear body protein [Source:MGI Symbol;Acc:MGI:1923364]	3.71319	2.86011	4.54287	5.26352	4.45021	7.7027	5.26889	0.601073	0.63183	0.543345	2.86527	0.815488	0.85992	UP	0.00328808	0.0535929	6.91513	9.44447	0.732188	4.09492	0	1	1
NM_133925	RNA binding motif protein 28 [Source:MGI Symbol;Acc:MGI:2655711]	9.44518	9.09825	9.4429	9.89286	2.66981	8.50248	4.47173	5.49	6.17922	4.61479	1.76704	7.16988	2.97431	UP	0.00329343	0.00984797	1.74461	1.51087	1.15471	9.4698	0	1	1
NM_008667	Ngfi-A binding protein 1 [Source:MGI Symbol;Acc:MGI:107564]	7.6374	6.52892	8.69188	6.54379	5.76848	11.368	6.90551	4.04843	4.98228	4.51412	1.9883	4.69136	4.24328	UP	0.00329515	0.033675	1.62802	2.90112	0.561171	7.3505	0	1	1
NM_026163	plakophilin 2 [Source:MGI Symbol;Acc:MGI:1914701]	22.4773	20.9305	21.694	21.4855	10.4513	17.3901	17.4612	11.7622	14.0394	14.7663	10.9937	19.7456	10.196	UP	0.00330968	0.335344	1.60078	1.71255	0.934737	21.6468	0	1	1
NM_008714	notch 1 [Source:MGI Symbol;Acc:MGI:97363]	2.34543	1.95057	1.57307	2.13475	0.858794	0.87195	0.738518	0.896005	1.26633	1.14923	0.104532	1.52991	0.239088	UP	0.00331186	0.34626	1.81262	8.20871	0.220817	2.00095	0	0	0
NM_010370	granzyme A [Source:MGI Symbol;Acc:MGI:109266]	87.7601	88.6187	101.929	98.7587	592.355	728.518	749.912	63.1181	52.46	42.3414	158.815	44.9073	138.059	UP	0.00331836	0.00811721	1.79078	16.2227	0.110388	94.2666	0	0	0
NM_001077363	polypyrimidine tract binding protein 1 [Source:MGI Symbol;Acc:MGI:97791]	31.5657	34.9321	25.9756	31.1765	13.6958	7.11374	13.3035	19.387	20.2801	22.3297	9.64209	16.5964	18.2324	UP	0.00332154	0.238406	1.49584	1.42041	1.0531	30.9125	0	0	1
NM_011605	thymopoietin [Source:MGI Symbol;Acc:MGI:106920]	9.5945	9.98034	12.3866	9.98919	1.28678	7.09286	3.78613	6.13541	6.27766	6.19377	1.32541	7.94617	3.4698	UP	0.0033246	0.317577	1.69092	1.09116	1.54965	10.4877	0	1	1
NM_001159519	phosphoribosylformylglycinamidine synthase (FGAR amidotransferase) [Source:MGI Symbol;Acc:MGI:2684864]	2.72453	3.06035	2.88439	3.32487	0.91974	2.47822	1.15191	2.41873	1.99578	2.0773	0.444115	2.43545	0.560207	UP	0.00333418	0.0785497	1.38567	2.07071	0.669175	2.99854	0	0	1
NM_176933	dual specificity phosphatase 4 [Source:MGI Symbol;Acc:MGI:2442191]	2.29311	2.37736	2.00754	1.83566	1.27518	1.5378	0.758194	1.25058	0.614795	0.85323	0.495726	0.633888	1.88783	UP	0.00333917	0.402732	2.34858	2.57203	0.913121	2.12842	0	1	1
NM_010070	docking protein 1 [Source:MGI Symbol;Acc:MGI:893587]	3.5702	3.30179	3.15587	3.73129	2.43439	3.77094	3.85401	2.60797	2.73116	2.63551	2.13407	2.6297	2.93089	UP	0.00334637	0.0443874	1.29401	1.43396	0.902401	3.43979	0	0	1
NM_001163567	family with sequence similarity 102, member B [Source:MGI Symbol;Acc:MGI:3036259]	3.16044	3.43172	4.44519	3.49332	4.44753	8.56438	6.06962	1.89248	1.84002	2.10681	2.51529	9.37105	5.38457	UP	0.00335249	0.26275	1.86627	1.76817	1.05548	3.63267	0	1	1
NR_033586		4.36552	5.88419	4.29956	4.72013	3.00748	2.47516	2.92494	3.31366	2.56322	2.52532	2.04844	3.81173	4.55594	UP	0.0033699	0.249707	1.72001	1.46816	1.17154	4.81735	0	1	1
NM_009769	Kruppel-like factor 5 [Source:MGI Symbol;Acc:MGI:1338056]	109.872	121.894	106.426	118.963	57.0714	89.7896	62.4412	77.1112	83.1869	93.1978	54.1825	70.8376	58.4581	UP	0.00337637	0.119274	1.35255	1.26754	1.06707	114.289	0	0	1
NM_134000	TRAF3 interacting protein 2 [Source:MGI Symbol;Acc:MGI:2143599]	11.0209	9.07134	9.64805	11.2271	7.05247	8.70914	6.59672	6.782	7.08292	7.24676	6.42201	5.3891	6.25618	UP	0.00337841	0.135295	1.45537	1.61605	0.900573	10.2418	0	0	1
NM_001033444	calpain 13 [Source:MGI Symbol;Acc:MGI:2685789]	8.98936	7.36151	7.70665	8.74952	1.47032	8.84244	7.94871	5.04546	3.91307	2.85949	0	7.70488	1.94605	UP	0.00338904	0.104444	2.08199	14704.2	0.000141591	8.20176	0	0	0
NM_178656	phosphoinositide-interacting regulator of transient receptor potential channels [Source:MGI Symbol;Acc:MGI:2443635]	2.30874	1.8805	1.48338	1.49096	0.378317	0.121679	0.788005	0.865078	0.486415	0.169791	0	0	0.526988	UP	0.00339289	0.0379487	3.53118	3784.17	0.000933145	1.7909	0	0	0
NM_028264	transmembrane protein 55A [Source:MGI Symbol;Acc:MGI:1919769]	8.29666	7.27376	8.15708	6.93063	5.03513	6.09235	5.30016	6.02748	4.87146	4.90065	5.90021	7.23484	3.56764	UP	0.00339724	0.464686	1.45532	1.48561	0.979613	7.66453	0	0	1
NM_001033430	lysine (K)-specific demethylase 7A [Source:MGI Symbol;Acc:MGI:2443388]	6.38101	6.90805	8.47364	6.99301	4.98482	7.06812	5.84676	4.26394	4.44568	4.2025	3.73762	6.05254	4.84136	UP	0.00339827	0.00260608	1.67026	1.33368	1.25237	7.18893	0	1	1
NM_028761	poly(A)-specific ribonuclease (deadenylation nuclease) [Source:MGI Symbol;Acc:MGI:1921358]	8.51628	9.44325	8.44447	8.50258	1.80592	4.18195	2.79805	5.02034	4.45807	3.13585	1.644	4.62212	2.3785	UP	0.0034013	0.43518	2.0754	1.17639	1.76422	8.72665	0	1	1
NM_026533	ribosomal protein S13 [Source:MGI Symbol;Acc:MGI:1915302]	43.7343	35.5093	44.7483	46.6779	21.1162	57.4754	37.9457	26.4953	28.7982	28.2356	12.0349	47.6525	14.2172	UP	0.00340563	0.0481961	1.53243	2.66899	0.57416	42.6675	0	1	1
NM_009103	ribonucleotide reductase M1 [Source:MGI Symbol;Acc:MGI:98180]	25.0238	25.8694	25.447	25.1337	4.5546	13.7044	7.86539	11.3909	13.5507	9.23852	1.3057	10.6655	2.8624	UP	0.00340706	0.013148	2.22659	3.48805	0.638347	25.3685	0	1	1
NM_023557	solute carrier family 44, member 4 [Source:MGI Symbol;Acc:MGI:1917379]	47.2943	52.6314	39.2249	44.6479	46.2991	123.021	58.932	27.4337	28.2354	27.2663	30.1924	86.9524	39.435	UP	0.00341038	0.0303184	1.66212	1.53347	1.0839	45.9496	0	1	1
NM_010517	insulin-like growth factor binding protein 4 [Source:MGI Symbol;Acc:MGI:96439]	13.5852	14.3959	12.9315	12.6452	0.951471	9.1781	9.15195	7.84342	9.54098	7.09015	1.76346	10.3216	1.32607	UP	0.00341214	0.286853	1.64122	6.90111	0.23782	13.3895	0	0	0
NM_001081458	protein phosphatase 2, regulatory subunit B', gamma [Source:MGI Symbol;Acc:MGI:1349475]	13.6265	15.2342	12.0233	15.7315	0.000353528	18.7882	5.72876	0.449209	5.69274	3.67268	2.49212e-06	1.21002	0.000149913	UP	0.00341668	0.13608	4.32626	22923.4	0.000188727	14.1539	0	0	0
NM_025525	ring finger protein 113A2 [Source:MGI Symbol;Acc:MGI:1913631]	6.44292	8.03619	7.16711	6.14421	1.95984	6.29859	2.48879	4.15259	4.88309	3.34261	2.72788	3.76228	5.67805	UP	0.00341689	0.401074	1.6838	1.67412	1.00578	6.94761	0	1	1
NM_030096	DEAD (Asp-Glu-Ala-Asp) box polypeptide 52 [Source:MGI Symbol;Acc:MGI:1925644]	8.75386	9.81836	11.7141	9.18261	4.19006	6.12238	5.59352	5.51332	5.72601	5.93064	2.62914	6.36415	4.58573	UP	0.00341801	0.141486	1.72403	1.59368	1.08179	9.86723	0	1	1
NM_080557	sorting nexin 4 [Source:MGI Symbol;Acc:MGI:1916400]	30.8702	28.2527	31.5469	27.8145	25.9661	22.3524	25.5517	25.3868	23.9385	24.2118	18.5047	25.817	23.7705	UP	0.00342419	0.301838	1.20841	1.40321	0.861175	29.6211	0	0	1
NM_130889	acidic (leucine-rich) nuclear phosphoprotein 32 family, member B [Source:MGI Symbol;Acc:MGI:1914878]	157.71	115.293	160.543	177.403	38.5348	104.287	66.9877	90.0579	88.2143	59.1324	5.63954	75.6065	29.7462	UP	0.00342854	0.00279126	1.93009	6.83287	0.282471	152.737	0	0	0
NM_001113364	TBC1 domain family, member 14 [Source:MGI Symbol;Acc:MGI:1098708]	1.23578	2.26961	1.51366	1.30442	2.95438	4.41894	6.0357	0.00032897	0.00400849	2.38888e-10	1.33372e-07	0.89548	1.12572	UP	0.00344615	0.0113075	1022.74	29505.4	0.0346627	1.58087	0	0	0
NM_029762	hydrolethalus syndrome 1 [Source:MGI Symbol;Acc:MGI:1924082]	3.65017	4.19869	4.76324	3.47922	0.984859	2.29531	2.22565	2.66114	1.899	1.62164	0.536703	1.62275	1.02991	UP	0.00344804	0.0366689	1.95222	2.1609	0.903429	4.02283	0	1	1
NM_008235	hairy and enhancer of split 1 (Drosophila) [Source:MGI Symbol;Acc:MGI:104853]	28.6194	20.2921	27.2162	28.7521	8.38126	14.1539	18.192	15.3663	12.9277	17.656	6.14287	15.3172	9.31223	UP	0.00344875	0.188693	1.71185	1.95355	0.876278	26.22	0	1	1
NM_025286	solute carrier family 31, member 2 [Source:MGI Symbol;Acc:MGI:1333844]	4.38656	5.59376	3.67342	3.93053	2.18713	2.32044	3.01638	1.71816	1.34957	2.60583	1.72656	2.74371	2.89646	UP	0.00346235	0.428742	2.32443	1.26674	1.83497	4.39607	0	1	1
NM_180588	receptor accessory protein 4 [Source:MGI Symbol;Acc:MGI:1919799]	25.7128	31.0384	22.1482	25.2245	7.4317	19.734	8.78779	11.6347	11.5571	17.5239	11.0741	15.2961	12.131	UP	0.00346643	0.3893	1.918	1.29013	1.48667	26.031	0	1	1
NM_009095	ribosomal protein S5 [Source:MGI Symbol;Acc:MGI:1097682]	1008.66	1151.86	847.602	965.387	297.521	895.845	540.243	574.063	724.4	656.028	125.056	836.305	391.353	UP	0.00346831	0.0330882	1.52476	2.3791	0.640898	993.377	0	1	1
NM_013632	purine-nucleoside phosphorylase [Source:MGI Symbol;Acc:MGI:97365]	91.4316	90.6729	85.6604	88.674	62.5386	65.1674	79.3184	58.7489	64.3622	52.1326	42.3261	65.7229	64.4458	UP	0.00347356	0.102887	1.52547	1.47754	1.03244	89.1097	0	1	1
NM_145625	eukaryotic translation initiation factor 4B [Source:MGI Symbol;Acc:MGI:95304]	103.076	108.102	104.173	110.678	42.0389	63.8974	43.6774	64.6103	71.2685	54.3436	32.3409	75.594	58.4894	UP	0.00348089	0.271302	1.67973	1.29987	1.29223	106.507	0	1	1
NM_007478	ADP-ribosylation factor 3 [Source:MGI Symbol;Acc:MGI:99432]	39.193	43.9954	37.544	41.7829	29.6025	45.8092	32.6349	24.7881	31.0337	29.7641	23.3237	32.8636	33.0591	UP	0.00348107	0.122962	1.42414	1.39392	1.02168	40.6288	0	0	1
NM_153538	zinc finger, CCHC domain containing 6 [Source:MGI Symbol;Acc:MGI:2387179]	26.3827	26.3238	28.6731	28.6213	21.9708	18.9982	23.6312	19.2005	17.6413	14.5273	12.6858	18.7092	22.4159	UP	0.00348817	0.167551	1.60603	1.73191	0.927317	27.5002	0	1	1
NM_181412	zinc finger, BED domain containing 4 [Source:MGI Symbol;Acc:MGI:2682302]	4.73025	5.03022	5.7879	5.13439	3.54725	6.1213	4.77051	3.8577	4.11618	3.81676	1.95769	3.85414	3.00633	UP	0.00348961	0.0057746	1.31562	1.81192	0.726092	5.17069	0	0	1
NM_031863	centromere protein Q [Source:MGI Symbol;Acc:MGI:1933744]	8.26764	5.79636	9.07952	7.33396	1.86014	7.1743	2.88166	4.50289	3.31058	2.24561	0.618478	6.39633	0.399151	UP	0.00349437	0.0491492	2.27235	7.21792	0.314821	7.61937	0	0	0
NM_025936	arginyl-tRNA synthetase [Source:MGI Symbol;Acc:MGI:1914297]	77.3986	70.0395	75.2537	78.6533	32.2704	65.2155	49.7538	50.6995	52.6211	40.6032	16.5763	57.6759	30.1101	UP	0.00349541	0.0284582	1.57034	1.94677	0.806635	75.3363	0	1	1
NM_173180	peptidase (mitochondrial processing) alpha [Source:MGI Symbol;Acc:MGI:1918568]	34.6766	42.6408	34.8913	34.8786	15.3159	22.1629	20.3921	23.6561	24.4264	24.1548	12.1207	18.2168	17.1517	UP	0.00349928	0.00244966	1.52712	1.26361	1.20854	36.7718	0	1	1
NM_001081352	tetratricopeptide repeat domain 37 [Source:MGI Symbol;Acc:MGI:2679923]	4.29622	5.02949	4.66051	4.45033	1.26638	2.13616	1.26818	3.68498	3.32722	2.98101	1.89302	1.27791	1.04841	UP	0.00350149	0.379923	1.38367	1.67155	0.827775	4.60914	0	0	1
NM_001033225	proline-rich nuclear receptor coactivator 1 [Source:MGI Symbol;Acc:MGI:1917838]	33.571	26.1067	29.2765	30.4345	49.6173	48.653	40.9067	20.6155	19.7709	21.1035	54.3869	39.8615	52.9465	UP	0.00350385	0.352127	1.4562	1.22055	1.19307	29.8472	0	0	1
NM_146186	WD repeat domain 62 [Source:MGI Symbol;Acc:MGI:1923696]	1.26729	1.24682	0.938373	0.820713	0.0780568	0.527328	0.0577667	0.382076	0.541993	0.424145	0.105932	0.20804	0.543449	UP	0.00350406	0.403625	2.37684	2.53401	0.937976	1.0683	0	1	1
NM_027879	cell division cycle 40 [Source:MGI Symbol;Acc:MGI:1918963]	12.0331	12.0594	14.1478	12.8482	8.18364	13.4859	8.79406	10.1042	10.1187	8.62583	5.86339	8.79466	6.63604	UP	0.00351523	0.0324235	1.32818	1.53341	0.866159	12.7721	0	0	1
NM_016805	heterogeneous nuclear ribonucleoprotein U [Source:MGI Symbol;Acc:MGI:1858195]	110.056	107.582	115.701	106.751	42.5067	115.073	71.6215	69.1491	64.8363	50.652	22.886	89.9297	41.8634	UP	0.00351742	0.00681588	1.78765	1.85732	0.96249	110.022	0	1	1
NM_026011	ADP-ribosylation factor-like 8B [Source:MGI Symbol;Acc:MGI:1914416]	18.4861	19.9532	22.1992	19.8752	17.4641	27.4046	19.3072	15.6181	15.1533	15.8978	14.5134	19.091	20.0241	UP	0.00352154	0.155989	1.2939	1.43547	0.901376	20.1284	0	0	1
NR_030731		1.23548	1.70012	1.28385	1.47352	0.291199	1.96643e-05	0.476263	0.868949	0.683723	0.958549	0	0.724422	0.193164	UP	0.00352424	0.447824	1.70018	2912.99	0.000583653	1.42324	0	0	0
NM_172639	deleted in primary ciliary dyskinesia [Source:MGI Symbol;Acc:MGI:1924407]	11.2278	12.163	10.6356	11.8813	4.31667	15.6563	8.51267	7.88758	8.32246	9.43887	3.5814	11.1323	5.16161	UP	0.00352501	0.0622227	1.34238	1.64922	0.813953	11.4769	0	0	1
NM_146145	Janus kinase 1 [Source:MGI Symbol;Acc:MGI:96628]	24.1308	24.9227	26.1767	25.4858	29.8912	22.1528	22.6628	21.8535	22.4847	20.5677	18.7414	20.2872	24.2838	UP	0.00354551	0.211983	1.16379	1.59493	0.729684	25.179	0	0	1
NM_001039474	transcription elongation regulator 1 (CA150) [Source:MGI Symbol;Acc:MGI:1926421]	13.7225	14.2696	15.4104	14.3214	4.46656	9.29886	6.97922	8.66392	6.11168	8.54772	2.39845	7.46534	4.22473	UP	0.00355022	0.00757927	1.8562	1.86223	0.996758	14.431	0	1	1
NM_177752	essential meiotic endonuclease 1 homolog 1 (S. pombe) [Source:MGI Symbol;Acc:MGI:3576783]	3.62528	3.54386	2.92504	4.06696	0.700266	2.70215	1.98146	1.03048	1.89059	1.98564	0	1.62281	0.365941	UP	0.00355766	0.025438	2.16449	7003.66	0.000309051	3.54029	0	0	0
NM_008485	laminin, gamma 2 [Source:MGI Symbol;Acc:MGI:99913]	2.05526	3.11932	2.45922	2.37662	7.43057	5.99918	5.39827	1.04903	1.15759	1.60343	4.07849	4.33405	2.93471	UP	0.00356436	0.01806	1.97045	1.83943	1.07123	2.5026	0	1	1
NM_011192	proteaseome (prosome, macropain) activator subunit 3 (PA28 gamma, Ki) [Source:MGI Symbol;Acc:MGI:1096366]	51.1647	55.3314	58.7541	56.154	32.4268	36.665	31.0312	45.3389	47.0295	41.1822	14.1855	31.7783	32.0433	UP	0.00356667	0.162413	1.24337	2.2859	0.54393	55.3511	0	0	1
NM_173426	family with sequence similarity 110, member B [Source:MGI Symbol;Acc:MGI:1916593]	0.474392	0.421606	0.406651	0.439513	0	0.318051	0.216019	0	0	0.131447	0	0.261596	0.413612	UP	0.00356706	0.301737	9.91993	1.21573	8.15967	0.43554	1	1	1
NM_001080977	round spermatid basic protein 1-like [Source:MGI Symbol;Acc:MGI:3036237]	3.88302	3.03294	3.94417	3.37557	2.78207	6.15872	3.53535	2.52838	2.35086	2.20945	1.1417	3.00359	2.12121	UP	0.00357252	0.0315919	1.50615	2.43665	0.618122	3.55892	0	1	1
NM_001033290	G protein-coupled receptor 55 [Source:MGI Symbol;Acc:MGI:2685064]	5.39922	7.56246	4.92012	5.73756	3.62502	3.10878	2.37914	2.51772	2.56334	2.12558	1.41181	1.00164	1.89397	UP	0.00357389	0.0516582	2.45802	3.10348	0.792021	5.90484	0	1	1
NM_011484	signal transducing adaptor molecule (SH3 domain and ITAM motif) 1 [Source:MGI Symbol;Acc:MGI:1329014]	8.83778	9.0608	9.17822	7.67233	7.81992	10.3893	6.95178	6.58662	6.60275	6.95887	6.64781	5.79552	6.03079	UP	0.00358219	0.10031	1.2935	1.79263	0.721566	8.68728	0	0	1
NM_008948	proteasome (prosome, macropain) 26S subunit, ATPase 3 [Source:MGI Symbol;Acc:MGI:1098754]	112.007	103.707	104.429	110.269	61.8358	106.651	73.5299	79.9177	85.264	71.57	45.5913	72.3648	57.394	UP	0.00358363	0.0332122	1.36349	1.4738	0.925156	107.603	0	0	1
NM_001024508	bromodomain containing 9 [Source:MGI Symbol;Acc:MGI:2145317]	14.427	13.8797	14.7314	14.3634	4.34281	9.87944	6.32533	9.30702	10.6084	8.82264	5.32213	13.1647	9.24481	UP	0.00358543	0.0394307	1.49805	0.815994	1.83585	14.3504	0	0	1
NM_001081307	protein phosphatase 1, regulatory (inhibitor) subunit 12B [Source:MGI Symbol;Acc:MGI:1916417]	1.07962	0.643428	1.2888	1.19653	0.181227	0.116579	0.622189	0.236774	0.18641	0.407076	0.487229	0.401392	0.589015	UP	0.00359245	0.116129	3.80055	1.05631	3.59794	1.05209	1	1	1
NM_012042	cullin 1 [Source:MGI Symbol;Acc:MGI:1349658]	33.2546	33.1037	34.1346	29.4927	20.67	24.451	23.4195	26.7502	25.8744	22.8475	15.8112	25.2374	20.9772	UP	0.00359426	0.157734	1.29172	1.3073	0.988086	32.4964	0	0	1
NM_026144	dehydrodolichyl diphosphate synthase [Source:MGI Symbol;Acc:MGI:1914672]	11.0959	11.4296	11.1236	9.15585	6.5238	9.80513	7.31022	7.28888	7.52564	7.35282	4.09694	6.64349	4.75594	UP	0.00361912	0.00345169	1.44824	1.59234	0.9095	10.7012	0	0	1
NM_001190871	potassium voltage-gated channel, Isk-related subfamily, gene 3 [Source:MGI Symbol;Acc:MGI:1891124]	13.1664	8.43077	9.66312	8.50532	0.902011	18.8643	2.34535	3.4502	3.802	2.77452	9.20873e-07	11.4496	1.23813	UP	0.00362194	0.139722	2.97441	8938.8	0.000332753	9.9414	0	0	0
NM_001033536	regulatory factor X, 7 [Source:MGI Symbol;Acc:MGI:2442675]	4.25122	4.45277	5.23687	4.39496	2.47747	2.9252	1.67285	3.15742	3.57749	3.47925	2.38225	3.8853	3.13243	UP	0.0036244	0.116484	1.34634	1.03997	1.2946	4.58396	0	0	1
NM_181075	RIKEN cDNA 2610524H06 gene [Source:MGI Symbol;Acc:MGI:2447819]	1.14699	1.02014	0.857743	0.866503	0	2.91655	1.50805	0	0.368521	0	0	1.24159	0.66774	UP	0.00362991	0.112528	7.91395	2.34894	3.36917	0.972844	1	1	1
NM_009338	acetyl-Coenzyme A acetyltransferase 2 [Source:MGI Symbol;Acc:MGI:87871]	19.7704	19.5961	20.7496	21.1478	9.874	18.0148	7.10414	15.7885	15.3544	13.3514	5.17975	12.3331	6.00134	UP	0.00363107	0.0553431	1.36979	1.90625	0.718577	20.316	0	0	1
NM_018761	catenin (cadherin associated protein), alpha-like 1 [Source:MGI Symbol;Acc:MGI:1859649]	3.25952	4.55098	4.15833	4.32942	0.101742	3.99269	1.65106	2.19238	2.7472	1.72007	0.640957	3.51973	1.84206	UP	0.00364176	0.399948	1.83545	1.13437	1.61803	4.07456	0	1	1
NM_009521	wingless-type MMTV integration site family, member 3 [Source:MGI Symbol;Acc:MGI:98955]	1.14084	1.16693	0.899012	0.984134	0.0608654	0.665605	0.223861	0.715704	0.657363	0.656132	0.109069	1.86024	0.169563	UP	0.00364379	0.213327	1.5489	1.32003	1.17338	1.04773	0	1	1
NM_026277	NIN1/RPN12 binding protein 1 homolog (S. cerevisiae) [Source:MGI Symbol;Acc:MGI:1914869]	14.2926	12.5611	12.1949	12.0445	3.80575	13.8126	6.65907	5.54869	8.14308	5.1755	1.28471	8.33438	2.56764	UP	0.00364474	0.0210532	2.031	2.96219	0.685643	12.7733	0	1	1
NM_053255	elaC homolog 1 (E. coli) [Source:MGI Symbol;Acc:MGI:1890495]	3.66133	4.1956	3.90953	3.91583	3.08512	3.08511	2.61462	2.61975	3.09713	2.52643	2.38968	2.67547	2.79481	UP	0.00364572	0.177151	1.4268	1.29101	1.10519	3.92057	0	0	1
NM_011752	ZPR1 zinc finger [Source:MGI Symbol;Acc:MGI:1330262]	9.80119	12.6313	9.76731	10.2566	4.33541	7.58715	5.10786	7.62285	7.18085	6.0074	1.36923	9.14645	4.26298	UP	0.00364796	0.31191	1.53006	3.16615	0.483254	10.6141	0	0	0
NM_175337	mutL homolog 3 (E coli) [Source:MGI Symbol;Acc:MGI:1353455]	1.72963	1.228	1.85296	1.65987	0.305268	0.960266	0.678714	0.796752	0.732732	0.830963	0.153791	1.3117	0.283356	UP	0.00365786	0.397485	2.05577	2.39478	0.858438	1.61761	0	1	1
NM_146068	scaffolding protein involved in DNA repair [Source:MGI Symbol;Acc:MGI:1924834]	3.77751	3.80248	4.01566	3.35199	0.921317	2.92634	1.9078	2.25667	2.57649	1.78679	0.620018	2.1434	0.802041	UP	0.00366896	0.0445183	1.69345	2.37851	0.711977	3.73691	0	1	1
NM_153564	guanylate binding protein 5 [Source:MGI Symbol;Acc:MGI:2429943]	0.301584	0.401962	0.172056	0.254232	1.06923	1.57789	0.739841	0	0	0.0846894	0	0.167113	0.087613	UP	0.00367331	0.0207049	9.9739	10693.3	0.000932724	0.282459	0	0	0
NM_027260	vaccinia related kinase 2 [Source:MGI Symbol;Acc:MGI:1917172]	3.30483	4.14047	4.54882	3.39306	0.735102	8.99311e-11	1.74082	2.47445	2.07436	2.08859	0.000119758	2.63352	1.61021	UP	0.00367448	0.313553	1.73866	3345.51	0.000519699	3.84679	0	0	0
NM_001024624	cyclin-dependent kinase-like 5 [Source:MGI Symbol;Acc:MGI:1278336]	0.482382	0.620362	0.414164	0.63572	0.407713	0	0.300129	0.114135	0	0.235683	0	0	0.0811276	UP	0.00367827	0.109089	4.61208	4078.13	0.00113093	0.538157	0	0	0
NM_153547	guanine nucleotide binding protein-like 3 (nucleolar) [Source:MGI Symbol;Acc:MGI:1353651]	20.0128	24.995	23.9908	23.1105	3.7025	20.4964	12.7922	12.2187	12.776	7.02932	0.00123925	18.2876	1.4648	UP	0.00367911	0.089428	2.15718	2764.68	0.000780262	23.0273	0	0	0
NM_021511	RRS1 ribosome biogenesis regulator homolog (S. cerevisiae) [Source:MGI Symbol;Acc:MGI:1929721]	12.566	10.237	9.66209	9.27553	3.1705	7.78478	3.98953	6.78882	6.22508	4.34527	0.762835	5.59181	0.535612	UP	0.00368251	0.010202	1.80338	7.44734	0.242151	10.4352	0	0	0
[truncated: 6,068 more rows]

## Sheet: Cr
	logFC	logCPM	PValue	FDR
NR_104047	1.38795	6.50733	5.8332e-33	4.53123e-29
NR_003282	1.87907	5.07021	2.42944e-16	6.5518e-13
NR_030675	-4.99635	1.16525	2.5303e-16	6.5518e-13
NM_153422	3.05188	0.895221	1.27243e-14	2.47105e-11
[truncated: 7,764 more rows]

## Sheet: DIJ
	logFC	logCPM	PValue	FDR
[truncated: 7,768 more rows]

## Sheet: D
	logFC	logCPM	PValue	FDR
[truncated: 7,768 more rows]

[truncated: 2 more sheets: I, J]
