# Supplementary material for: Muscarinic receptor M3 contributes to intestinal stem cell maintenance via EphB/ephrin-B signaling
Source: Life Sci Alliance. 2021 Jul 9;4(9):e202000962. doi: 10.26508/lsa.202000962 (PMC8321669; doi:10.26508/lsa.202000962)
Supplement: Supplementary file 5 [file LSA-2020-00962_SdataF4.zip › Fig 4 (Sourse Data)/Fig 4C.xlsx]

## Sheet: Sheet1
Fig 4C		WT	M3-/-			p value
NM_010111	ephrin-B2	1	1.54085	0.0279989	0.0333173	3.00614e-05
NM_010142	EphB2	1	2.15167	0.022282	0.0784199	0.000143111
NM_011035	PAK	1	1.19862	0.0543346	0.0226995	0.0252699
NM_001038663	ERK	1	1.38122	0.104844	0.0894364	0.0226612
NM_007910	ephrin-A4	1	1.74897	0.202928	0.148772	0.0206712
