# Supplementary material for: Muscarinic receptor M3 contributes to intestinal stem cell maintenance via EphB/ephrin-B signaling
Source: Life Sci Alliance. 2021 Jul 9;4(9):e202000962. doi: 10.26508/lsa.202000962 (PMC8321669; doi:10.26508/lsa.202000962)
Supplement: Supplementary file 8 [file LSA-2020-00962_SdataFS5.xlsx]

## Sheet: Sheet1
mmu04110:Cell cycle				WT	M3-/-			p value
NM_011543	SCF (NM_011543:Skp1)			1	1.25982	0.06102	0.052369	0.013791
NM_009873	CDK4,6 (NM_009873: Cdk6)			1	1.60784	0.023762	0.19326	0.025175
NM_008540	Smad4 (NM_008540)			1	1.49769	0.055918	0.029116	0.001925
NM_007628	CycA (NM_007628:Ccna1)			1	8.38827	0.999	2.43855	0.02484
NM_009863	Cdc7(NM_009863)			1	222.469	0.50001	20.1837	0.0008
NM_009862	Cdc45 (NM_009862)			1	1.86719	0.309909	0.122924	0.045856
NM_007658	Cdc25a (NM_007658)			1	1.06475	0.008643	0.012602	0.00434
NM_019499	Mad2 (NM_019499)			1	2.02737	0.09473	0.076632	0.00041
NM_009860	CDC25B/C (NM_009860:Cdc25c)			1	2.18868	0.074411	0.250452	0.007024
NM_139291	APC/C (NM_139291:Cdc26)			1	1.21087	0.060761	0.065548	0.032815
NM_023223	Cdc20 (NM_023223)			1	2.4242	0.100286	0.136922	0.000207
