# Supplementary material for: Muscarinic receptor M3 contributes to intestinal stem cell maintenance via EphB/ephrin-B signaling
Source: Life Sci Alliance. 2021 Jul 9;4(9):e202000962. doi: 10.26508/lsa.202000962 (PMC8321669; doi:10.26508/lsa.202000962)
Supplement: Supplementary file 9 [file LSA-2020-00962_SdataFS6.xlsx]

## Sheet: Sheet1
mmu04620:Toll-like receptor signaling pathway					WT	M3-/-			p value
NM_030682	Tlr1 (NM_030682)				1	3.59602	0.336049	0.564131	0.006291
NM_011905	Tlr2 (NM_011905)				1	5.42164	0.165253	0.748819	0.004012
NM_126166	Tlr3 (NM_126166)				1	1.38665	0.089118	0.138518	0.03412
NM_138667	Tab2 (NM_138667)				1	1.24356	0.040554	0.03789	0.004191
NM_009316	Tak1 (NM_009316:Map3k7)				1	1.35683	0.094656	0.065305	0.019454
NM_007746	Tpl2 (NM_007746:Map3k8)				1	2.83679	0.626243	0.263664	0.04101
NM_009157	MKK4/7(NM_009157:Map2k4)				1	1.34786	0.064065	0.030272	0.00878
NM_011943	MKK3/6 (NM_011943:Map2k6)				1	1.35429	0.098676	0.108111	0.03035
NM_001038663	ERK1/2(NM_001038663:Mapk1)				1	1.38122	0.104844	0.089436	0.022661
NM_011950	p38 (NM_011950:Mapk13)				1	1.2856	0.022187	0.077747	0.01523
NM_207692	JNK1/2(NM_207692:Mapk9)				1	1.60459	0.177282	0.10271	0.026454
