# Supplementary material for: Muscarinic receptor M3 contributes to intestinal stem cell maintenance via EphB/ephrin-B signaling
Source: Life Sci Alliance. 2021 Jul 9;4(9):e202000962. doi: 10.26508/lsa.202000962 (PMC8321669; doi:10.26508/lsa.202000962)
Supplement: Supplementary file 10 [file LSA-2020-00962_SdataFS7.xlsx]

## Sheet: Sheet1
mmu00591:Linoleic acid metabolism				WT	M3-/-			p value
NM_010004	CYP2C (NM_010004:Cyp2c40)			1	0.499863	0.0518446	0.0173758	0.00295328
NM_028089	CYP2C (NM_028089:Cyp2c55)			1	0.216647	0.0508972	0.0156332	0.00107631
NM_021282	CYP2E1 (NM_021282:Cyp2e1)			1	0.117464	0.12577	0.0426076	0.00624168
NM_010008	CYP2J (NM_010008:Cyp2j6)			1	0.233955	0.0620636	0.00623517	0.00304479
NM_007818	CYP3A4 (NM_007818:Cyp3a11)			1	0.165911	0.104618	0.0044294	0.00761926
NM_007819	CYP3A4 (NM_007819:Cyp3a13)			1	0.446535	0.0468423	0.00999939	0.00267281
NM_019792	CYP3A4 (NM_019792:Cyp3a25)			1	0.254065	0.118599	0.00842058	0.0119411
