# Supplementary material for: Muscarinic receptor M3 contributes to intestinal stem cell maintenance via EphB/ephrin-B signaling
Source: Life Sci Alliance. 2021 Jul 9;4(9):e202000962. doi: 10.26508/lsa.202000962 (PMC8321669; doi:10.26508/lsa.202000962)
Supplement: Supplementary file 12 [file LSA-2020-00962_SdataFS9.xlsx]

## Sheet: Sheet1
mmu00830:Retinol metabolism				WT	M3-/-			p value
NM_010004	CYP2 (NM_010004:Cyp2c40)			1	0.499863	0.051845	0.017376	0.00295328
NM_028089	CYP2 (NM_028089:Cyp2c55)			1	0.216647	0.050897	0.015633	0.00107631
NM_028775	CYP2 (NM_028775:Cyp2s1)			1	0.786243	0.076082	0.026575	0.0467076
NM_007818	CYP3A (NM_007818:Cyp3a11)			1	0.165911	0.104618	0.004429	0.00761926
NM_007819	CYP3A (NM_007819:Cyp3a13)			1	0.446535	0.046842	0.009999	0.00267281
NM_019792	CYP3A (NM_019792:Cyp3a25)			1	0.254065	0.118599	0.008421	0.0119411
