# Supplementary material for: Muscarinic receptor M3 contributes to intestinal stem cell maintenance via EphB/ephrin-B signaling
Source: Life Sci Alliance. 2021 Jul 9;4(9):e202000962. doi: 10.26508/lsa.202000962 (PMC8321669; doi:10.26508/lsa.202000962)
Supplement: Supplementary file 14 [file LSA-2020-00962_SdataF5.xlsx]

## Sheet: Sheet1
WT1 vs M3KO1			WT2 vs M3KO2			WT3 vs M3KO3			WT1 vs M3KO4			WT1 vs M3KO1		WT1 vs M3KO3		WT1 vs M3KO4
EphrinB1	6.72717		EphrinB1	0.773782		EphrinB1	1.85318		EphrinB1	5.81589		EphrinB1	7.11074	EphrinB1	9.44794	EphrinB1	7.3615
EphrinB2	1.40444		EphrinB2	0.164938		EphrinB2	1.64718		EphrinB2	17.6305		EphrinB2	1.69349	EphrinB2	19.2929	EphrinB2	19.0273
EphrinB3	1.49485		EphrinB3	1.26576		EphrinB3	0.840896		EphrinB3	1.1487
EphB1	0.400535		EphB1	0.659754		EphB1	0.50698		EphB1	0.429283
EphB2	1.75321		EphB2	0.0633725		EphB2	4.37717		EphB2	46.5271		EphB2	3.07375	EphB2	58.892	EphB2	48.1679
EphB3	2.07053		EphB3	2.01391		EphB3	4.05584		EphB3	1.93187
EphB4	1.55833		EphB4	0.243164		EphB4	4.56305		EphB4	20.1122		EphB4	2.2974	EphB4	26.7228	EphB4	24.4201
EphB6	2.04202		EphB6	0.450625		EphB6	41.6429		EphB6	2.11404		EphB6	2.11404	EphB6	3.86375	EphB6	1.53688
Ephrin B3	n=4	EphB1	n=4	EphB3	n=3	EphrinB1	n=4	EphrinB2	n=3	EphB2	n=3	EphB4	n=3	EphB6	n=4
1.49		0.4		2.07		6.73		17.63		46.52		20.11		2.04
1.27		0.66		2.01		7.11		19.29		58.89		26.72		2.11
0.84		0.51		1.93		9.45		19.03		48.17		24.42		2.11
1.15		0.43		2.00333		7.36		18.65		51.1933		23.75		3.86
1.1875		0.5		0.0702377		7.6625		0.892861		6.71637		3.35555		2.53
0.271093		0.116333				1.21949								0.88728
EphrinB1	n=4	EphrinB2	n=3	Ephrin B3	n=4	EphB1	n=4	EphB2	n=3	EphB3	n=3	EphB4	n=3	EphB6	n=4
6.73		17.63		1.49		0.4		46.52		2.07		20.11		2.04
7.11		19.29		1.27		0.66		58.89		2.01		26.72		2.11
9.45		19.03		0.84		0.51		48.17		1.93		24.42		2.11
7.36		18.65		1.15		0.43		51.1933		2.00333		23.75		3.86
7.6625		0.892861		1.1875		0.5		6.71637		0.0702377		3.35555		2.53
1.21949				0.271093		0.116333								0.88728
	Mucin2	CLDN3	CLDN4	Lgr5		0	0	0	0	0
Control	1	1	1	1		0.29	0.32	0.67	2.24	0.05
10-5 M PA	1.68	1.61	1.58	1.67
	ephrin-B1	ephrin-B2	ephrin-B3	EphB1	EphB2	EphB3	EphB4	EphB6
WT	1	1	1	1	1	1	1	1	0	0	0	0	0	0	0	0
M3-/-	7.66	18.65	1.19	0.5	51.19	2	23.75	2.53	1.22	0.89	0.27	0.12	6.72	0.07	3.36	0.89
											Lgr5	t-test	0.0416789	p<0.05	*		WT
											Sox9	t-test	0.00205768	p<0.005	**		1
											Ngn3	t-test	0.0458365	p<0.05	*		1
											Hnf1	t-test	0.028616	p<0.05	*		1
											Klf4	t-test	0.00251642	p<0.005	**
											ephrin-B1	t-test	0.00164083	p<0.005	**	WT
											Ephrin B2	t-test	0.000851925	p<0.005	**	1
											Ephrin B3	t-test	0.260545			1
											EphB1	t-test	0.00330989	p<0.005	**	1
											EphB2	t-test	0.00591547	p<0.05	*	1	**
											EphB3	t-test	0.00162954	p<0.005	**
											EphB4	t-test	0.00717381	p<0.05	*
											EphB6	t-test	0.0409742	p<0.05	*
