# Supplementary material for: Muscarinic receptor M3 contributes to intestinal stem cell maintenance via EphB/ephrin-B signaling
Source: Life Sci Alliance. 2021 Jul 9;4(9):e202000962. doi: 10.26508/lsa.202000962 (PMC8321669; doi:10.26508/lsa.202000962)
Supplement: Supplementary file 15 [file LSA-2020-00962_SdataF6.zip › Fig 6 (Sourse Data)/Fig 6B.xlsx]

## Sheet: Sheet1
High vs Mid (WT)			Mid vs Low (WT)			Low vs Neg (WT)		High	26.96	6.1						High	2.23	0.29
Lgr5	27.67		4.96			0.55		Med	10.12	5.31						Med	1.28	0.06
	34.06		9.85			0.3		Low	0.87	0.78						Low	1.15	0.57
	19.16		15.56			1.76		Neg	1	0						Neg	1	0
	26.9633		10.1233			0.87
	6.10339		5.30528			0.780833
Ascl2	25.46		14.42			0.52
	23.75		4.69			1.88
	34.78		11.56			0.38
	27.9967		10.2233			0.926667
	5.93643		5.00082			0.828573
Olfm4	8.22		4.26			0.51
	6.73		5.62			0.57
	6.73		2.14			2.13
	7.22667		4.00667			1.07
	0.860252		1.75378			0.918477
High vs Mid (WT)			Mid vs Low (WT)			Low vs Neg (WT)
Ki67	2.55		1.35			1.2
	2.16		1.23			1.7
	1.99		1.27			0.56
	2.23333		1.28333			1.15333		High	28	5.94						High	2.3	1.78
	0.287112		0.061101			0.571431		Med	10.22	5						Med	1.98	0.7
								Low	0.93	0.83						Low	1.22	0.41
Myc	4.35		2.62			0.82		Neg	1	0						Neg	1	0
	1.43		1.23			1.63
	1.12		2.1			1.21
	2.3		1.98333			1.22
	1.78211		0.702306			0.405093
FoxM1	5.17		1.68			0.5
	6.59		2.57			2.64
	3.41		1.35			2.41
	5.05667		1.86667			1.85
	1.59303		0.631057			1.17478
								High	7.23	0.86						High	5.06	1.59
								Med	4.01	1.75						Med	1.87	0.63
								Low	1.07	0.92						Low	1.85	1.17
								Neg	1	0						Neg	1	0
