# Supplementary material for: Muscarinic receptor M3 contributes to intestinal stem cell maintenance via EphB/ephrin-B signaling
Source: Life Sci Alliance. 2021 Jul 9;4(9):e202000962. doi: 10.26508/lsa.202000962 (PMC8321669; doi:10.26508/lsa.202000962)
Supplement: Supplementary file 15 [file LSA-2020-00962_SdataF6.zip › Fig 6 (Sourse Data)/Fig 6C.xlsx]

## Sheet: Sheet1
High vs Mid (M3KO)			Mid vs Low (M3KO)			Low vs Neg (M3KO)		High	13.98	5.69		High vs Neg (M3KO)			Mid vs Neg (M3KO)			Low vs Neg (M3KO)			High	7.91	3.69
Lgr5	7.41		15.56			1.67		Med	4.17	2.59		Ki67	4.26		Ki67	2.28		Ki67	1.24		Med	4.73	2.21
	17.27		7.11			0.45		Low	0.9	0.67			7.84		2.28	5.31			0.84		Low	0.93	0.28
	17.27		6.72			0.59		Neg	1	0			11.63		5.31	6.59			0.71		Neg	1	0
	13.9833		9.79667			0.903333							7.91		6.59	4.72667			0.93
	5.69267		4.995			0.667633							3.6855		2.21342				0.276225
Ascl2	37.79		Ascl2	3.84		0.64		High	27.62	9.17		Myc	2.36		Myc	1.74		Myc	0.92		High	4.68	2.05
	25.11		3.84	2.27		1.89		Med	3.21	0.83			5.46		1.74	1.73			1.04		Med	1.67	0.11
	19.97		2.27	3.53		1.19		Low	1.24	0.63			6.23		1.73	1.55			0.66		Low	0.87	0.19
	27.6233		3.53	3.21333		1.24		Neg	1	0			4.68333		1.55	1.67333			0.873333		Neg	1	0
	9.17201		0.831525			0.626498							2.04857		0.106927				0.194251
High vs Mid (M3KO)			Mid vs Low (M3KO)			Low vs Neg (M3KO)						High vs Neg (M3KO)			Mid vs Neg (M3KO)			Low vs Neg (M3KO)
Olfm4	13.12		Olfm4	8.11		Olfm4	1.5		High	16.74	4.78
	22.16		8.11	6.41			1.6		Med	7.97	1.49
	14.93		6.41	9.38			0.6		Low	1.23	0.55
	16.7367		9.38	7.96667			1.23333		Neg	1	0
	4.78314		1.49018				0.550757					High vs Neg (M3KO)			Mid vs Neg (M3KO)			Low vs Neg (M3KO)		High	2.43	0.73
High vs Mid (M3KO)			Mid vs Low (M3KO)			Low vs Neg (M3KO)						FoxM1	2.69		1.3			0.21		Med	1.46	0.41
													2.99		1.92			1.04		Low	0.72	0.45
													1.6		1.15			0.92		Neg	1	0
													2.42667		1.45667			0.723333
													0.73146		0.408207			0.44859
