# Supplementary material for: Muscarinic receptor M3 contributes to intestinal stem cell maintenance via EphB/ephrin-B signaling
Source: Life Sci Alliance. 2021 Jul 9;4(9):e202000962. doi: 10.26508/lsa.202000962 (PMC8321669; doi:10.26508/lsa.202000962)
Supplement: Supplementary file 16 [file LSA-2020-00962_SdataF7.zip › Fig 7 (Sourse Data)/Fig 7B.xlsx]

## Sheet: Sheet1
WT D1			WT D2			WT D5			WT D7			WT D9
1	6117		1	7911								1	127911
1	3384		1	9552		1	27876		1	90390		1	96958
2	3421		2	14175		1	23550		1	62342		1	112675
3	3273		1	6163		1	30654		1	103955		1	101803
1	5974		1	8767		1	18065		1	46890		1	103803
2	4677		2	5259		1	19526		1	54704		2	141502
1	6643		1	8455		1	20235		1	44074		1	89175
1	5077		1	7027			23317.7		1	65625			110547
1	8316		2	4776			5022.43			66854.3			18383
1	3847		1	9170						22425.5
2	6684			8125.5		1	61016
3	3180			2682.92					1	208208
	5049.42
	1693.24
M3KO D1			M3KO D2			M3KO D5			M3KO D7			M3KO D9
1	7590		1	18228		1	30046		1	122374		1	162832
2	5538		2	6149		1	41214		1	127755		1	211801
1	6638		1	11547					1	124846
1	5745		2	6112		1	38449		1	152357		1	185877
2	4240		1	9103		1	38480		1	105882		1	240191
1	9403		2	6435		1	33296		1	118506		1	168720
2	3142		1	10783		1	38545		1	132011		1	121535
1	6654		2	7216		2	34933		1	149880
1	4701		3	6156			36423.3			129201		1	213913
2	6038		1	10655			3839.64			15572.6
1	5134		1	13581
	5893		1	8703		1	26478						186410
	1697.07			9555.67									39520.9
				3683.62
												2	76815
												2	116907
	Day 1	Day 2	Day 5	Day 7	Day 9							2	411153
WT	50.49	81.26	233.18	668.54	1105.47	16.93	26.83	50.22	224.25	183.83		1	406124
M3KO	58.93	95.56	364.23	1292.01	1864.1	16.97	36.84	38.4	155.73	395.21
										Day1	t-test	0.246464
										Day2	t-test	0.31944
										Day5	t-test	0.000239788	P<0.0005	***
										Day7	t-test	2.63565e-05	P<0.0005	***
										Day9	t-test	0.000605766	P<0.005	**
