# Supplementary material for: Muscarinic receptor M3 contributes to intestinal stem cell maintenance via EphB/ephrin-B signaling
Source: Life Sci Alliance. 2021 Jul 9;4(9):e202000962. doi: 10.26508/lsa.202000962 (PMC8321669; doi:10.26508/lsa.202000962)
Supplement: Supplementary file 16 [file LSA-2020-00962_SdataF7.zip › Fig 7 (Sourse Data)/Fig 7C.xlsx]

## Sheet: Sheet1
WT vs M3KO		EphB2 high cDNA
Lgr5-1	3.41054	Lgr5	3.41	Ascl2	1.44	Olfm4	3.18
Lgr5-2	2.71321		2.71		1.74		2.35
Lgr5-3	4.43828		4.44		1.34		2.23
			3.52		1.50667		2.58667
Ascl2-1	1.44393		0.87023		0.208167		0.517333
Ascl2-3	1.7411
Ascl2-3	1.33793		1
			1
Olfm4-1	3.18215		1
Olfm4-2	2.34567
Olfm4-3	2.23457
		Lgr5	Ascl2	Olfm4
	WT	1	1	1	0	0	0
	M3KO	3.52	1.51	2.59	0.87	0.21	0.52
	Lgr5	t-test	0.0375274	p<0.05	*
	Ascl2	t-test	0.0519238	p<0.05	*
	Olfm4	t-test	0.0336574	p<0.05	*
