# Supplementary material for: Muscarinic receptor M3 contributes to intestinal stem cell maintenance via EphB/ephrin-B signaling
Source: Life Sci Alliance. 2021 Jul 9;4(9):e202000962. doi: 10.26508/lsa.202000962 (PMC8321669; doi:10.26508/lsa.202000962)
Supplement: Supplementary file 16 [file LSA-2020-00962_SdataF7.zip › Fig 7 (Sourse Data)/Fig 7D.xlsx]

## Sheet: Sheet1
WT vs M3KO		WT vs M3KO		EphB2-Mid cDNA
Ki67	3.09513	Ki67	1.8025	Ki67	5.06303	Ki67	1.10191	Ki67	2.80889	Ki67
Myc	1.21419	Myc	1.85318	Myc	1.98618	Myc	1.13288	Myc	3.5801	Myc
FoxM1	1.00696	FoxM1	3.24901
Ki67		Myc		FoxM1		WT
3.1		1.85		3.36		1
2.81		1.99		3.78		1
1.99		2.19		3.25		1
2.63333		2.01		3.46333
0.575702		0.17088		0.279702
		Ki67	Myc	FoxM1
	WT	1	1	1	0	0	0
	M3KO	2.63	2.01	3.46	0.58	0.17	0.28
	Ki67	t-test	0.0390051	p<0.05	*
	Myc	t-test	0.00940712	p<0.05	*
	FoxM1	t-test	0.00427008	p<0.005	**
