# Supplementary material for: Muscarinic receptor M3 contributes to intestinal stem cell maintenance via EphB/ephrin-B signaling
Source: Life Sci Alliance. 2021 Jul 9;4(9):e202000962. doi: 10.26508/lsa.202000962 (PMC8321669; doi:10.26508/lsa.202000962)
Supplement: Supplementary file 17 [file LSA-2020-00962_SdataF8.zip › Fig 8 (Sourse Data)/Fig 8B.xlsx]

## Sheet: Sheet1
WT		M3KO		U0126
6		8		6			WT	5.13	1.3		t-test	WT vs M3KO		8.1782e-07	***
4		7		7			M3-/-	9.86	2.66			WT vs U0126		0.0421079
6		9		3			U0126	4.22	1.17			M3KO vs U0126		2.30041e-09	***
7		10		5
6		7		4	2
6		12		3
4		9		4
6		15		3
4		7		4
2	10	11		4	2
4		9		3
5		9		5
5		8		3
6		10		3
6		16		5
15		11		5
5.75		9.875		4
2.76887		2.65518		5
		16		18	1
				4.94737
				3.3578
