# Supplementary material for: Muscarinic receptor M3 contributes to intestinal stem cell maintenance via EphB/ephrin-B signaling
Source: Life Sci Alliance. 2021 Jul 9;4(9):e202000962. doi: 10.26508/lsa.202000962 (PMC8321669; doi:10.26508/lsa.202000962)
Supplement: Supplementary file 17 [file LSA-2020-00962_SdataF8.zip › Fig 8 (Sourse Data)/Fig 8C.xlsx]

## Sheet: Sheet1
WT			M3KO			U0126
1	110823		1	227124		1	124854		WT	13408.5	2612.25		t-test	WT vs M3KO		1.6821e-11	***
1	98994		1	218130		1	125938		M3-/-	20826	4521.27			WT vs U0126		0.808923
1	140796		1	158007		1	141226		U0126	13564.4	2953.03			M3Ko vs U0126		6.08836e-13	***
1	170512		1	373269		2	180627
1	135340		1	208731		1	111322
1	173758		1	160975		1	99024
1	95396		2	189979		2	179560
2	104325		3	168449		1	134675
1	153465		1	244288		1	164491
1	146371		1	185306		1	193660
1	159329		1	224261		1	115914
1	132170		1	212885		1	130921
1	211022		1	200130		1	167931
1	109635		1	254903		1	129106
1	140171		1	161350		1	104649
1	109030		2	171972		1	118219
1	120376		1	227424		1	126337
1	145366		2	205382		1	122894
1	115960		1	217161		1	135122
1	115960		1	237077		2	134517
1	138133		1	225203		1	87027
1	137322		1	221292		2	201994
1	122693		1	214058		1	115918
1	162096		1	221464		1	179216
1	123131		1	207207		1	100549
2	135893		1	158533		1	97744
1	158342		1	132021		1	114486
1	169134		1	204828		1	141952
1	111276		1	299289		1	93181
1	97096		1	218688		1	173930
2	114195		1	163264		1	102650
1	122261		1	158495		2	126160
2	144429		1	201435		1	164336
	134085			208260		1	146386
	26122.5			45212.7		1	123476
	33			33		1	129470
						1	101384
						1	156573
						1	154807
						1	175721
						1	134021
						1	117637
						1	137912
						1	100527
						1	131560
						1	190014
							135644
							29530.3
							46
