# Supplementary material for: Muscarinic receptor M3 contributes to intestinal stem cell maintenance via EphB/ephrin-B signaling
Source: Life Sci Alliance. 2021 Jul 9;4(9):e202000962. doi: 10.26508/lsa.202000962 (PMC8321669; doi:10.26508/lsa.202000962)
Supplement: Supplementary file 17 [file LSA-2020-00962_SdataF8.zip › Fig 8 (Sourse Data)/Fig 8E and F.xlsx]

## Sheet: Sheet1
EdU assay 2019.4.17
WT		M3KO1		M3KO2		M3KO + U0126
10.15		17.77		18.22		10.08
9.5		19.13		19.13		10.31
9.93		19.96		17.56		9.73
9.86		18.9533		18.3033		10.04
0.330606		1.10564		0.78831		0.292062
WT vs M3KO2									M3KO1 vs M3KO + U0126
WT	9.86	0.33		t-test	0.00512485	p<0.05	*		M3-/-	18.95	1.11		t-test	0.00672609	*	p<0.05
M3-/-	18.3	0.79							2 μM U0126	10.04	0.29
